# Supplementary material for: Transcriptional responses in developing lesions of European common ash (Fraxinus excelsior) reveal genes responding to infection by Hymenoscyphus fraxineus
Source: BMC Plant Biol. 2020 Oct 6;20:455. doi: 10.1186/s12870-020-02656-1 (PMC7541206; doi:10.1186/s12870-020-02656-1)
Supplement: Supplementary file 1 — Additional file 1. Mapping results against the F. excelsior genome from the RNAseq libraries generated from the common garden experiment [file 12870_2020_2656_MOESM1_ESM.xlsx]

## Sheet: Supplementary file S1
Supplementary file S1: Mapping results against the F. excelsior genome from the RNAseq libraries generated from the common garden experiment
				Left reads			Right reads			Aligned pairs
Library ID	Genotype category	treatment	Input	mapped	mapped (%)	multiple alignments (%)	mapped	mapped (%)	multiple alignments (%)	total	concordant pairs (%)
P672_208 76-1-1 (H)	Susceptible	distal non-symptomatic	9391011	7494354	79.8	7.7	7593826	80.9	7.7	6856504	70.6
P672_209 76-1-2 (H)	Susceptible	distal non-symptomatic	11398332	8804876	77.2	7.6	8958868	78.6	7.6	8068516	68.8
P672_210 76-1-3 (H)	Susceptible	distal non-symptomatic	10619033	8985860	84.6	7.5	9097050	85.7	7.5	8250733	75.9
P672_222 9-1-1 (H)	Susceptible	distal non-symptomatic	12672194	10650973	84	6.1	10935305	86.3	6.1	9840082	76.2
P672_225 9-1-2 (H)	Susceptible	distal non-symptomatic	11908603	9352451	78.5	7	9465151	79.5	7	8607007	70.6
P672_226 9-1-3 (H)	Susceptible	distal non-symptomatic	11431313	8122182	71.1	6.6	8217614	71.9	6.6	7475557	64.1
P672_205 76-1-1	Susceptible	proximal symptomatic	7953687	6317655	79.4	8.2	6409458	80.6	8.2	5757810	69.7
P672_206 76-1-2	Susceptible	proximal symptomatic	11128994	8318206	74.7	10.3	8536264	76.7	10.1	7691134	68
P672_207 76-1-3	Susceptible	proximal symptomatic	8149857	6797906	83.4	9.5	6899113	84.7	9.4	6261516	75.3
P672_221 9-1-1	Susceptible	proximal symptomatic	8095786	7003699	86.5	6.6	7076125	87.4	6.6	6436325	77.6
P672_223 9-1-2	Susceptible	proximal symptomatic	8472226	6323776	74.6	8.1	6407286	75.6	8	5798958	67
P672_224 9-1-3	Susceptible	proximal symptomatic	9651914	8094688	83.9	9.4	8199367	85	9.3	7444248	75.3
P672_203 100-1-1 (H)	Resistant	distal non-symptomatic	9627212	8269314	85.9	14.4	8373748	87	14.3	7752310	78.3
P672_204 100-1-3 (H)	Resistant	distal non-symptomatic	8350264	6848270	82	8.3	6928627	83	8.3	6277884	72.2
P672_214 8-1-1 (H)	Resistant	distal non-symptomatic	9424967	8050214	85.4	6.6	8164141	86.6	6.6	7440804	77.5
P672_215 8-1-2 (H)	Resistant	distal non-symptomatic	9380732	7801625	83.2	7.8	7929116	84.5	7.8	7223037	75.9
P672_216 8-1-3 (H)	Resistant	distal non-symptomatic	7818227	6473265	82.8	7.2	6568495	84	7.2	5973916	74.5
P672_201 100-1-1	Resistant	proximal symptomatic	12043413	10137086	84.2	8.3	10296108	85.5	8.2	9348739	75.6
P672_211 8-1-1	Resistant	proximal symptomatic	8143799	6619987	81.3	10.1	6710590	82.4	10	6076586	72.5
P672_212 8-1-2	Resistant	proximal symptomatic	8811865	7435698	84.4	10.7	7532226	85.5	10.6	6873355	75.8
P672_213 8-1-3	Resistant	proximal symptomatic	8455210	7195585	85.1	9.3	7297671	86.6	9.2	6627958	76.3
