# Supplementary material for: Transcriptional responses in developing lesions of European common ash (Fraxinus excelsior) reveal genes responding to infection by Hymenoscyphus fraxineus
Source: BMC Plant Biol. 2020 Oct 6;20:455. doi: 10.1186/s12870-020-02656-1 (PMC7541206; doi:10.1186/s12870-020-02656-1)
Supplement: Supplementary file 3 — Additional file 3. Annotation, cluster affiliation and relative expression levels of all DEGs in the common garden experiment [file 12870_2020_2656_MOESM3_ESM.xlsx]

## Sheet: Indata_clustering
				Tophat/Cufflinks							Z-score					Differential expression analysis							Annotation
SeqName	Description	Length	Cluster	HC_count	Inc_count	INC_S_count	INC_R_count	HC_S_count	HC_R_count		INC_S_Z	INC_R_Z	HC_S_Z	HC_R_Z		log2_FC_I_HC	I_HC sign	log2_FC_R/S	INC_R_S_sign	log2_FC_HC_R_S	significant		SeqName	Description	#Hits	e-Value	sim mean	GO IDs	GO Names	Enzyme Codes	Enzyme Names	InterPro IDs	InterPro GO IDs	InterPro GO Names
XLOC_012702_TCONS_00021899	---NA---	678	IV	4.4999	37.8114	36.1114	34.7292	6.02794	3.07316		0.902287	0.824949	-0.780954	-0.946281		3.07086	yes	-0.0563034	no	-0.971942	no		XLOC_012702_TCONS_00021899	---NA---								no IPS match	no IPS match	no IPS match
XLOC_044524_TCONS_00077726	glutathione s-transferase l3-like isoform x1	616	IV	138.542	1167.32	1105.62	1104.71	170.208	110.425		0.866011	0.864379	-0.811587	-0.918804		3.0748	yes	-0.00117831	no	-0.624233	no		XLOC_044524_TCONS_00077726	glutathione s-transferase l3-like isoform x1	20	6.03844e-98	87.85	P:GO:0019748; P:GO:0009056; P:GO:0006464; F:GO:0016740; C:GO:0009536; P:GO:0044712	P:secondary metabolic process; P:catabolic process; P:cellular protein modification process; F:transferase activity; C:plastid; P:single-organism catabolic process	EC:2.5.1.18	Glutathione transferase	IPR004045 (PFAM); IPR012336 (G3DSA:3.40.30.GENE3D); PTHR11260:SF123 (PANTHER); PTHR11260 (PANTHER); IPR004045 (PROSITE_PROFILES); IPR012336 (SUPERFAMILY); IPR010987 (SUPERFAMILY)	F:GO:0005515	F:protein binding
XLOC_023706_TCONS_00041052	protein transparent testa 12-like	1608	IV	60.5191	514.793	497.964	449.716	67.5283	59.4199		0.964426	0.761503	-0.845913	-0.880016		3.08853	yes	-0.147027	no	-0.184546	no		XLOC_023706_TCONS_00041052	protein transparent testa 12-like	20	0	87.35	C:GO:0016020; P:GO:0044765; P:GO:0006810; F:GO:0005215	C:membrane; P:single-organism transport; P:transport; F:transporter activity
XLOC_031253_TCONS_00054417	dirigent protein 22-like	893	V	75.3584	641.164	549.308	698.446	139.124	13.7137		0.611048	1.06862	-0.647447	-1.03222		3.08885	no	0.346532	no	-3.34268	yes		XLOC_031253_TCONS_00054417	dirigent protein 22-like	20	5.58123e-57	70.1					IPR004265 (PFAM); PTHR21495 (PANTHER); SIGNAL_PEPTIDE_N_REGION (PHOBIUS); SIGNAL_PEPTIDE_H_REGION (PHOBIUS); NON_CYTOPLASMIC_DOMAIN (PHOBIUS); SIGNAL_PEPTIDE_C_REGION (PHOBIUS); SIGNAL_PEPTIDE (PHOBIUS); SignalP-TM (SIGNALP_GRAM_POSITIVE); SignalP-noTM (SIGNALP_EUK); SignalP-noTM (SIGNALP_GRAM_NEGATIVE); TMhelix (TMHMM)	no GO terms	no GO terms
XLOC_062529_TCONS_00108635	abc transporter c family member 10-like	2114	V	2.95788	25.2153	9.76054	42.9627	2.52712	3.71599		-0.261078	1.47919	-0.640212	-0.577899		3.09166	yes	2.13805	no	0.556251	no		XLOC_062529_TCONS_00108635	abc transporter c family member 10-like	20	0	81.2	F:GO:0000166; C:GO:0016020; P:GO:0008152; C:GO:0005773; P:GO:0006810; F:GO:0005215; F:GO:0016787	F:nucleotide binding; C:membrane; P:metabolic process; C:vacuole; P:transport; F:transporter activity; F:hydrolase activity			IPR003439 (PFAM); IPR011527 (PFAM); G3DSA:1.20.1560.10 (GENE3D); IPR027417 (G3DSA:3.40.50.GENE3D); PTHR24223:SF192 (PANTHER); PTHR24223 (PANTHER); PTHR24223:SF192 (PANTHER); NON_CYTOPLASMIC_DOMAIN (PHOBIUS); TRANSMEMBRANE (PHOBIUS); TRANSMEMBRANE (PHOBIUS); TRANSMEMBRANE (PHOBIUS); CYTOPLASMIC_DOMAIN (PHOBIUS); CYTOPLASMIC_DOMAIN (PHOBIUS); TRANSMEMBRANE (PHOBIUS); TRANSMEMBRANE (PHOBIUS); TRANSM…	F:GO:0016887; F:GO:0005524; F:GO:0042626; P:GO:0055085; C:GO:0016021; P:GO:0006810	F:ATPase activity; F:ATP binding; F:ATPase activity, coupled to transmembrane movement of substances; P:transmembrane transport; C:integral component of membrane; P:transport
XLOC_062709_TCONS_00108962	plasma membrane atpase 4	4023	IV	0.847695	7.23111	7.76427	5.11788	1.16405	0.53762		1.2066	0.431252	-0.727161	-0.910695		3.0926	yes	-0.601305	no	-1.1145	no		XLOC_062709_TCONS_00108962	plasma membrane atpase 4	20	0	95.25	F:GO:0000166; C:GO:0016020; P:GO:0009058; P:GO:0044711; P:GO:0006139; F:GO:0016787	F:nucleotide binding; C:membrane; P:biosynthetic process; P:single-organism biosynthetic process; P:nucleobase-containing compound metabolic process; F:hydrolase activity	EC:3.6.1.3	Adenosinetriphosphatase
XLOC_003839_TCONS_00006613	PREDICTED: uncharacterized protein LOC105180260 isoform X1	1605	IV	13.3821	117.455	112.761	102.724	21.0798	6.09692		0.949675	0.766706	-0.721625	-0.994755		3.13373	yes	-0.134493	no	-1.78971	yes		XLOC_003839_TCONS_00006613	PREDICTED: uncharacterized protein LOC105180260 isoform X1	20	0	91.35	P:GO:0008152; F:GO:0005488; F:GO:0016740	P:metabolic process; F:binding; F:transferase activity			G3DSA:3.30.70.260 (GENE3D); IPR002912 (PFAM); PTHR31096 (PANTHER); PTHR31096:SF7 (PANTHER); IPR002912 (PROSITE_PROFILES); IPR002912 (PROSITE_PROFILES); IPR002912 (PROSITE_PROFILES); SSF55021 (SUPERFAMILY); SSF55021 (SUPERFAMILY); SSF55021 (SUPERFAMILY)	P:GO:0008152; F:GO:0016597	P:metabolic process; F:amino acid binding
XLOC_024935_TCONS_00043210	pathogen-related protein	855	V	15.8563	139.178	73.4277	215.372	18.2424	15.4528		-0.0767862	1.43785	-0.665649	-0.695415		3.1338	yes	1.55243	no	-0.239425	no		XLOC_024935_TCONS_00043210	pathogen-related protein	20	2.6911e-134	83.7
XLOC_058131_TCONS_00101114	mitochondrial chaperone bcs1	1819	V	6.5677	57.6739	27.9685	93.4724	7.74263	6.0643		-0.142523	1.45512	-0.635834	-0.676768		3.13446	yes	1.74074	no	-0.352484	no		XLOC_058131_TCONS_00101114	mitochondrial chaperone bcs1	20	0	74.85	F:GO:0000166	F:nucleotide binding
XLOC_064918_TCONS_00112779	probable lrr receptor-like serine threonine-protein kinase at5g10290	1246	IV	4.85039	42.6698	38.9696	41.8013	5.32101	4.76181		0.795316	0.933854	-0.850906	-0.878264		3.13704	yes	0.101199	no	-0.160191	no		XLOC_064918_TCONS_00112779	probable lrr receptor-like serine threonine-protein kinase at5g10290	20	0	95.95	F:GO:0000166; C:GO:0016020; F:GO:0038023; P:GO:0006464; F:GO:0004872; F:GO:0016301	F:nucleotide binding; C:membrane; F:signaling receptor activity; P:cellular protein modification process; F:receptor activity; F:kinase activity	EC:2.7.10.1; EC:2.7.11	Receptor protein-tyrosine kinase; Transferring phosphorus-containing groups
XLOC_067063_TCONS_00116399	nac domain-containing protein 2-like	1419	IV	2.51526	22.3237	20.1159	21.9665	3.20333	2.23073		0.776042	0.9504	-0.817403	-0.909038		3.14979	yes	0.126965	no	-0.522059	no		XLOC_067063_TCONS_00116399	nac domain-containing protein 2-like	20	1.2243e-120	75.6	F:GO:0003677; P:GO:0009058; P:GO:0006139	F:DNA binding; P:biosynthetic process; P:nucleobase-containing compound metabolic process
XLOC_063393_TCONS_00110126	monoglyceride lipase	1627	V	7.8231	69.7073	60.3182	72.5577	9.04949	7.62398		0.676031	1.03687	-0.835436	-0.877461		3.1555	yes	0.266536	no	-0.247292	no		XLOC_063393_TCONS_00110126	monoglyceride lipase	20	2.0594e-130	94.8	P:GO:0008152; F:GO:0016787	P:metabolic process; F:hydrolase activity	EC:3.1.1.23	Acylglycerol lipase
XLOC_073467_TCONS_00127266	cytochrome p450 71a6-like	1599	IV	38.0312	339.241	358.926	251.422	66.8906	9.06805		1.15566	0.492525	-0.645754	-1.00243		3.15705	yes	-0.513572	no	-2.88294	yes		XLOC_073467_TCONS_00127266	cytochrome p450 71a6-like	20	1.5162e-175	73.25	F:GO:0003824; F:GO:0005488	F:catalytic activity; F:binding			SIGNAL_PEPTIDE (PHOBIUS); SIGNAL_PEPTIDE_N_REGION (PHOBIUS); SIGNAL_PEPTIDE_H_REGION (PHOBIUS); SIGNAL_PEPTIDE_C_REGION (PHOBIUS); NON_CYTOPLASMIC_DOMAIN (PHOBIUS); SignalP-TM (SIGNALP_GRAM_POSITIVE); SignalP-noTM (SIGNALP_EUK); SignalP-noTM (SIGNALP_GRAM_NEGATIVE); TMhelix (TMHMM)	no GO terms	no GO terms
XLOC_057510_TCONS_00100076	heat stress transcription factor b-3	1170	IV	9.55958	85.4087	85.625	69.3561	12.7268	6.26175		1.05588	0.648165	-0.771011	-0.933031		3.15936	yes	-0.304011	no	-1.02323	no		XLOC_057510_TCONS_00100076	heat stress transcription factor b-3	20	8.1398e-110	80.35	C:GO:0005634; F:GO:0003677; F:GO:0003700; P:GO:0009628; P:GO:0009058; P:GO:0006139; P:GO:0006950	C:nucleus; F:DNA binding; F:transcription factor activity, sequence-specific DNA binding; P:response to abiotic stimulus; P:biosynthetic process; P:nucleobase-containing compound metabolic process; P:response to stress
XLOC_005346_TCONS_00009151	4-coumarate-- ligase 2	1593	IV	13.2973	119.011	154.224	52.0084	22.2095	5.3089		1.43582	-0.0963739	-0.543053	-0.79639		3.16189	no	-1.56821	no	-2.06469	yes		XLOC_005346_TCONS_00009151	4-coumarate-- ligase 2	20	0	93.25	F:GO:0000166; P:GO:0019748; F:GO:0003824; P:GO:0044763; P:GO:0009987	F:nucleotide binding; P:secondary metabolic process; F:catalytic activity; P:single-organism cellular process; P:cellular process	EC:6.2.1.12	4-coumarate--CoA ligase	IPR025110 (PFAM); G3DSA:3.40.50.980 (GENE3D); G3DSA:3.40.50.980 (GENE3D); G3DSA:3.30.300.30 (GENE3D); IPR000873 (PFAM); G3DSA:2.30.38.10 (GENE3D); PTHR24096:SF149 (PANTHER); PTHR24096 (PANTHER); IPR020845 (PROSITE_PATTERNS); SSF56801 (SUPERFAMILY)	F:GO:0003824; P:GO:0008152	F:catalytic activity; P:metabolic process
XLOC_037959_TCONS_00066299	probable wrky transcription factor 40	1078	V	7.25424	65.1205	21.2848	121.105	13.1551	1.16343		-0.323899	1.48312	-0.471068	-0.68815		3.16621	no	2.50837	no	-3.49917	yes		XLOC_037959_TCONS_00066299	probable wrky transcription factor 40	20	2.20451e-59	67.65	F:GO:0003700; P:GO:0006355; F:GO:0043565	F:transcription factor activity, sequence-specific DNA binding; P:regulation of transcription, DNA-templated; F:sequence-specific DNA binding
XLOC_068142_TCONS_00118279	wall-associated kinase	282	V	7.29292	65.6534	42.0607	89.0001	14.3308	0		0.145721	1.34304	-0.561606	-0.927153		3.1703	no	1.08133	no	#NAME?	yes		XLOC_068142_TCONS_00118279	wall-associated kinase	20	3.83368e-24	78.95	F:GO:0000166; P:GO:0007165; P:GO:0006464; F:GO:0030246; F:GO:0016301	F:nucleotide binding; P:signal transduction; P:cellular protein modification process; F:carbohydrate binding; F:kinase activity	EC:2.7.11.25; EC:2.7.11	Mitogen-activated protein kinase kinase kinase; Transferring phosphorus-containing groups
XLOC_083446_TCONS_00143853	transmembrane protein 56-b	585	IV	0.961819	8.67406	8.27295	6.83269	1.26098	0.676784		1.04107	0.667346	-0.778413	-0.930001		3.17287	yes	-0.275948	no	-0.897774	no		XLOC_083446_TCONS_00143853	transmembrane protein 56-b	20	3.82954e-42	85.35	C:GO:0016020	C:membrane
XLOC_075104_TCONS_00130055	vacuolar membrane-associated iml1	1197	V	3.40076	30.685	23.5308	35.1473	3.36209	3.87788		0.452317	1.19748	-0.84144	-0.808354		3.17361	yes	0.578864	no	0.205908	no		XLOC_075104_TCONS_00130055	vacuolar membrane-associated iml1	20	0	89.8	P:GO:0019725; F:GO:0003824; P:GO:0007165; P:GO:0008152; P:GO:0044710	P:cellular homeostasis; F:catalytic activity; P:signal transduction; P:metabolic process; P:single-organism metabolic process
XLOC_049728_TCONS_00086769	transcription factor rax2-like	1151	V	0.827292	7.50888	6.26642	8.25884	1.09588	0.728616		0.579743	1.10985	-0.795938	-0.893653		3.18213	yes	0.398297	no	-0.588862	no		XLOC_049728_TCONS_00086769	transcription factor rax2-like	20	1.2104e-106	65.35	F:GO:0003677; F:GO:0003682	F:DNA binding; F:chromatin binding
XLOC_015933_TCONS_00027463	membrane steroid-binding protein 2-like	999	IV	40.6885	369.737	496.172	120.597	76.6783	3.82976		1.46359	-0.244297	-0.444013	-0.775284		3.18381	yes	-2.04065	no	-4.32349	yes		XLOC_015933_TCONS_00027463	membrane steroid-binding protein 2-like	20	3.1566e-107	81.65	C:GO:0005634; F:GO:0003824; C:GO:0016020; P:GO:0008152; C:GO:0005783; F:GO:0005488; P:GO:0044710; C:GO:0009536; C:GO:0009579	C:nucleus; F:catalytic activity; C:membrane; P:metabolic process; C:endoplasmic reticulum; F:binding; P:single-organism metabolic process; C:plastid; C:thylakoid	EC:1.3.1.74	2-alkenal reductase (NAD(P)(+))
XLOC_059884_TCONS_00104160	e3 ubiquitin-protein ligase rnf25	1470	V	9.72191	88.6705	64.0149	105.907	12.4861	7.01042		0.356568	1.25315	-0.746264	-0.863456		3.18914	yes	0.72632	no	-0.832746	no		XLOC_059884_TCONS_00104160	e3 ubiquitin-protein ligase rnf25	20	0	85.8	C:GO:0005829; C:GO:0009536	C:cytosol; C:plastid			IPR011990 (G3DSA:1.25.40.GENE3D); SIGNAL_PEPTIDE_H_REGION (PHOBIUS); SIGNAL_PEPTIDE_N_REGION (PHOBIUS); SIGNAL_PEPTIDE_C_REGION (PHOBIUS); NON_CYTOPLASMIC_DOMAIN (PHOBIUS); SIGNAL_PEPTIDE (PHOBIUS); SignalP-noTM (SIGNALP_EUK); SSF48452 (SUPERFAMILY)	F:GO:0005515	F:protein binding
XLOC_013176_TCONS_00022720	ubiquinone biosynthesis protein coq4 mitochondrial	1376	IV	2.479	22.7499	25.885	13.2302	3.20414	1.91663		1.33536	0.195558	-0.707476	-0.82344		3.19803	yes	-0.968281	no	-0.741363	no		XLOC_013176_TCONS_00022720	ubiquinone biosynthesis protein coq4 mitochondrial	20	2.76687e-66	87.55	C:GO:0016020; C:GO:0005739; P:GO:0009058; P:GO:0044763; P:GO:0044711; P:GO:0009987	C:membrane; C:mitochondrion; P:biosynthetic process; P:single-organism cellular process; P:single-organism biosynthetic process; P:cellular process
XLOC_086929_TCONS_00149810	probable protein s-acyltransferase 14	1533	V	2.56138	23.8908	19.0984	26.831	2.73984	2.71198		0.516623	1.15548	-0.834901	-0.837202		3.22146	yes	0.490449	no	-0.0147478	no		XLOC_086929_TCONS_00149810	probable protein s-acyltransferase 14	20	4.1587e-126	89.05	C:GO:0016020; P:GO:0008152; F:GO:0005488; F:GO:0016740	C:membrane; P:metabolic process; F:binding; F:transferase activity	EC:2.3.1.225	Protein S-acyltransferase
XLOC_063479_TCONS_00110274	zinc finger protein 5	825	V	14.7771	139.193	115.513	137.677	14.2489	14.3202		0.688448	1.02698	-0.858259	-0.85717		3.23566	yes	0.253233	no	0.00719825	no		XLOC_063479_TCONS_00110274	zinc finger protein 5	20	2.14695e-46	59.65	P:GO:0009987	P:cellular process
XLOC_054462_TCONS_00094766	---NA---	1479	V	3.95249	37.4803	31.4355	40.7179	2.92383	5.55527		0.599909	1.09369	-0.916792	-0.776811		3.2453	yes	0.373269	no	0.925998	no		XLOC_054462_TCONS_00094766	---NA---								no IPS match	no IPS match	no IPS match
XLOC_003723_TCONS_00006399	inositol transporter 4-like	1367	V	2.02802	19.3402	15.4112	21.4741	2.49771	1.77651		0.525889	1.14846	-0.800148	-0.874205		3.25346	yes	0.47862	no	-0.491562	no		XLOC_003723_TCONS_00006399	inositol transporter 4-like	20	0	87.5	C:GO:0016020; P:GO:0008152; F:GO:0016740; P:GO:0044765; P:GO:0006810; F:GO:0005215	C:membrane; P:metabolic process; F:transferase activity; P:single-organism transport; P:transport; F:transporter activity
XLOC_022708_TCONS_00039225	thaumatin-like protein	1350	IV	36.9987	354.071	313.324	339.642	66.1516	8.5377		0.77792	0.933717	-0.685288	-1.02635		3.25849	no	0.116361	no	-2.95386	yes		XLOC_022708_TCONS_00039225	thaumatin-like protein	20	4.35657e-84	83.4	P:GO:0009607; P:GO:0009605; P:GO:0006950	P:response to biotic stimulus; P:response to external stimulus; P:response to stress
XLOC_024810_TCONS_00042974	transferring glycosyl	1000	IV	7.82107	75.3947	64.1111	73.5366	10.6682	5.33725		0.726085	0.992401	-0.783931	-0.934555		3.26903	yes	0.197889	no	-0.999146	no		XLOC_024810_TCONS_00042974	transferring glycosyl	20	8.85229e-85	79.8	P:GO:0008152; F:GO:0016740	P:metabolic process; F:transferase activity
XLOC_035862_TCONS_00062578	encodes a protein whose expression is responsive to nematode	1311	IV	2.57211	25.0644	27.5095	17.8186	3.94639	1.10376		1.209	0.423458	-0.701017	-0.93144		3.28461	yes	-0.626545	no	-1.8381	no		XLOC_035862_TCONS_00062578	encodes a protein whose expression is responsive to nematode	20	1.20255e-91	72.15					IPR025322 (PFAM)	no GO terms	no GO terms
XLOC_061173_TCONS_00106305	germin-like protein 5-1	1472	V	2.13824	20.9114	10.597	32.7098	2.18059	2.06808		-0.0894404	1.4415	-0.672137	-0.679926		3.2898	yes	1.62607	no	-0.076431	no		XLOC_061173_TCONS_00106305	germin-like protein 5-1	20	4.1298e-117	87.45	F:GO:0003824; P:GO:0008152; C:GO:0005576; F:GO:0005488; P:GO:0044710; P:GO:0006950; P:GO:0009987	F:catalytic activity; P:metabolic process; C:extracellular region; F:binding; P:single-organism metabolic process; P:response to stress; P:cellular process	EC:1.15.1.1	Superoxide dismutase	IPR001929 (PRINTS); IPR006045 (SMART); IPR014710 (G3DSA:2.60.120.GENE3D); IPR006045 (PFAM); PTHR31238:SF4 (PANTHER); PTHR31238 (PANTHER); IPR019780 (PROSITE_PATTERNS); NON_CYTOPLASMIC_DOMAIN (PHOBIUS); TRANSMEMBRANE (PHOBIUS); CYTOPLASMIC_DOMAIN (PHOBIUS); IPR011051 (SUPERFAMILY); TMhelix (TMHMM)	F:GO:0030145; F:GO:0045735	F:manganese ion binding; F:nutrient reservoir activity
XLOC_047907_TCONS_00083636	gdsl esterase lipase at5g14450-like	1446	V	1.67386	16.4089	9.36299	24.3839	2.08667	1.33904		0.00653218	1.41145	-0.674026	-0.743952		3.29323	yes	1.38089	no	-0.640005	no		XLOC_047907_TCONS_00083636	gdsl esterase lipase at5g14450-like	20	0	76.8	P:GO:0008152; F:GO:0016787	P:metabolic process; F:hydrolase activity			IPR013830 (G3DSA:3.40.50.GENE3D); IPR001087 (PFAM); PTHR22835 (PANTHER); PTHR22835:SF117 (PANTHER); SIGNAL_PEPTIDE_H_REGION (PHOBIUS); NON_CYTOPLASMIC_DOMAIN (PHOBIUS); SIGNAL_PEPTIDE (PHOBIUS); SIGNAL_PEPTIDE_C_REGION (PHOBIUS); SIGNAL_PEPTIDE_N_REGION (PHOBIUS); SignalP-TM (SIGNALP_GRAM_POSITIVE); SignalP-noTM (SIGNALP_EUK); IPR013830 (SUPERFAMILY)	F:GO:0016788	F:hydrolase activity, acting on ester bonds
XLOC_043479_TCONS_00075891	universal stress protein a-like protein isoform x2	936	V	5.62712	55.3161	43.2176	68.1675	6.81912	4.7286		0.408261	1.22416	-0.782031	-0.850395		3.29723	yes	0.657466	no	-0.528171	no		XLOC_043479_TCONS_00075891	universal stress protein a-like protein isoform x2	20	2.25588e-80	84.5	C:GO:0005773; P:GO:0006950	C:vacuole; P:response to stress
XLOC_019616_TCONS_00033792	wall-associated receptor kinase-like 16	1613	V	5.42786	53.8997	33.2276	79.0164	8.27939	3.12439		0.0668121	1.38793	-0.653003	-0.801737		3.31182	yes	1.24977	no	-1.40595	no		XLOC_019616_TCONS_00033792	wall-associated receptor kinase-like 16	20	1.0005e-162	82.7	F:GO:0000166; C:GO:0016020; P:GO:0006464; F:GO:0030246; F:GO:0016301	F:nucleotide binding; C:membrane; P:cellular protein modification process; F:carbohydrate binding; F:kinase activity	EC:2.7.11	Transferring phosphorus-containing groups
XLOC_055411_TCONS_00096328	high affinity nitrate transporter	967	V	14.6613	146.829	101.156	192.4	18.1003	12.7895		0.237189	1.31689	-0.745616	-0.808459		3.32405	yes	0.927533	no	-0.501061	no		XLOC_055411_TCONS_00096328	high affinity nitrate transporter	20	1.3943e-100	77.55	C:GO:0016020; C:GO:0005773; P:GO:0006810; F:GO:0005215	C:membrane; C:vacuole; P:transport; F:transporter activity
XLOC_042992_TCONS_00075060	alpha-galactosidase-like	1433	V	19.7038	197.389	111.508	305.27	23.7075	18.0196		-0.0232522	1.42158	-0.677958	-0.720372		3.3245	yes	1.45293	no	-0.395773	no		XLOC_042992_TCONS_00075060	alpha-galactosidase-like	20	0	88.15	P:GO:0009056; P:GO:0007165; P:GO:0007275; P:GO:0009653; C:GO:0005773; P:GO:0044765; P:GO:0006810; P:GO:0044712; P:GO:0005975; P:GO:0006629; P:GO:0009719; P:GO:0016043; P:GO:0030154; P:GO:0016049; F:GO:0016787	P:catabolic process; P:signal transduction; P:multicellular organism development; P:anatomical structure morphogenesis; C:vacuole; P:single-organism transport; P:transport; P:single-organism catabolic process; P:carbohydrate metabolic process; P:lipid metabolic process; P:response to endogenous stimulus; P:cellular component organization; P:cell differentiation; P:cell growth; F:hydrolase activity	EC:3.2.1.22	Alpha-galactosidase	no IPS match	no IPS match	no IPS match
XLOC_026910_TCONS_00046736	probable glutathione peroxidase 2	727	IV	5.24629	53.0542	57.1406	39.3156	5.0549	6.07066		1.17738	0.483489	-0.850204	-0.810663		3.3381	yes	-0.539415	no	0.264171	no		XLOC_026910_TCONS_00046736	probable glutathione peroxidase 2	20	4.0633e-100	90	P:GO:0019748; P:GO:0009628; C:GO:0005768; P:GO:0009056; P:GO:0007154; P:GO:0009991; F:GO:0003824; C:GO:0005794; C:GO:0005886; P:GO:0006950; P:GO:0044712	P:secondary metabolic process; P:response to abiotic stimulus; C:endosome; P:catabolic process; P:cell communication; P:response to extracellular stimulus; F:catalytic activity; C:Golgi apparatus; C:plasma membrane; P:response to stress; P:single-organism catabolic process	EC:1.11.1.9	Glutathione peroxidase
XLOC_034409_TCONS_00060028	syntaxin-121-like	1664	IV	5.01021	50.6817	48.8669	29.7682	5.99668	3.74207		1.25214	0.358931	-0.752811	-0.858255		3.33852	yes	-0.715088	no	-0.680325	no		XLOC_034409_TCONS_00060028	syntaxin-121-like	20	5.5997e-118	93.2	F:GO:0005515; C:GO:0016020; P:GO:0016043; P:GO:0006810; C:GO:0005622	F:protein binding; C:membrane; P:cellular component organization; P:transport; C:intracellular
XLOC_013057_TCONS_00022509	blue copper	373	IV	12.9758	132.995	150.458	79.8598	23.9936	2.28952		1.30435	0.237415	-0.606877	-0.934886		3.35748	yes	-0.913822	no	-3.38953	yes		XLOC_013057_TCONS_00022509	blue copper	20	5.8169e-23	79.3	F:GO:0003674	F:molecular_function			NON_CYTOPLASMIC_DOMAIN (PHOBIUS); TRANSMEMBRANE (PHOBIUS); CYTOPLASMIC_DOMAIN (PHOBIUS); TMhelix (TMHMM)	no GO terms	no GO terms
XLOC_082642_TCONS_00142520	pathogenesis-related genes transcriptional activator pti5-like	844	V	26.3153	270.355	219.877	289.967	33.6707	20.1523		0.585633	1.10548	-0.795424	-0.895687		3.36088	yes	0.399192	no	-0.740552	no		XLOC_082642_TCONS_00142520	pathogenesis-related genes transcriptional activator pti5-like	20	3.80625e-45	79.3	C:GO:0005634; F:GO:0003677; F:GO:0003700; P:GO:0009058; P:GO:0006139	C:nucleus; F:DNA binding; F:transcription factor activity, sequence-specific DNA binding; P:biosynthetic process; P:nucleobase-containing compound metabolic process
XLOC_061812_TCONS_00107402	sugar transport protein 14-like	1373	V	4.67835	48.1298	37.3974	55.298	4.18435	6.32134		0.466847	1.18744	-0.870157	-0.784132		3.36286	yes	0.56429	no	0.595226	no		XLOC_061812_TCONS_00107402	sugar transport protein 14-like	20	7.0897e-161	89.4	F:GO:0003824; P:GO:0008152; P:GO:0044765; P:GO:0006810; P:GO:0044710; C:GO:0005886; F:GO:0005215	F:catalytic activity; P:metabolic process; P:single-organism transport; P:transport; P:single-organism metabolic process; C:plasma membrane; F:transporter activity	EC:1.3.1.74	2-alkenal reductase (NAD(P)(+))
XLOC_079761_TCONS_00137812	cytochrome p450 cyp72a219-like isoform x2	748	V	37.04	385.019	283.712	478.334	33.567	46.1018		0.344916	1.26092	-0.832418	-0.773422		3.37777	yes	0.753594	no	0.457782	no		XLOC_079761_TCONS_00137812	cytochrome p450 cyp72a219-like isoform x2	20	4.08826e-83	84.2	F:GO:0003824; P:GO:0008152; F:GO:0005488; P:GO:0044710	F:catalytic activity; P:metabolic process; F:binding; P:single-organism metabolic process			no IPS match	no IPS match	no IPS match
XLOC_016206_TCONS_00027954	flavin-containing monooxygenase fmo gs-ox-like 2	647	IV	4.21924	43.9969	46.034	34.9028	4.54313	4.3516		1.1075	0.584609	-0.841558	-0.850556		3.38235	yes	-0.399358	no	-0.0621413	no		XLOC_016206_TCONS_00027954	flavin-containing monooxygenase fmo gs-ox-like 2	20	6.14473e-66	72.85	F:GO:0000166; F:GO:0003824	F:nucleotide binding; F:catalytic activity			G3DSA:3.50.50.60 (GENE3D); IPR020946 (PFAM); PTHR23023 (PANTHER); PTHR23023:SF86 (PANTHER); SSF51905 (SUPERFAMILY)	F:GO:0050661; F:GO:0050660; P:GO:0055114; F:GO:0004499	F:NADP binding; F:flavin adenine dinucleotide binding; P:oxidation-reduction process; F:N,N-dimethylaniline monooxygenase activity
XLOC_079644_TCONS_00137609	geraniol dehydrogenase	1490	IV	6.04592	63.1147	57.2403	64.3731	8.50802	3.87639		0.748397	0.973248	-0.78782	-0.933825		3.38394	yes	0.169425	no	-1.13411	no		XLOC_079644_TCONS_00137609	geraniol dehydrogenase	20	1.8579e-179	86.3	F:GO:0003824; P:GO:0008152; F:GO:0005488; P:GO:0044710	F:catalytic activity; P:metabolic process; F:binding; P:single-organism metabolic process	EC:1.1.1.183	Geraniol dehydrogenase (NADP(+))	IPR020843 (SMART); IPR011032 (G3DSA:3.90.180.GENE3D); IPR013154 (PFAM); IPR013149 (PFAM); IPR016040 (G3DSA:3.40.50.GENE3D); IPR002085 (PANTHER); PTHR11695:SF426 (PANTHER); IPR002328 (PROSITE_PATTERNS); SSF51735 (SUPERFAMILY); IPR011032 (SUPERFAMILY)	F:GO:0008270; F:GO:0016491; P:GO:0055114	F:zinc ion binding; F:oxidoreductase activity; P:oxidation-reduction process
XLOC_009761_TCONS_00016849	probable serine threonine-protein kinase ddb_g0276461	941	V	6.97988	72.9801	60.039	81.1922	10.1785	3.84879		0.561331	1.12078	-0.757353	-0.924758		3.38623	yes	0.43544	no	-1.40305	no		XLOC_009761_TCONS_00016849	probable serine threonine-protein kinase ddb_g0276461	20	3.56627e-30	55.8	P:GO:0044699	P:single-organism process
XLOC_030675_TCONS_00053353	methylecgonone reductase-like	941	IV	8.02476	84.8054	99.6329	47.5624	12.2628	3.87826		1.35076	0.154567	-0.656356	-0.848971		3.40163	yes	-1.0668	no	-1.66081	no		XLOC_030675_TCONS_00053353	methylecgonone reductase-like	20	2.2939e-120	81.4	F:GO:0003824; P:GO:0008152; P:GO:0044710	F:catalytic activity; P:metabolic process; P:single-organism metabolic process
XLOC_016373_TCONS_00028231	sucrose synthase	2193	IV	18.7541	199.324	226.228	130.195	24.4102	13.633		1.27589	0.315728	-0.741932	-0.849684		3.40984	yes	-0.797109	no	-0.840382	no		XLOC_016373_TCONS_00028231	sucrose synthase	20	0	94.95	P:GO:0005975; P:GO:0044763; P:GO:0009058; F:GO:0016740; P:GO:0009987; P:GO:0044723	P:carbohydrate metabolic process; P:single-organism cellular process; P:biosynthetic process; F:transferase activity; P:cellular process; P:single-organism carbohydrate metabolic process	EC:2.4.1.13	Sucrose synthase
XLOC_009763_TCONS_00016851	septum-promoting gtp-binding protein 1-like	1405	IV	4.82836	51.5543	53.1633	41.6363	4.38128	5.8524		1.08188	0.618365	-0.879699	-0.820544		3.41649	yes	-0.352589	no	0.417675	no		XLOC_009763_TCONS_00016851	septum-promoting gtp-binding protein 1-like	20	1.107e-130	76	F:GO:0005525; P:GO:0007264; C:GO:0005622	F:GTP binding; P:small GTPase mediated signal transduction; C:intracellular
XLOC_033772_TCONS_00058914	---NA---	503	V	24.395	264.706	164.131	376.97	5.64959	49.9143		0.0902047	1.37316	-0.865089	-0.598271		3.43974	yes	1.1996	no	3.14323	no		XLOC_033772_TCONS_00058914	---NA---								SIGNAL_PEPTIDE_C_REGION (PHOBIUS); SIGNAL_PEPTIDE_H_REGION (PHOBIUS); SIGNAL_PEPTIDE (PHOBIUS); SIGNAL_PEPTIDE_N_REGION (PHOBIUS); NON_CYTOPLASMIC_DOMAIN (PHOBIUS); SignalP-noTM (SIGNALP_EUK)	no GO terms	no GO terms
XLOC_001550_TCONS_00002721	pirin	1021	IV	3.93022	42.9162	41.2172	32.4839	4.05286	4.08952		1.0778	0.624311	-0.852006	-0.850102		3.44884	yes	-0.343522	no	0.0129894	no		XLOC_001550_TCONS_00002721	pirin	20	2.4144e-163	91.1	F:GO:0003824; P:GO:0008152; P:GO:0044710	F:catalytic activity; P:metabolic process; P:single-organism metabolic process	EC:1.13.11.24	Quercetin 2,3-dioxygenase
XLOC_064838_TCONS_00112642	malate glyoxysomal	1002	V	1.20102	13.1444	0	30.1538	0.0290606	2.76612		-0.56156	1.49412	-0.559579	-0.372985		3.45212	no	Inf	yes	6.57265	no		XLOC_064838_TCONS_00112642	malate glyoxysomal	20	7.5015e-114	89.35	C:GO:0005777; P:GO:0005975; P:GO:0006091; F:GO:0016740; P:GO:0044723	C:peroxisome; P:carbohydrate metabolic process; P:generation of precursor metabolites and energy; F:transferase activity; P:single-organism carbohydrate metabolic process	EC:2.3.3.9	Malate synthase
XLOC_007680_TCONS_00013212	protein transparent testa 12-like	1114	V	7.73311	84.8083	60.2089	106.812	12.3824	3.16265		0.304532	1.27877	-0.695283	-0.888022		3.45509	yes	0.827031	no	-1.96909	no		XLOC_007680_TCONS_00013212	protein transparent testa 12-like	20	5.20909e-80	90	C:GO:0016020; P:GO:0044765; P:GO:0006810; F:GO:0005215	C:membrane; P:single-organism transport; P:transport; F:transporter activity
XLOC_086979_TCONS_00149902	aldehyde dehydrogenase family 2 member c4-like	1760	IV	1.67754	18.4466	23.9215	8.1153	2.88581	0.447624		1.42938	-0.0689392	-0.56466	-0.795784		3.45894	yes	-1.55959	no	-2.68861	no		XLOC_086979_TCONS_00149902	aldehyde dehydrogenase family 2 member c4-like	20	0	87.55	P:GO:0019748; P:GO:0009607; P:GO:0009605; F:GO:0003824; P:GO:0009058; P:GO:0044763; P:GO:0044711; P:GO:0006810; P:GO:0006950; P:GO:0009987	P:secondary metabolic process; P:response to biotic stimulus; P:response to external stimulus; F:catalytic activity; P:biosynthetic process; P:single-organism cellular process; P:single-organism biosynthetic process; P:transport; P:response to stress; P:cellular process	EC:1.2.1.36; EC:1.2.1.68	Retinal dehydrogenase; Coniferyl-aldehyde dehydrogenase	NON_CYTOPLASMIC_DOMAIN (PHOBIUS); TRANSMEMBRANE (PHOBIUS); CYTOPLASMIC_DOMAIN (PHOBIUS); TMhelix (TMHMM)	no GO terms	no GO terms
XLOC_013692_TCONS_00023609	patatin-like protein 2	1065	IV	2.17865	24.4902	25.9682	17.8205	2.15383	2.39416		1.17597	0.485862	-0.841092	-0.820736		3.4907	yes	-0.543211	no	0.152616	no		XLOC_013692_TCONS_00023609	patatin-like protein 2	20	2.10241e-95	81.65	P:GO:0006629	P:lipid metabolic process
XLOC_039625_TCONS_00069122	tryptophan aminotransferase-related protein 4-like	1450	IV	2.87182	32.4225	42.5492	10.4661	4.84797	0.817382		1.46712	-0.221237	-0.516888	-0.728996		3.49696	yes	-2.0234	no	-2.5683	no		XLOC_039625_TCONS_00069122	tryptophan aminotransferase-related protein 4-like	20	1.6518e-163	81.6	F:GO:0003824; P:GO:0008152; F:GO:0005488	F:catalytic activity; P:metabolic process; F:binding	EC:4.4.1.4	Alliin lyase
XLOC_075509_TCONS_00130730	protein transparent testa 12-like	1142	V	5.86432	66.7512	41.9677	94.5387	9.18018	2.67703		0.116165	1.36841	-0.664833	-0.819738		3.50876	yes	1.17163	no	-1.77789	no		XLOC_075509_TCONS_00130730	protein transparent testa 12-like	20	5.8226e-165	85.3	C:GO:0016020; P:GO:0044765; P:GO:0006810; F:GO:0005215	C:membrane; P:single-organism transport; P:transport; F:transporter activity
XLOC_004655_TCONS_00007995	probable receptor-like protein kinase at5g47070	1043	IV	1.61039	18.5804	19.3257	12.8434	2.00755	1.44414		1.19704	0.452397	-0.79236	-0.857081		3.5283	yes	-0.58949	no	-0.475221	no		XLOC_004655_TCONS_00007995	probable receptor-like protein kinase at5g47070	20	3.5341e-135	82.55	F:GO:0000166; P:GO:0006464; F:GO:0016301	F:nucleotide binding; P:cellular protein modification process; F:kinase activity	EC:2.7.10.2	Non-specific protein-tyrosine kinase
XLOC_075837_TCONS_00131263	s-adenosylmethionine synthase 2	1608	IV	24.1976	280.389	349.499	146.849	38.4501	9.61637		1.38529	0.0697555	-0.633934	-0.821113		3.53449	no	-1.25095	no	-1.99943	yes		XLOC_075837_TCONS_00131263	s-adenosylmethionine synthase 2	20	0	97.4	F:GO:0000166; C:GO:0005737; P:GO:0009058; P:GO:0044763; F:GO:0016740; P:GO:0009987	F:nucleotide binding; C:cytoplasm; P:biosynthetic process; P:single-organism cellular process; F:transferase activity; P:cellular process	EC:2.5.1.6	Methionine adenosyltransferase
XLOC_080507_TCONS_00139079	ring-h2 finger protein atl52-like	1288	V	4.48328	53.3802	34.8332	72.8461	3.86773	5.67364		0.171091	1.34758	-0.787283	-0.731391		3.57368	yes	1.06439	no	0.552786	no		XLOC_080507_TCONS_00139079	ring-h2 finger protein atl52-like	20	1.18631e-72	62.85	F:GO:0008270; F:GO:0046872	F:zinc ion binding; F:metal ion binding
XLOC_085492_TCONS_00147431	beta-glucosidase 12-like	1196	V	15.3547	183.559	82.5451	299.152	8.21383	25.7305		-0.159475	1.45733	-0.714301	-0.583553		3.57949	yes	1.85763	no	1.64735	no		XLOC_085492_TCONS_00147431	beta-glucosidase 12-like	20	3.03524e-82	71.5	P:GO:0019748; P:GO:0009607; P:GO:0009605; P:GO:0044763; P:GO:0009987; P:GO:0006950; F:GO:0016787	P:secondary metabolic process; P:response to biotic stimulus; P:response to external stimulus; P:single-organism cellular process; P:cellular process; P:response to stress; F:hydrolase activity			IPR001360 (PRINTS); IPR013781 (G3DSA:3.20.20.GENE3D); IPR001360 (PFAM); IPR001360 (PANTHER); PTHR10353:SF37 (PANTHER); IPR017853 (SUPERFAMILY)	P:GO:0005975; F:GO:0004553	P:carbohydrate metabolic process; F:hydrolase activity, hydrolyzing O-glycosyl compounds
XLOC_007373_TCONS_00012687	sugar carrier protein c-like	1763	V	3.33695	39.8955	28.839	49.8867	3.69993	3.36686		0.329947	1.26957	-0.792323	-0.807192		3.57963	yes	0.790632	no	-0.136096	no		XLOC_007373_TCONS_00012687	sugar carrier protein c-like	20	0	91.35	C:GO:0016020; P:GO:0044765; P:GO:0006810; F:GO:0005215	C:membrane; P:single-organism transport; P:transport; F:transporter activity
XLOC_062140_TCONS_00107978	7-deoxyloganetin glucosyltransferase-like	2242	V	1.3113	15.765	13.0248	17.7618	1.43402	1.30484		0.557797	1.12683	-0.834556	-0.850074		3.58766	yes	0.447515	no	-0.136191	no		XLOC_062140_TCONS_00107978	7-deoxyloganetin glucosyltransferase-like	20	9.8857e-155	73.25	P:GO:0006629; P:GO:0009058; P:GO:0044763; F:GO:0016740; P:GO:0044711; P:GO:0009987	P:lipid metabolic process; P:biosynthetic process; P:single-organism cellular process; F:transferase activity; P:single-organism biosynthetic process; P:cellular process			G3DSA:3.40.50.2000 (GENE3D); IPR002213 (PFAM); PTHR11926:SF143 (PANTHER); IPR002213 (PANTHER); IPR002213 (PROSITE_PATTERNS); SSF53756 (SUPERFAMILY)	F:GO:0016758; P:GO:0008152	F:transferase activity, transferring hexosyl groups; P:metabolic process
XLOC_047503_TCONS_00082929	casp-like protein 1	983	V	9.85844	119.567	73.2423	161.253	11.8512	8.36097		0.133688	1.36374	-0.724325	-0.773105		3.60032	yes	1.13858	no	-0.503288	no		XLOC_047503_TCONS_00082929	casp-like protein 1	20	4.49366e-48	71.75	C:GO:0005886	C:plasma membrane			IPR006702 (PFAM); IPR006459 (TIGRFAM); PTHR11615:SF113 (PANTHER); PTHR11615 (PANTHER); CYTOPLASMIC_DOMAIN (PHOBIUS); TRANSMEMBRANE (PHOBIUS); TRANSMEMBRANE (PHOBIUS); NON_CYTOPLASMIC_DOMAIN (PHOBIUS); NON_CYTOPLASMIC_DOMAIN (PHOBIUS); CYTOPLASMIC_DOMAIN (PHOBIUS); CYTOPLASMIC_DOMAIN (PHOBIUS); TRANSMEMBRANE (PHOBIUS); TRANSMEMBRANE (PHOBIUS); TMhelix (TMHMM); TMhelix (TMHMM); TMhelix (TMHMM); TMh…	no GO terms	no GO terms
XLOC_004944_TCONS_00008484	---NA---	534	IV	8.43679	102.651	91.5009	105.544	8.41516	10.3263		0.725043	0.996167	-0.879054	-0.842156		3.60491	yes	0.205991	no	0.295259	no		XLOC_004944_TCONS_00008484	---NA---								no IPS match	no IPS match	no IPS match
XLOC_003460_TCONS_00005957	beta-d-xylosidase 1	1785	V	24.8273	302.588	127.718	533.913	21.7707	31.6624		-0.211345	1.47035	-0.649981	-0.609028		3.60736	yes	2.06365	no	0.54038	no		XLOC_003460_TCONS_00005957	beta-d-xylosidase 1	20	0	83.1	P:GO:0005975; C:GO:0005618; P:GO:0009791; C:GO:0005576; P:GO:0000003; F:GO:0016787	P:carbohydrate metabolic process; C:cell wall; P:post-embryonic development; C:extracellular region; P:reproduction; F:hydrolase activity	EC:3.2.1.55	Non-reducing end alpha-L-arabinofuranosidase	no IPS match	no IPS match	no IPS match
XLOC_053148_TCONS_00092508	hypothetical protein B456_005G204000	735	V	1.55464	19.0211	16.3927	19.5276	2.15949	1.01163		0.693061	1.02127	-0.797077	-0.917251		3.61295	yes	0.252467	no	-1.09402	no		XLOC_053148_TCONS_00092508	hypothetical protein B456_005G204000	20	2.06071e-50	84.8
XLOC_032284_TCONS_00056219	hypothetical protein L484_011462	713	V	11.6343	142.879	115.836	158.793	12.7362	12.8403		0.551119	1.13159	-0.84206	-0.840653		3.61834	yes	0.455068	no	0.0117429	no		XLOC_032284_TCONS_00056219	hypothetical protein L484_011462	20	1.36152e-25	73.55
XLOC_062490_TCONS_00108558	centromere protein v	951	V	4.76109	59.1053	45.3065	70.9554	5.32245	4.51645		0.424578	1.21478	-0.807262	-0.832093		3.63392	yes	0.647195	no	-0.236899	no		XLOC_062490_TCONS_00108558	centromere protein v	20	1.78854e-79	89.2	F:GO:0003824; P:GO:0008152	F:catalytic activity; P:metabolic process			IPR006913 (PFAM); IPR006913 (G3DSA:3.90.1590.GENE3D); IPR011057 (SUPERFAMILY)	F:GO:0016846; P:GO:0008152	F:carbon-sulfur lyase activity; P:metabolic process
XLOC_060168_TCONS_00104667	protein lurp-one-related 8	971	IV	2.74968	34.3934	39.4796	22.6194	3.72042	1.86277		1.27283	0.321542	-0.744781	-0.849594		3.64479	yes	-0.803545	no	-0.998015	no		XLOC_060168_TCONS_00104667	protein lurp-one-related 8	20	1.6528e-89	76.2
XLOC_001826_TCONS_00003193	probable non-specific lipid-transfer protein akcs9	557	V	23.6577	298.797	174.573	433.951	40.499	6.31919		0.0553005	1.39116	-0.635213	-0.811247		3.65879	yes	1.31371	no	-2.68007	yes		XLOC_001826_TCONS_00003193	probable non-specific lipid-transfer protein akcs9	20	2.39972e-34	73.75
XLOC_010691_TCONS_00018456	protein gdap2 homolog	1027	V	2.9671	37.5142	16.8614	61.7728	1.56429	5.07654		-0.160617	1.45772	-0.711833	-0.585272		3.66031	yes	1.87325	no	1.69834	no		XLOC_010691_TCONS_00018456	protein gdap2 homolog	20	1.4034e-76	74.95	P:GO:0008150	P:biological_process
XLOC_006923_TCONS_00011882	geraniol dehydrogenase	1527	IV	6.11374	77.565	75.9219	70.0669	10.5291	1.81984		0.936154	0.785313	-0.748546	-0.972921		3.66528	no	-0.115783	no	-2.5325	yes		XLOC_006923_TCONS_00011882	geraniol dehydrogenase	20	0	86.55	F:GO:0003824; P:GO:0008152; F:GO:0005488; P:GO:0044710	F:catalytic activity; P:metabolic process; F:binding; P:single-organism metabolic process	EC:1.1.1.183	Geraniol dehydrogenase (NADP(+))	IPR020843 (SMART); IPR011032 (G3DSA:3.90.180.GENE3D); IPR013149 (PFAM); IPR013154 (PFAM); IPR016040 (G3DSA:3.40.50.GENE3D); PTHR11695:SF426 (PANTHER); IPR002085 (PANTHER); IPR002328 (PROSITE_PATTERNS); IPR011032 (SUPERFAMILY); SSF51735 (SUPERFAMILY)	F:GO:0008270; F:GO:0016491; P:GO:0055114	F:zinc ion binding; F:oxidoreductase activity; P:oxidation-reduction process
XLOC_037637_TCONS_00065781	protein yls9-like	1034	V	2.88666	37.1616	11.4722	68.2906	1.75005	4.72646		-0.321076	1.48738	-0.630519	-0.535784		3.68634	yes	2.57354	no	1.43336	no		XLOC_037637_TCONS_00065781	protein yls9-like	20	2.74424e-95	80.45
XLOC_007742_TCONS_00013323	cinnamoyl- reductase 1-like	840	IV	3.0097	38.7539	35.6677	37.668	3.64258	2.66551		0.813439	0.916704	-0.839851	-0.890292		3.68665	yes	0.078719	no	-0.450551	no		XLOC_007742_TCONS_00013323	cinnamoyl- reductase 1-like	20	1.5905e-107	89.15	F:GO:0003824; P:GO:0006629; P:GO:0009058; F:GO:0005488; P:GO:0044711	F:catalytic activity; P:lipid metabolic process; P:biosynthetic process; F:binding; P:single-organism biosynthetic process	EC:1.2.1.44; EC:1.1.1.145	Cinnamoyl-CoA reductase; 3-beta-hydroxy-Delta(5)-steroid dehydrogenase	no IPS match	no IPS match	no IPS match
XLOC_075513_TCONS_00130734	flavonol synthase flavanone 3-hydroxylase-like	1300	V	27.985	361.819	186.306	568.468	15.2896	45.2234		-0.0688843	1.43405	-0.741442	-0.623721		3.69254	no	1.6094	no	1.56452	yes		XLOC_075513_TCONS_00130734	flavonol synthase flavanone 3-hydroxylase-like	20	0	82.1	F:GO:0003824; P:GO:0008152; F:GO:0005488; P:GO:0044710	F:catalytic activity; P:metabolic process; F:binding; P:single-organism metabolic process	EC:1.14.11	Acting on paired donors, with incorporation or reduction of molecular oxygen. The oxygen incorporated need not be derived from O(2)	IPR002283 (PRINTS); IPR026992 (PFAM); IPR027443 (G3DSA:2.60.120.GENE3D); IPR005123 (PFAM); PTHR10209 (PANTHER); IPR005123 (PROSITE_PROFILES); SSF51197 (SUPERFAMILY)	F:GO:0005506; F:GO:0016491; P:GO:0055114	F:iron ion binding; F:oxidoreductase activity; P:oxidation-reduction process
XLOC_084357_TCONS_00145456	scarecrow-like protein 3	2254	V	0.548069	7.09923	5.40865	9.00072	0.689265	0.464175		0.370317	1.24663	-0.781019	-0.835931		3.69523	yes	0.734771	no	-0.570388	no		XLOC_084357_TCONS_00145456	scarecrow-like protein 3	20	0	86.5	C:GO:0005634; F:GO:0003700; P:GO:0009058; P:GO:0006139	C:nucleus; F:transcription factor activity, sequence-specific DNA binding; P:biosynthetic process; P:nucleobase-containing compound metabolic process
XLOC_045316_TCONS_00079135	dirigent protein 21-like	775	IV	4.98923	65.0066	86.0917	25.3448	8.04287	1.99019		1.44945	-0.130643	-0.580686	-0.738123		3.7037	yes	-1.76419	no	-2.0148	no		XLOC_045316_TCONS_00079135	dirigent protein 21-like	20	1.12066e-57	67					IPR004265 (PFAM); PTHR21495 (PANTHER); SIGNAL_PEPTIDE_H_REGION (PHOBIUS); SIGNAL_PEPTIDE_C_REGION (PHOBIUS); SIGNAL_PEPTIDE (PHOBIUS); SIGNAL_PEPTIDE_N_REGION (PHOBIUS); NON_CYTOPLASMIC_DOMAIN (PHOBIUS); SignalP-TM (SIGNALP_EUK); TMhelix (TMHMM)	no GO terms	no GO terms
XLOC_035740_TCONS_00062355	hexose carrier protein hex6-like	694	V	0.142287	1.85891	0	4.20511	0	0.32393		-0.551179	1.49585	-0.551179	-0.393492		3.70757	no	Inf	yes	Inf	no		XLOC_035740_TCONS_00062355	hexose carrier protein hex6-like	20	3.2243e-72	85.45	F:GO:0003824; C:GO:0016020; P:GO:0008152; P:GO:0044765; P:GO:0006810; P:GO:0044710; F:GO:0005215	F:catalytic activity; C:membrane; P:metabolic process; P:single-organism transport; P:transport; P:single-organism metabolic process; F:transporter activity	EC:1.3.1.74	2-alkenal reductase (NAD(P)(+))
XLOC_082309_TCONS_00141982	alpha-galactosidase-like	1427	V	1.87165	24.8253	18.1726	31.0204	2.13457	1.81112		0.347249	1.25998	-0.792127	-0.815105		3.72943	yes	0.771457	no	-0.237063	no		XLOC_082309_TCONS_00141982	alpha-galactosidase-like	20	0	87.7	P:GO:0005975; C:GO:0005618; C:GO:0005576; F:GO:0016787	P:carbohydrate metabolic process; C:cell wall; C:extracellular region; F:hydrolase activity	EC:3.2.1.22	Alpha-galactosidase	IPR002241 (PRINTS); IPR013785 (G3DSA:3.20.20.GENE3D); PF16499 (PFAM); IPR013780 (G3DSA:2.60.40.GENE3D); PTHR11452:SF18 (PANTHER); PTHR11452 (PANTHER); IPR000111 (PROSITE_PATTERNS); SIGNAL_PEPTIDE_C_REGION (PHOBIUS); SIGNAL_PEPTIDE_H_REGION (PHOBIUS); SIGNAL_PEPTIDE (PHOBIUS); SIGNAL_PEPTIDE_N_REGION (PHOBIUS); NON_CYTOPLASMIC_DOMAIN (PHOBIUS); SignalP-noTM (SIGNALP_EUK); IPR017853 (SUPERFAMILY); …	P:GO:0005975; F:GO:0003824; F:GO:0004553	P:carbohydrate metabolic process; F:catalytic activity; F:hydrolase activity, hydrolyzing O-glycosyl compounds
XLOC_032814_TCONS_00057165	germin-like protein subfamily 1 member 13	945	V	64.8233	872.94	352.487	1445.56	102.972	27.9376		-0.197484	1.46618	-0.577247	-0.69145		3.7513	yes	2.03599	no	-1.88198	yes		XLOC_032814_TCONS_00057165	germin-like protein subfamily 1 member 13	20	1.7541e-115	80.2	C:GO:0005576; F:GO:0005488	C:extracellular region; F:binding			IPR001929 (PRINTS); IPR006045 (SMART); IPR014710 (G3DSA:2.60.120.GENE3D); IPR006045 (PFAM); PTHR31238 (PANTHER); IPR019780 (PROSITE_PATTERNS); SIGNAL_PEPTIDE (PHOBIUS); SIGNAL_PEPTIDE_N_REGION (PHOBIUS); SIGNAL_PEPTIDE_H_REGION (PHOBIUS); NON_CYTOPLASMIC_DOMAIN (PHOBIUS); SIGNAL_PEPTIDE_C_REGION (PHOBIUS); SignalP-TM (SIGNALP_GRAM_POSITIVE); SignalP-noTM (SIGNALP_EUK); SignalP-noTM (SIGNALP_GRAM_…	F:GO:0030145; F:GO:0045735	F:manganese ion binding; F:nutrient reservoir activity
XLOC_005200_TCONS_00008909	stress response protein nst1	1671	V	1.40022	19.0786	9.2963	31.815	1.36918	1.558		-0.119366	1.4495	-0.671643	-0.658488		3.76823	yes	1.77498	no	0.186381	no		XLOC_005200_TCONS_00008909	stress response protein nst1	20	4.3417e-166	67.95	P:GO:0007275; P:GO:0009987	P:multicellular organism development; P:cellular process
XLOC_037522_TCONS_00065581	inositol oxygenase 1-like isoform x1	1260	IV	5.41381	73.7947	77.6778	57.5998	5.76688	5.55824		1.11763	0.570682	-0.841315	-0.846999		3.7688	yes	-0.431438	no	-0.0531625	no		XLOC_037522_TCONS_00065581	inositol oxygenase 1-like isoform x1	20	1.4234e-171	89.4	P:GO:0005975; C:GO:0005737; F:GO:0003824; P:GO:0009056; P:GO:0044763; F:GO:0005488; P:GO:0009987; P:GO:0044712; P:GO:0044723	P:carbohydrate metabolic process; C:cytoplasm; F:catalytic activity; P:catabolic process; P:single-organism cellular process; F:binding; P:cellular process; P:single-organism catabolic process; P:single-organism carbohydrate metabolic process	EC:1.13.99.1	Inositol oxygenase
XLOC_059365_TCONS_00103245	aspartate mitochondrial	1353	IV	3.87214	53.0955	47.4213	53.1756	4.21067	4.02852		0.755182	0.970177	-0.859277	-0.866083		3.77739	yes	0.165229	no	-0.0637989	no		XLOC_059365_TCONS_00103245	aspartate mitochondrial	20	0	95.25	P:GO:0009058; F:GO:0016740; F:GO:0005488; P:GO:0044711; P:GO:0006139	P:biosynthetic process; F:transferase activity; F:binding; P:single-organism biosynthetic process; P:nucleobase-containing compound metabolic process	EC:2.6.1.9; EC:2.6.1.57; EC:2.6.1.5; EC:2.6.1.1	Histidinol-phosphate transaminase; Aromatic-amino-acid transaminase; Tyrosine transaminase; Aspartate transaminase	IPR000796 (PRINTS); IPR015421 (G3DSA:3.40.640.GENE3D); IPR004839 (PFAM); IPR000796 (PANTHER); IPR004838 (PROSITE_PATTERNS); IPR015424 (SUPERFAMILY)	F:GO:0030170; F:GO:0003824; F:GO:0008483; P:GO:0006520; P:GO:0009058	F:pyridoxal phosphate binding; F:catalytic activity; F:transaminase activity; P:cellular amino acid metabolic process; P:biosynthetic process
XLOC_064837_TCONS_00112641	malate glyoxysomal	742	V	0.344495	4.73279	0	10.2939	0	0.750798		-0.548475	1.49629	-0.548475	-0.399338		3.78014	no	Inf	yes	Inf	no		XLOC_064837_TCONS_00112641	malate glyoxysomal	20	1.2287e-112	95.9	C:GO:0005634; C:GO:0005777; P:GO:0005975; P:GO:0006091; F:GO:0016740; P:GO:0044723	C:nucleus; C:peroxisome; P:carbohydrate metabolic process; P:generation of precursor metabolites and energy; F:transferase activity; P:single-organism carbohydrate metabolic process	EC:2.3.3.9	Malate synthase
XLOC_012058_TCONS_00020800	haloacid dehalogenase-like hydrolase	1284	IV	7.07355	97.396	100.604	77.4281	6.6303	8.24658		1.09018	0.60779	-0.865803	-0.832162		3.78336	yes	-0.377758	no	0.314723	no		XLOC_012058_TCONS_00020800	haloacid dehalogenase-like hydrolase	20	9.9751e-153	87.3	P:GO:0008152; F:GO:0016787	P:metabolic process; F:hydrolase activity
XLOC_069372_TCONS_00120413	phosphoenolpyruvate carboxylase	1368	IV	1.58934	21.9043	19.7112	21.7252	1.30092	2.05346		0.771968	0.954589	-0.897397	-0.82916		3.78471	yes	0.140352	no	0.658522	no		XLOC_069372_TCONS_00120413	phosphoenolpyruvate carboxylase	20	0	96.6	P:GO:0006091; C:GO:0005737; F:GO:0003824; P:GO:0015979	P:generation of precursor metabolites and energy; C:cytoplasm; F:catalytic activity; P:photosynthesis	EC:4.1.1.31	Phosphoenolpyruvate carboxylase
XLOC_032374_TCONS_00056375	geraniol dehydrogenase	1180	V	4.98734	69.7944	38.5738	102.203	5.52923	5.07851		0.015929	1.40881	-0.707438	-0.717304		3.80677	yes	1.40575	no	-0.122671	no		XLOC_032374_TCONS_00056375	geraniol dehydrogenase	20	6.3798e-175	85.85	F:GO:0003824; P:GO:0008152; F:GO:0005488; P:GO:0044710	F:catalytic activity; P:metabolic process; F:binding; P:single-organism metabolic process	EC:1.1.1.183	Geraniol dehydrogenase (NADP(+))	IPR020843 (SMART); IPR016040 (G3DSA:3.40.50.GENE3D); IPR013149 (PFAM); IPR011032 (G3DSA:3.90.180.GENE3D); IPR013154 (PFAM); IPR002085 (PANTHER); PTHR11695:SF426 (PANTHER); IPR002328 (PROSITE_PATTERNS); IPR011032 (SUPERFAMILY); SSF51735 (SUPERFAMILY)	F:GO:0008270; F:GO:0016491; P:GO:0055114	F:zinc ion binding; F:oxidoreductase activity; P:oxidation-reduction process
XLOC_023550_TCONS_00040758	f-box fbd lrr-repeat protein at1g13570-like	1239	V	13.1504	188.878	112.064	262.709	4.67864	24.4904		0.0943021	1.37662	-0.819782	-0.65114		3.84428	yes	1.22914	no	2.38805	yes		XLOC_023550_TCONS_00040758	f-box fbd lrr-repeat protein at1g13570-like	20	2.176e-145	61.7					no IPS match	no IPS match	no IPS match
XLOC_045797_TCONS_00079938	membrane insertase	1161	V	1.32193	19.2253	15.7626	20.7576	1.25995	1.54336		0.596439	1.09869	-0.861814	-0.833316		3.86228	yes	0.397133	no	0.292709	no		XLOC_045797_TCONS_00079938	membrane insertase	20	4.88002e-57	79.6
XLOC_014262_TCONS_00024593	peroxidase 55-like	1346	IV	1.58133	23.042	20.9522	22.3436	2.54446	0.65995		0.803176	0.922992	-0.781945	-0.944223		3.86505	yes	0.0927592	no	-1.94693	no		XLOC_014262_TCONS_00024593	peroxidase 55-like	20	0	88.3	F:GO:0003824; P:GO:0008152; C:GO:0005576; F:GO:0005488; P:GO:0044710; P:GO:0006950	F:catalytic activity; P:metabolic process; C:extracellular region; F:binding; P:single-organism metabolic process; P:response to stress	EC:1.11.1.7	Peroxidase
XLOC_033940_TCONS_00059218	caffeoyl- o-methyltransferase	923	IV	26.7831	394.4	407.468	328.267	46.9923	8.17226		1.0501	0.653572	-0.754657	-0.949014		3.88027	no	-0.311818	no	-2.52362	yes		XLOC_033940_TCONS_00059218	caffeoyl- o-methyltransferase	20	3.431e-166	97.15	P:GO:0019748; P:GO:0009056; P:GO:0009058; P:GO:0044763; F:GO:0016740; F:GO:0005488; P:GO:0044711; P:GO:0009987; P:GO:0006950	P:secondary metabolic process; P:catabolic process; P:biosynthetic process; P:single-organism cellular process; F:transferase activity; F:binding; P:single-organism biosynthetic process; P:cellular process; P:response to stress	EC:2.1.1.104	Caffeoyl-CoA O-methyltransferase	IPR002935 (PFAM); IPR029063 (G3DSA:3.40.50.GENE3D); PTHR10509:SF15 (PANTHER); IPR002935 (PANTHER); IPR002935 (PROSITE_PROFILES); IPR029063 (SUPERFAMILY)	F:GO:0008171	F:O-methyltransferase activity
XLOC_052446_TCONS_00091339	cytochrome p450 714c2-like	1690	V	2.34694	34.8393	13.8832	61.9776	2.07759	2.9606		-0.223701	1.47285	-0.640149	-0.609		3.89186	yes	2.15841	no	0.510979	no		XLOC_052446_TCONS_00091339	cytochrome p450 714c2-like	20	0	87.6	F:GO:0003824; P:GO:0008152; F:GO:0005488; P:GO:0044710	F:catalytic activity; P:metabolic process; F:binding; P:single-organism metabolic process			no IPS match	no IPS match	no IPS match
XLOC_067500_TCONS_00117210	phosphatidylinositol transfer protein 1-like	950	IV	1.7926	27.2185	25.0783	25.1658	2.74036	0.781318		0.861266	0.867742	-0.792008	-0.937		3.92446	yes	0.00502824	no	-1.81038	no		XLOC_067500_TCONS_00117210	phosphatidylinositol transfer protein 1-like	20	1.8256e-87	84.95	P:GO:0006810; C:GO:0005622	P:transport; C:intracellular
XLOC_018232_TCONS_00031392	probable lrr receptor-like serine threonine-protein kinase at3g47570	390	V	0.276918	4.26748	0	9.79274	0	0.652685		-0.54432	1.49691	-0.54432	-0.408272		3.94585	no	Inf	yes	Inf	no		XLOC_018232_TCONS_00031392	probable lrr receptor-like serine threonine-protein kinase at3g47570	20	4.18214e-32	65	F:GO:0005524; C:GO:0016020; C:GO:0016021; F:GO:0004672; F:GO:0016772; P:GO:0006468	F:ATP binding; C:membrane; C:integral component of membrane; F:protein kinase activity; F:transferase activity, transferring phosphorus-containing groups; P:protein phosphorylation
XLOC_064836_TCONS_00112640	malate glyoxysomal	471	V	0.50342	7.81062	0	16.7485	0	1.03914		-0.541271	1.49733	-0.541271	-0.414789		3.9556	no	Inf	yes	Inf	no		XLOC_064836_TCONS_00112640	malate glyoxysomal	20	1.68131e-64	86.45	C:GO:0005777; P:GO:0005975; P:GO:0006091; F:GO:0016740; P:GO:0044723	C:peroxisome; P:carbohydrate metabolic process; P:generation of precursor metabolites and energy; F:transferase activity; P:single-organism carbohydrate metabolic process	EC:2.3.3.9	Malate synthase
XLOC_081268_TCONS_00140275	caffeoyl- o-methyltransferase	895	IV	7.65975	120.947	154.779	53.2194	14.1776	1.11362		1.42208	-0.0374072	-0.598468	-0.786207		3.98093	yes	-1.54018	no	-3.67029	yes		XLOC_081268_TCONS_00140275	caffeoyl- o-methyltransferase	20	3.383e-169	96.9	P:GO:0019748; P:GO:0009058; P:GO:0044763; F:GO:0016740; F:GO:0005488; P:GO:0044711; P:GO:0009987	P:secondary metabolic process; P:biosynthetic process; P:single-organism cellular process; F:transferase activity; F:binding; P:single-organism biosynthetic process; P:cellular process	EC:2.1.1.104	Caffeoyl-CoA O-methyltransferase	NON_CYTOPLASMIC_DOMAIN (PHOBIUS); TRANSMEMBRANE (PHOBIUS); CYTOPLASMIC_DOMAIN (PHOBIUS)	no GO terms	no GO terms
XLOC_007205_TCONS_00012398	protein phosphatase 2c-like protein 44	587	IV	1.66751	27.4869	27.2279	27.3072	1.90273	1.72345		0.863315	0.868711	-0.859913	-0.872112		4.04298	yes	0.00419713	no	-0.142769	no		XLOC_007205_TCONS_00012398	protein phosphatase 2c-like protein 44	20	2.00793e-49	71.55	P:GO:0008152; F:GO:0016787	P:metabolic process; F:hydrolase activity
XLOC_083556_TCONS_00144060	secoisolariciresinol dehydrogenase-like	604	IV	45.4627	753.923	681.163	718.855	27.2145	72.1119		0.814181	0.914362	-0.923938	-0.804606		4.05166	no	0.0776998	no	1.40586	yes		XLOC_083556_TCONS_00144060	secoisolariciresinol dehydrogenase-like	20	1.17096e-81	81.85	F:GO:0003677; P:GO:0009058; F:GO:0016740; P:GO:0006139	F:DNA binding; P:biosynthetic process; F:transferase activity; P:nucleobase-containing compound metabolic process	EC:1.1.1.100	3-oxoacyl-[acyl-carrier-protein] reductase
XLOC_069269_TCONS_00120259	---NA---	224	V	0.445941	7.46215	4.44822	7.66187	0.805888	0		0.345149	1.2549	-0.685955	-0.914093		4.06467	yes	0.78447	no	#NAME?	no		XLOC_069269_TCONS_00120259	---NA---								no IPS match	no IPS match	no IPS match
XLOC_070925_TCONS_00122971	ankyrin repeat family	1465	V	1.46008	24.6138	12.9227	37.2528	1.07471	2.04781		-0.0238715	1.4216	-0.727769	-0.669957		4.07535	yes	1.52744	no	0.930132	no		XLOC_070925_TCONS_00122971	ankyrin repeat family	20	1.9558e-104	60.7					IPR026961 (PFAM); IPR027001 (PANTHER); PTHR24177:SF11 (PANTHER); TRANSMEMBRANE (PHOBIUS); CYTOPLASMIC_DOMAIN (PHOBIUS); TRANSMEMBRANE (PHOBIUS); CYTOPLASMIC_DOMAIN (PHOBIUS); NON_CYTOPLASMIC_DOMAIN (PHOBIUS); TMhelix (TMHMM)	no GO terms	no GO terms
XLOC_064166_TCONS_00111493	glyceraldehyde 3-phosphate dehydrogenase	1271	IV	21.2915	370.113	476.709	159.724	28.2639	15.197		1.42898	-0.0477488	-0.660177	-0.721051		4.11961	yes	-1.57753	no	-0.895173	no		XLOC_064166_TCONS_00111493	glyceraldehyde 3-phosphate dehydrogenase	20	0	96.25	F:GO:0000166; P:GO:0005975; F:GO:0003824; P:GO:0044723	F:nucleotide binding; P:carbohydrate metabolic process; F:catalytic activity; P:single-organism carbohydrate metabolic process			IPR020831 (PRINTS); IPR020828 (SMART); IPR020828 (PFAM); IPR006424 (TIGRFAM); IPR020829 (PFAM); G3DSA:3.30.360.10 (GENE3D); IPR016040 (G3DSA:3.40.50.GENE3D); IPR020831 (PIRSF); IPR020831 (PANTHER); PTHR10836:SF30 (PANTHER); IPR020830 (PROSITE_PATTERNS); SSF55347 (SUPERFAMILY); SSF51735 (SUPERFAMILY)	F:GO:0050661; F:GO:0051287; P:GO:0055114; P:GO:0006006; F:GO:0016620	F:NADP binding; F:NAD binding; P:oxidation-reduction process; P:glucose metabolic process; F:oxidoreductase activity, acting on the aldehyde or oxo group of donors, NAD or NADP as acceptor
XLOC_029685_TCONS_00051552	guanine nucleotide-binding protein alpha-1 subunit	1537	IV	0.970467	17.0234	19.519	10.9851	1.56534	0.392714		1.27277	0.32028	-0.731086	-0.861966		4.1327	yes	-0.829323	no	-1.99492	no		XLOC_029685_TCONS_00051552	guanine nucleotide-binding protein alpha-1 subunit	20	0	90.4	F:GO:0000166; F:GO:0005515; P:GO:0007165; P:GO:0008152; F:GO:0016787	F:nucleotide binding; F:protein binding; P:signal transduction; P:metabolic process; F:hydrolase activity
XLOC_001413_TCONS_00002492	pectate lyase-like	1415	IV	2.84472	50.0918	51.1052	40.567	4.65091	1.08823		1.0608	0.642934	-0.781233	-0.922503		4.13822	yes	-0.333162	no	-2.09553	no		XLOC_001413_TCONS_00002492	pectate lyase-like	20	0	89.3	P:GO:0005975; F:GO:0003824; P:GO:0009056; F:GO:0005488	P:carbohydrate metabolic process; F:catalytic activity; P:catabolic process; F:binding	EC:4.2.2.2	Pectate lyase
XLOC_040308_TCONS_00070322	---NA---	704	IV	3.61074	63.9619	61.8353	51.1047	5.48694	1.82125		1.03017	0.682258	-0.796789	-0.91564		4.14685	yes	-0.274976	no	-1.59107	no		XLOC_040308_TCONS_00070322	---NA---								TRANSMEMBRANE (PHOBIUS); CYTOPLASMIC_DOMAIN (PHOBIUS); NON_CYTOPLASMIC_DOMAIN (PHOBIUS); TMhelix (TMHMM)	no GO terms	no GO terms
XLOC_032150_TCONS_00055985	geraniol 8-hydroxylase-like	1350	V	7.06111	125.948	94.2152	148.308	5.9841	9.56619		0.429404	1.21156	-0.846381	-0.794586		4.15679	yes	0.654561	no	0.67681	no		XLOC_032150_TCONS_00055985	geraniol 8-hydroxylase-like	20	0	77.8	F:GO:0003824; P:GO:0008152; F:GO:0005488; P:GO:0044710	F:catalytic activity; P:metabolic process; F:binding; P:single-organism metabolic process			IPR002401 (PRINTS); IPR001128 (PRINTS); IPR001128 (G3DSA:1.10.630.GENE3D); IPR001128 (PFAM); PTHR24298 (PANTHER); PTHR24298:SF49 (PANTHER); IPR017972 (PROSITE_PATTERNS); IPR001128 (SUPERFAMILY)	F:GO:0016705; F:GO:0005506; P:GO:0055114; F:GO:0020037	F:oxidoreductase activity, acting on paired donors, with incorporation or reduction of molecular oxygen; F:iron ion binding; P:oxidation-reduction process; F:heme binding
XLOC_085492_TCONS_00147431	beta-glucosidase 12-like	1196	V	10.4036	186.484	74.6757	322.287	10.5696	11.3481		-0.202835	1.46883	-0.635627	-0.630371		4.1639	yes	2.10963	no	0.102527	no		XLOC_085492_TCONS_00147431	beta-glucosidase 12-like	20	3.03524e-82	71.5	P:GO:0019748; P:GO:0009607; P:GO:0009605; P:GO:0044763; P:GO:0009987; P:GO:0006950; F:GO:0016787	P:secondary metabolic process; P:response to biotic stimulus; P:response to external stimulus; P:single-organism cellular process; P:cellular process; P:response to stress; F:hydrolase activity			IPR001360 (PRINTS); IPR013781 (G3DSA:3.20.20.GENE3D); IPR001360 (PFAM); IPR001360 (PANTHER); PTHR10353:SF37 (PANTHER); IPR017853 (SUPERFAMILY)	P:GO:0005975; F:GO:0004553	P:carbohydrate metabolic process; F:hydrolase activity, hydrolyzing O-glycosyl compounds
XLOC_031680_TCONS_00055159	alcohol-forming fatty acyl- reductase-like	937	IV	0.231058	4.15703	4.17859	3.5191	0.358492	0.106379		1.01433	0.701444	-0.798083	-0.917696		4.16923	yes	-0.247812	no	-1.75272	no		XLOC_031680_TCONS_00055159	alcohol-forming fatty acyl- reductase-like	20	9.4677e-178	87.45	F:GO:0003824; P:GO:0009058	F:catalytic activity; P:biosynthetic process			Coil (COILS); IPR016040 (G3DSA:3.40.50.GENE3D); IPR013120 (PFAM); IPR026055 (PANTHER); PTHR11011:SF25 (PANTHER); SSF51735 (SUPERFAMILY)	F:GO:0080019	F:fatty-acyl-CoA reductase (alcohol-forming) activity
XLOC_010390_TCONS_00017903	probable 2-oxoglutarate fe -dependent dioxygenase	1235	IV	37.619	683.141	624.938	648.137	71.9558	2.31771		0.829403	0.89619	-0.762558	-0.963036		4.18265	yes	0.0525851	no	-4.95634	yes		XLOC_010390_TCONS_00017903	probable 2-oxoglutarate fe -dependent dioxygenase	20	0	73.85	F:GO:0003824; P:GO:0008152; F:GO:0005488; P:GO:0044710	F:catalytic activity; P:metabolic process; F:binding; P:single-organism metabolic process	EC:1.14.11	Acting on paired donors, with incorporation or reduction of molecular oxygen. The oxygen incorporated need not be derived from O(2)
XLOC_009996_TCONS_00017227	arginine decarboxylase	2345	V	1.80982	33.0943	18.2925	51.6142	2.1478	1.70322		-0.00627252	1.41625	-0.695499	-0.714478		4.19266	yes	1.49651	no	-0.334595	no		XLOC_009996_TCONS_00017227	arginine decarboxylase	20	0	86.55	F:GO:0003824; P:GO:0009056; P:GO:0044763; P:GO:0009058; P:GO:0009987; P:GO:0044712	F:catalytic activity; P:catabolic process; P:single-organism cellular process; P:biosynthetic process; P:cellular process; P:single-organism catabolic process	EC:4.1.1.19	Arginine decarboxylase	IPR002985 (PRINTS); IPR000183 (PRINTS); IPR002985 (PIRSF); IPR002985 (TIGRFAM); IPR022644 (PFAM); IPR029066 (G3DSA:3.20.20.GENE3D); IPR009006 (G3DSA:2.40.37.GENE3D); IPR022643 (PFAM); PTHR11482 (PANTHER); IPR002985 (PTHR11482:PANTHER); IPR022657 (PROSITE_PATTERNS); IPR022653 (PROSITE_PATTERNS); SIGNAL_PEPTIDE_N_REGION (PHOBIUS); NON_CYTOPLASMIC_DOMAIN (PHOBIUS); SIGNAL_PEPTIDE_H_REGION (PHOBIUS);…	P:GO:0006527; F:GO:0008792; F:GO:0003824; P:GO:0008295	P:arginine catabolic process; F:arginine decarboxylase activity; F:catalytic activity; P:spermidine biosynthetic process
XLOC_083834_TCONS_00144540	cornifin alpha- partial	827	IV	8.72245	161.261	174.575	121.299	13.3588	4.79252		1.15546	0.514687	-0.783559	-0.88659		4.20852	yes	-0.525276	no	-1.47894	no		XLOC_083834_TCONS_00144540	cornifin alpha- partial	3	6.09469e-05	53.67					no IPS match	no IPS match	no IPS match
XLOC_033834_TCONS_00059014	probable rhamnogalacturonate lyase b isoform x1	1176	IV	0.44276	8.53055	10.5481	3.4167	0.543921	0.373914		1.43406	-0.0638447	-0.667255	-0.702964		4.26804	yes	-1.62631	no	-0.540691	no		XLOC_033834_TCONS_00059014	probable rhamnogalacturonate lyase b isoform x1	20	8.4643e-129	80.65	P:GO:0005975; F:GO:0003824; F:GO:0030246	P:carbohydrate metabolic process; F:catalytic activity; F:carbohydrate binding
XLOC_016436_TCONS_00028353	probable carboxylesterase 2	1151	IV	2.15422	42.2527	51.4277	18.7941	2.37524	2.00269		1.4121	0.00621089	-0.701131	-0.717181		4.2938	yes	-1.45226	no	-0.246133	no		XLOC_016436_TCONS_00028353	probable carboxylesterase 2	20	3.4388e-152	75.15	P:GO:0008152; F:GO:0016787	P:metabolic process; F:hydrolase activity
XLOC_022584_TCONS_00038981	predicted protein	2593	IV	0.212916	4.22704	4.90775	2.13295	0.24609	0.191444		1.37011	0.118779	-0.732122	-0.756765		4.31129	yes	-1.20221	no	-0.362268	no		XLOC_022584_TCONS_00038981	predicted protein	1	3.522e-06	47
XLOC_006905_TCONS_00011834	-oxoglutarate 3-dioxygenase-like	4963	V	2.06776	42.5477	33.1715	45.1667	1.39488	3.0835		0.569611	1.11765	-0.882206	-0.805056		4.36294	yes	0.445316	no	1.14443	no		XLOC_006905_TCONS_00011834	-oxoglutarate 3-dioxygenase-like	20	1.04736e-55	92.95	P:GO:0007165; P:GO:0006464; P:GO:0009058; F:GO:0005488; P:GO:0044711; P:GO:0006810; C:GO:0005622; P:GO:0006950; P:GO:0009607; P:GO:0009628; P:GO:0009605; P:GO:0008219; F:GO:0003824; P:GO:0009719	P:signal transduction; P:cellular protein modification process; P:biosynthetic process; F:binding; P:single-organism biosynthetic process; P:transport; C:intracellular; P:response to stress; P:response to biotic stimulus; P:response to abiotic stimulus; P:response to external stimulus; P:cell death; F:catalytic activity; P:response to endogenous stimulus	EC:1.14.11	Acting on paired donors, with incorporation or reduction of molecular oxygen. The oxygen incorporated need not be derived from O(2)	IPR027443 (G3DSA:2.60.120.GENE3D); IPR005123 (PFAM); PTHR10209 (PANTHER); IPR005123 (PROSITE_PROFILES); SSF51197 (SUPERFAMILY)	F:GO:0016491; P:GO:0055114	F:oxidoreductase activity; P:oxidation-reduction process
XLOC_067926_TCONS_00117905	beta-xylosidase alpha-l-arabinofuranosidase 2-like	1698	V	1.68523	35.2961	30.15	36.7988	2.32743	1.11005		0.677076	1.03568	-0.82355	-0.88921		4.38849	yes	0.287499	no	-1.06811	no		XLOC_067926_TCONS_00117905	beta-xylosidase alpha-l-arabinofuranosidase 2-like	20	0	88.05	P:GO:0005975; F:GO:0016787	P:carbohydrate metabolic process; F:hydrolase activity			IPR002772 (PFAM); IPR002772 (G3DSA:3.40.50.GENE3D); IPR026891 (PFAM); IPR001764 (G3DSA:3.20.20.GENE3D); PTHR30620:SF8 (PANTHER); IPR026892 (PANTHER); IPR002772 (SUPERFAMILY); IPR017853 (SUPERFAMILY)	P:GO:0005975; F:GO:0004553	P:carbohydrate metabolic process; F:hydrolase activity, hydrolyzing O-glycosyl compounds
XLOC_015366_TCONS_00026528	peroxidase 4-like	756	V	11.5245	242.759	133.461	356.295	9.8835	15.1811		0.0293396	1.40404	-0.733029	-0.700348		4.39675	yes	1.41665	no	0.619182	no		XLOC_015366_TCONS_00026528	peroxidase 4-like	20	9.91064e-66	86.5	F:GO:0003824; P:GO:0009056; C:GO:0005576; F:GO:0005488; P:GO:0006950; P:GO:0009987	F:catalytic activity; P:catabolic process; C:extracellular region; F:binding; P:response to stress; P:cellular process	EC:1.11.1.7	Peroxidase
XLOC_053095_TCONS_00092431	peroxidase 4-like	613	V	17.3874	367.126	153.042	600.242	16.1796	18.2237		-0.158754	1.45918	-0.653912	-0.646516		4.40016	yes	1.97162	no	0.171638	no		XLOC_053095_TCONS_00092431	peroxidase 4-like	20	6.50944e-75	87.2	F:GO:0003824; P:GO:0009056; C:GO:0005576; F:GO:0005488; P:GO:0006950; P:GO:0009987	F:catalytic activity; P:catabolic process; C:extracellular region; F:binding; P:response to stress; P:cellular process	EC:1.11.1.7	Peroxidase
XLOC_034010_TCONS_00059340	udp-rhamnose:rhamnosyltransferase 1	1660	V	1.78917	38.0366	29.5557	40.2535	1.69501	2.16555		0.570222	1.11789	-0.856103	-0.832014		4.41003	yes	0.445677	no	0.353437	no		XLOC_034010_TCONS_00059340	udp-rhamnose:rhamnosyltransferase 1	20	0	77.2	P:GO:0008152; F:GO:0016740	P:metabolic process; F:transferase activity
XLOC_012608_TCONS_00021737	non-specific lipid-transfer protein 2-like	695	IV	54.1895	1178.6	1099.23	1099.6	93.7344	16.2224		0.864529	0.865142	-0.800652	-0.929018		4.44292	yes	0.000494038	no	-2.53059	yes		XLOC_012608_TCONS_00021737	non-specific lipid-transfer protein 2-like	20	7.13382e-35	81.8
XLOC_013056_TCONS_00022507	cucumber peeling cupredoxin-like	701	IV	6.84208	149.091	187.853	53.6754	11.3077	2.29786		1.44785	-0.117958	-0.612373	-0.717515		4.44561	yes	-1.80727	no	-2.29894	no		XLOC_013056_TCONS_00022507	cucumber peeling cupredoxin-like	20	1.21997e-24	66.05	F:GO:0009055	F:electron carrier activity			CYTOPLASMIC_DOMAIN (PHOBIUS); NON_CYTOPLASMIC_DOMAIN (PHOBIUS); TRANSMEMBRANE (PHOBIUS); TMhelix (TMHMM)	no GO terms	no GO terms
XLOC_041115_TCONS_00071763	long chain acyl- synthetase 4-like	1165	IV	0.795348	17.4945	19.8628	12.1009	1.16149	0.481685		1.23067	0.397212	-0.777444	-0.85044		4.45918	yes	-0.714958	no	-1.26982	no		XLOC_041115_TCONS_00071763	long chain acyl- synthetase 4-like	20	1.8739e-156	89.2	F:GO:0003824; P:GO:0008152	F:catalytic activity; P:metabolic process
XLOC_017247_TCONS_00029668	aldolase-type tim barrel family protein isoform 1	1445	V	7.55053	168.379	133.065	199.971	8.45715	7.50683		0.479637	1.18008	-0.824882	-0.83483		4.47899	yes	0.587661	no	-0.171968	no		XLOC_017247_TCONS_00029668	aldolase-type tim barrel family protein isoform 1	20	0	92.55	F:GO:0000166; F:GO:0003824; P:GO:0008152; P:GO:0044710	F:nucleotide binding; F:catalytic activity; P:metabolic process; P:single-organism metabolic process			IPR013785 (G3DSA:3.20.20.GENE3D); IPR012133 (PIRSF); IPR000262 (PFAM); PTHR10578 (PANTHER); IPR008259 (PROSITE_PATTERNS); IPR012133 (PROSITE_PROFILES); SSF51395 (SUPERFAMILY)	F:GO:0010181; F:GO:0003824; F:GO:0016491; P:GO:0055114	F:FMN binding; F:catalytic activity; F:oxidoreductase activity; P:oxidation-reduction process
XLOC_083248_TCONS_00143517	---NA---	155	V	6.65915	148.923	0	324.45	0	15.879		-0.532583	1.49835	-0.532583	-0.433186		4.48308	no	Inf	yes	Inf	no		XLOC_083248_TCONS_00143517	---NA---								CYTOPLASMIC_DOMAIN (PHOBIUS); TRANSMEMBRANE (PHOBIUS); NON_CYTOPLASMIC_DOMAIN (PHOBIUS); TMhelix (TMHMM)	no GO terms	no GO terms
XLOC_009997_TCONS_00017229	arginine decarboxylase	515	V	6.58582	147.373	109.782	168.028	6.80808	7.19384		0.461626	1.1917	-0.82908	-0.824245		4.48396	yes	0.614062	no	0.079513	no		XLOC_009997_TCONS_00017229	arginine decarboxylase	20	9.42404e-19	66.3	F:GO:0003824; P:GO:0008152; P:GO:0009987	F:catalytic activity; P:metabolic process; P:cellular process			no IPS match	no IPS match	no IPS match
XLOC_006917_TCONS_00011852	flavanone 3-dioxygenase-like	1140	V	4.14702	94.515	45.2874	146.693	5.90906	2.5406		-0.0716735	1.43619	-0.657216	-0.707304		4.51039	yes	1.69562	no	-1.21776	no		XLOC_006917_TCONS_00011852	flavanone 3-dioxygenase-like	20	0	90	P:GO:0007165; P:GO:0006464; P:GO:0009058; F:GO:0005488; P:GO:0044711; P:GO:0006810; C:GO:0005622; P:GO:0006950; P:GO:0009607; P:GO:0009628; P:GO:0009605; P:GO:0008219; F:GO:0003824; P:GO:0009719	P:signal transduction; P:cellular protein modification process; P:biosynthetic process; F:binding; P:single-organism biosynthetic process; P:transport; C:intracellular; P:response to stress; P:response to biotic stimulus; P:response to abiotic stimulus; P:response to external stimulus; P:cell death; F:catalytic activity; P:response to endogenous stimulus	EC:1.14.11	Acting on paired donors, with incorporation or reduction of molecular oxygen. The oxygen incorporated need not be derived from O(2)	IPR005123 (PFAM); IPR027443 (G3DSA:2.60.120.GENE3D); IPR026992 (PFAM); PTHR10209 (PANTHER); IPR005123 (PROSITE_PROFILES); SSF51197 (SUPERFAMILY)	F:GO:0016491; P:GO:0055114	F:oxidoreductase activity; P:oxidation-reduction process
XLOC_063272_TCONS_00109934	phenylalanine ammonia-lyase	1875	IV	2.04965	46.9215	56.6965	25.4808	3.67243	0.295748		1.35429	0.151931	-0.68808	-0.818142		4.5168	yes	-1.15385	no	-3.6343	no		XLOC_063272_TCONS_00109934	phenylalanine ammonia-lyase	20	0	93.35	P:GO:0019748; C:GO:0005737; F:GO:0003824; P:GO:0009056; P:GO:0044763; P:GO:0009058; P:GO:0044711; P:GO:0009987; P:GO:0044712	P:secondary metabolic process; C:cytoplasm; F:catalytic activity; P:catabolic process; P:single-organism cellular process; P:biosynthetic process; P:single-organism biosynthetic process; P:cellular process; P:single-organism catabolic process	EC:4.3.1.24; EC:4.3.1.25	Phenylalanine ammonia-lyase; Phenylalanine/tyrosine ammonia-lyase
XLOC_065901_TCONS_00114466	methyltransferase ddb_g0268948	1411	IV	1.28769	29.5591	34.6117	14.0535	0.96627	1.7408		1.38636	0.0770879	-0.756388	-0.707061		4.52074	yes	-1.30033	no	0.849256	no		XLOC_065901_TCONS_00114466	methyltransferase ddb_g0268948	20	6.5798e-111	82.6	P:GO:0019748; P:GO:0009056; C:GO:0005739; P:GO:0044763; F:GO:0016740; P:GO:0009987; P:GO:0044712	P:secondary metabolic process; P:catabolic process; C:mitochondrion; P:single-organism cellular process; F:transferase activity; P:cellular process; P:single-organism catabolic process
XLOC_057453_TCONS_00099966	7-deoxyloganetic acid udp-glucosyltransferase-like protein	1856	IV	4.96567	114.783	137.749	94.2618	6.73663	3.98507		1.16218	0.506379	-0.813534	-0.855028		4.53078	yes	-0.547291	no	-0.757424	no		XLOC_057453_TCONS_00099966	7-deoxyloganetic acid udp-glucosyltransferase-like protein	20	0	82.9	P:GO:0006629; P:GO:0009058; P:GO:0044763; F:GO:0016740; P:GO:0044711; P:GO:0009987	P:lipid metabolic process; P:biosynthetic process; P:single-organism cellular process; F:transferase activity; P:single-organism biosynthetic process; P:cellular process			G3DSA:3.40.50.2000 (GENE3D); IPR002213 (PFAM); PTHR11926:SF143 (PANTHER); IPR002213 (PANTHER); IPR002213 (PANTHER); IPR002213 (PROSITE_PATTERNS); SSF53756 (SUPERFAMILY)	F:GO:0016758; P:GO:0008152	F:transferase activity, transferring hexosyl groups; P:metabolic process
XLOC_033775_TCONS_00058920	---NA---	150	IV	6.62563	153.539	241.014	0	12.384	0		1.49818	-0.534204	-0.429774	-0.534204		4.5344	no	#NAME?	yes	#NAME?	no		XLOC_033775_TCONS_00058920	---NA---								no IPS match	no IPS match	no IPS match
XLOC_045728_TCONS_00079815	tetraketide alpha-pyrone reductase 1-like	1224	V	7.01878	163.543	115.261	208.395	5.40581	9.86004		0.315329	1.27725	-0.81929	-0.773286		4.54231	yes	0.854412	no	0.867082	no		XLOC_045728_TCONS_00079815	tetraketide alpha-pyrone reductase 1-like	20	7.375e-175	83.4	F:GO:0003824; P:GO:0008152; F:GO:0005488; P:GO:0009987	F:catalytic activity; P:metabolic process; F:binding; P:cellular process
XLOC_057989_TCONS_00100868	atp-citrate synthase beta chain protein 2	733	IV	25.1344	620.597	740.235	420.267	37.891	13.4299		1.26397	0.339092	-0.766177	-0.836883		4.62592	yes	-0.816679	no	-1.4964	no		XLOC_057989_TCONS_00100868	atp-citrate synthase beta chain protein 2	20	9.3986e-112	97.1	P:GO:0005975; F:GO:0016740; F:GO:0005488; P:GO:0009987	P:carbohydrate metabolic process; F:transferase activity; F:binding; P:cellular process	EC:6.2.1.5; EC:2.3.3.8	Succinate--CoA ligase (ADP-forming); ATP citrate synthase	IPR002020 (PFAM); IPR016143 (G3DSA:1.10.230.GENE3D); PTHR23118 (PANTHER); IPR002020 (SUPERFAMILY)	F:GO:0046912	F:transferase activity, transferring acyl groups, acyl groups converted into alkyl on transfer
XLOC_057474_TCONS_00100012	7-deoxyloganetic acid udp-glucosyltransferase-like protein	1378	V	7.26214	179.363	135.88	174.122	10.5356	3.7583		0.631234	1.07169	-0.812433	-0.890491		4.62635	yes	0.357767	no	-1.48711	no		XLOC_057474_TCONS_00100012	7-deoxyloganetic acid udp-glucosyltransferase-like protein	20	0	81.5	P:GO:0006629; P:GO:0009058; P:GO:0044763; F:GO:0016740; P:GO:0044711; P:GO:0009987	P:lipid metabolic process; P:biosynthetic process; P:single-organism cellular process; F:transferase activity; P:single-organism biosynthetic process; P:cellular process			IPR002213 (PFAM); G3DSA:3.40.50.2000 (GENE3D); IPR002213 (PANTHER); IPR002213 (PANTHER); PTHR11926:SF143 (PANTHER); IPR002213 (PROSITE_PATTERNS); SSF53756 (SUPERFAMILY)	F:GO:0016758; P:GO:0008152	F:transferase activity, transferring hexosyl groups; P:metabolic process
XLOC_058810_TCONS_00102321	probable calcium-binding protein cml44	623	IV	1.06123	26.429	26.731	15.3121	1.95868	0.10678		1.25938	0.343636	-0.727253	-0.875768		4.63832	yes	-0.803838	no	-4.19717	no		XLOC_058810_TCONS_00102321	probable calcium-binding protein cml44	20	4.28968e-52	69.95	P:GO:0008150; F:GO:0005509	P:biological_process; F:calcium ion binding
XLOC_033943_TCONS_00059221	caffeoyl- o-methyltransferase	1601	IV	0.414472	10.9948	10.7596	7.80893	0.375785	0.474287		1.12369	0.562188	-0.852311	-0.833566		4.72941	yes	-0.462426	no	0.335852	no		XLOC_033943_TCONS_00059221	caffeoyl- o-methyltransferase	20	1.01659e-57	95.65	P:GO:0019748; P:GO:0009056; P:GO:0009058; P:GO:0044763; F:GO:0016740; F:GO:0005488; P:GO:0044711; P:GO:0009987; P:GO:0006950	P:secondary metabolic process; P:catabolic process; P:biosynthetic process; P:single-organism cellular process; F:transferase activity; F:binding; P:single-organism biosynthetic process; P:cellular process; P:response to stress	EC:2.1.1.104	Caffeoyl-CoA O-methyltransferase	TRANSMEMBRANE (PHOBIUS); CYTOPLASMIC_DOMAIN (PHOBIUS); NON_CYTOPLASMIC_DOMAIN (PHOBIUS); TMhelix (TMHMM)	no GO terms	no GO terms
XLOC_064905_TCONS_00112760	bifunctional pinoresinol-lariciresinol reductase-like	1138	IV	2.44774	66.7792	84.6102	29.6934	3.668	1.27958		1.41479	-0.00308261	-0.675021	-0.736686		4.76988	yes	-1.51069	no	-1.51933	no		XLOC_064905_TCONS_00112760	bifunctional pinoresinol-lariciresinol reductase-like	20	2.6064e-175	84.35	P:GO:0019748; F:GO:0003824; P:GO:0009056; P:GO:0044763; P:GO:0009058; P:GO:0044711; P:GO:0009987; P:GO:0044712	P:secondary metabolic process; F:catalytic activity; P:catabolic process; P:single-organism cellular process; P:biosynthetic process; P:single-organism biosynthetic process; P:cellular process; P:single-organism catabolic process	EC:1.3.1.45	2'-hydroxyisoflavone reductase	IPR008030 (PFAM); IPR016040 (G3DSA:3.40.50.GENE3D); G3DSA:3.90.25.10 (GENE3D); PTHR10366:SF310 (PANTHER); PTHR10366 (PANTHER); SSF51735 (SUPERFAMILY)	no GO terms	no GO terms
XLOC_014069_TCONS_00024263	probable ethanolamine kinase	799	V	0.371826	10.2513	3.33411	18.5499	0.404314	0.367253		-0.267718	1.48074	-0.604384	-0.608642		4.78504	yes	2.47604	no	-0.138701	no		XLOC_014069_TCONS_00024263	probable ethanolamine kinase	20	8.95091e-61	90.1	F:GO:0016301	F:kinase activity	EC:2.7.1.82	Ethanolamine kinase
XLOC_056485_TCONS_00098247	minor allergen alt a 7-like	924	IV	8.9335	248.989	320.833	114.212	10.1717	8.80885		1.41259	0.0048076	-0.704058	-0.713343		4.80071	yes	-1.49011	no	-0.207534	no		XLOC_056485_TCONS_00098247	minor allergen alt a 7-like	20	1.8378e-115	93.2	F:GO:0000166; P:GO:0009628; F:GO:0003824; P:GO:0009719; C:GO:0005829; P:GO:0009058; C:GO:0005576; C:GO:0005773; P:GO:0006139; C:GO:0005886; P:GO:0006950	F:nucleotide binding; P:response to abiotic stimulus; F:catalytic activity; P:response to endogenous stimulus; C:cytosol; P:biosynthetic process; C:extracellular region; C:vacuole; P:nucleobase-containing compound metabolic process; C:plasma membrane; P:response to stress	EC:1.6.5.2	NAD(P)H dehydrogenase (quinone)
XLOC_041759_TCONS_00072836	PREDICTED: uncharacterized protein LOC104221096	969	IV	20.3444	569.607	632.831	351.266	37.2228	3.06664		1.27259	0.321477	-0.739343	-0.854721		4.80726	yes	-0.849256	no	-3.60145	yes		XLOC_041759_TCONS_00072836	PREDICTED: uncharacterized protein LOC104221096	20	6.25567e-94	82.55					IPR009489 (PFAM); SIGNAL_PEPTIDE_C_REGION (PHOBIUS); SIGNAL_PEPTIDE (PHOBIUS); SIGNAL_PEPTIDE_N_REGION (PHOBIUS); SIGNAL_PEPTIDE_H_REGION (PHOBIUS); NON_CYTOPLASMIC_DOMAIN (PHOBIUS); SignalP-noTM (SIGNALP_EUK); TMhelix (TMHMM)	no GO terms	no GO terms
XLOC_038787_TCONS_00067668	atp-citrate synthase alpha chain protein 1	1535	IV	12.6878	378.646	409.08	280.562	24.7925	1.70171		1.15765	0.510915	-0.776184	-0.892383		4.89933	yes	-0.544064	no	-3.86485	yes		XLOC_038787_TCONS_00067668	atp-citrate synthase alpha chain protein 1	20	0	96.75	F:GO:0000166; F:GO:0003824; P:GO:0008152	F:nucleotide binding; F:catalytic activity; P:metabolic process			IPR013650 (PFAM); IPR013816 (G3DSA:3.30.470.GENE3D); IPR013815 (G3DSA:3.30.1490.GENE3D); PTHR23118 (PANTHER); SSF56059 (SUPERFAMILY)	F:GO:0005524; F:GO:0003824	F:ATP binding; F:catalytic activity
XLOC_023212_TCONS_00040115	beta- -galactosyltransferase 7 isoform x1	1087	IV	0.922266	27.6386	27.0541	24.8429	1.17529	0.720729		0.940707	0.787824	-0.848551	-0.87998		4.90536	yes	-0.123015	no	-0.705489	no		XLOC_023212_TCONS_00040115	beta- -galactosyltransferase 7 isoform x1	20	2.9248e-159	93.95	C:GO:0016020; P:GO:0006464; C:GO:0005794; P:GO:0009058; F:GO:0016740	C:membrane; P:cellular protein modification process; C:Golgi apparatus; P:biosynthetic process; F:transferase activity	EC:2.4.1.134	Galactosylxylosylprotein 3-beta-galactosyltransferase	IPR002659 (PFAM); PTHR11214:SF74 (PANTHER); IPR002659 (PANTHER)	C:GO:0016020; P:GO:0006486; F:GO:0008378	C:membrane; P:protein glycosylation; F:galactosyltransferase activity
XLOC_029273_TCONS_00050861	farnesyl diphosphate synthase	583	IV	9.28159	299.451	317.442	251.409	12.595	6.71037		1.05885	0.648533	-0.835408	-0.871974		5.0118	yes	-0.336457	no	-0.908385	no		XLOC_029273_TCONS_00050861	farnesyl diphosphate synthase	20	9.71973e-67	93.3	P:GO:0006629; C:GO:0005829; P:GO:0009058; P:GO:0044763; F:GO:0016740; P:GO:0044711; P:GO:0009987	P:lipid metabolic process; C:cytosol; P:biosynthetic process; P:single-organism cellular process; F:transferase activity; P:single-organism biosynthetic process; P:cellular process	EC:2.5.1.10; EC:2.5.1.1	(2E,6E)-farnesyl diphosphate synthase; Dimethylallyltranstransferase	SignalP-TM (SIGNALP_GRAM_POSITIVE)	no GO terms	no GO terms
XLOC_071476_TCONS_00123939	---NA---	983	V	0.405739	13.406	0	29.7849	0	0.824833		-0.518454	1.49948	-0.518454	-0.462571		5.04619	no	Inf	yes	Inf	no		XLOC_071476_TCONS_00123939	---NA---								no IPS match	no IPS match	no IPS match
XLOC_055391_TCONS_00096298	premnaspirodiene oxygenase-like	871	IV	0.409237	13.5359	13.764	13.3116	0.646467	0.362764		0.895711	0.835614	-0.846819	-0.884506		5.04771	yes	-0.0482236	no	-0.833548	no		XLOC_055391_TCONS_00096298	premnaspirodiene oxygenase-like	20	6.17593e-83	76.55	F:GO:0003824; C:GO:0016020; F:GO:0005488	F:catalytic activity; C:membrane; F:binding
XLOC_017222_TCONS_00029640	polyphenol oxidase chloroplastic-like	2030	IV	14.5962	483.396	554.994	311.657	25.1915	2.86775		1.26539	0.336018	-0.758073	-0.843333		5.04954	no	-0.832514	no	-3.13495	yes		XLOC_017222_TCONS_00029640	polyphenol oxidase chloroplastic-like	20	0	74.5	F:GO:0003824; P:GO:0008152; F:GO:0005488; P:GO:0044710	F:catalytic activity; P:metabolic process; F:binding; P:single-organism metabolic process	EC:1.10.3.1	Catechol oxidase
XLOC_037641_TCONS_00065789	secoisolariciresinol dehydrogenase-like	339	IV	5.49633	199.238	241.966	89.3545	8.99273	1.79418		1.40192	0.0343012	-0.685856	-0.750365		5.17988	yes	-1.43719	no	-2.32544	no		XLOC_037641_TCONS_00065789	secoisolariciresinol dehydrogenase-like	20	1.65375e-50	85.15	F:GO:0003824; P:GO:0008152; P:GO:0044710	F:catalytic activity; P:metabolic process; P:single-organism metabolic process
XLOC_077177_TCONS_00133537	hydroquinone glucosyltransferase-like	1759	V	0.321473	11.7791	9.49664	13.3819	0.625253	0.0360213		0.5463	1.13398	-0.795577	-0.884704		5.19538	yes	0.494789	no	-4.11752	no		XLOC_077177_TCONS_00133537	hydroquinone glucosyltransferase-like	20	2.9633e-171	78.6	P:GO:0008152; F:GO:0016740	P:metabolic process; F:transferase activity
XLOC_003014_TCONS_00005158	PREDICTED: uncharacterized protein LOC102592141	1072	IV	18.5218	682.789	634.329	653.919	34.8865	1.99469		0.838126	0.892306	-0.819732	-0.9107		5.20414	no	0.0438807	no	-4.12843	yes		XLOC_003014_TCONS_00005158	PREDICTED: uncharacterized protein LOC102592141	20	5.59356e-86	81.8					IPR009489 (PFAM); SIGNAL_PEPTIDE_N_REGION (PHOBIUS); SIGNAL_PEPTIDE_H_REGION (PHOBIUS); SIGNAL_PEPTIDE_C_REGION (PHOBIUS); NON_CYTOPLASMIC_DOMAIN (PHOBIUS); SIGNAL_PEPTIDE (PHOBIUS); SignalP-noTM (SIGNALP_GRAM_NEGATIVE); SignalP-noTM (SIGNALP_EUK); SignalP-TM (SIGNALP_GRAM_POSITIVE)	no GO terms	no GO terms
XLOC_000651_TCONS_00001149	beta-glucosidase 11-like	1081	V	1.11291	41.2126	14.2288	75.2627	0.185528	2.40616		-0.248578	1.47705	-0.645627	-0.582842		5.21068	yes	2.40312	no	3.69702	no		XLOC_000651_TCONS_00001149	beta-glucosidase 11-like	20	6.2978e-110	69.45	F:GO:0016787	F:hydrolase activity			no IPS match	no IPS match	no IPS match
XLOC_027430_TCONS_00047630	ole e 5 olive pollen allergen	758	IV	10.8133	412.427	402.465	366.906	3.36235	20.8826		0.946009	0.78116	-0.904196	-0.822974		5.25326	yes	-0.133451	no	2.63476	yes		XLOC_027430_TCONS_00047630	ole e 5 olive pollen allergen	20	1.12391e-95	97.95	F:GO:0003824; P:GO:0008152; C:GO:0005783; F:GO:0005488; P:GO:0044710; P:GO:0006950; P:GO:0009987	F:catalytic activity; P:metabolic process; C:endoplasmic reticulum; F:binding; P:single-organism metabolic process; P:response to stress; P:cellular process	EC:1.15.1.1	Superoxide dismutase
XLOC_067187_TCONS_00116609	protein plant cadmium resistance 2-like	837	IV	3.37306	130.322	158.877	75.4692	4.80358	2.11748		1.33252	0.204858	-0.750531	-0.786847		5.27188	yes	-1.07395	no	-1.18176	no		XLOC_067187_TCONS_00116609	protein plant cadmium resistance 2-like	20	5.98347e-82	78.95
XLOC_079300_TCONS_00137035	gibberellin 3-beta-dioxygenase 1-like	1942	V	0.749846	29.059	13.8591	47.6678	0.580841	1.02722		-0.0869706	1.44078	-0.686988	-0.666818		5.27625	yes	1.78219	no	0.822538	no		XLOC_079300_TCONS_00137035	gibberellin 3-beta-dioxygenase 1-like	20	9.14288e-73	71.95	F:GO:0003824; P:GO:0008152; F:GO:0005488; P:GO:0044710	F:catalytic activity; P:metabolic process; F:binding; P:single-organism metabolic process	EC:1.14.11	Acting on paired donors, with incorporation or reduction of molecular oxygen. The oxygen incorporated need not be derived from O(2)	IPR005123 (PFAM); IPR027443 (G3DSA:2.60.120.GENE3D); PTHR10209 (PANTHER); IPR005123 (PROSITE_PROFILES); SSF51197 (SUPERFAMILY)	F:GO:0016491; P:GO:0055114	F:oxidoreductase activity; P:oxidation-reduction process
XLOC_025513_TCONS_00044155	abc transporter g family member 35-like	2906	IV	2.88321	112.205	108.418	97.3454	5.09593	0.572501		0.958453	0.767442	-0.823931	-0.901964		5.28232	yes	-0.155416	no	-3.15399	no		XLOC_025513_TCONS_00044155	abc transporter g family member 35-like	20	0	89.65	F:GO:0000166; C:GO:0016020; P:GO:0008152; F:GO:0016787	F:nucleotide binding; C:membrane; P:metabolic process; F:hydrolase activity	EC:3.6.1.3	Adenosinetriphosphatase	IPR003593 (SMART); IPR003439 (PFAM); IPR013581 (PFAM); IPR013525 (PFAM); IPR027417 (G3DSA:3.40.50.GENE3D); PTHR19241 (PANTHER); PTHR19241:SF165 (PANTHER); PTHR19241 (PANTHER); CYTOPLASMIC_DOMAIN (PHOBIUS); TRANSMEMBRANE (PHOBIUS); CYTOPLASMIC_DOMAIN (PHOBIUS); NON_CYTOPLASMIC_DOMAIN (PHOBIUS); TRANSMEMBRANE (PHOBIUS); TRANSMEMBRANE (PHOBIUS); NON_CYTOPLASMIC_DOMAIN (PHOBIUS); NON_CYTOPLASMIC_DOMA…	F:GO:0016887; F:GO:0005524; C:GO:0016020	F:ATPase activity; F:ATP binding; C:membrane
XLOC_026905_TCONS_00046727	respiratory burst oxidase homolog protein a	1741	IV	0.368608	14.4462	13.8764	13.3426	0.521166	0.235131		0.900492	0.830652	-0.84686	-0.884284		5.29246	yes	-0.0565975	no	-1.14828	no		XLOC_026905_TCONS_00046727	respiratory burst oxidase homolog protein a	20	0	91.25	F:GO:0003824; C:GO:0016020; P:GO:0008152; F:GO:0005488; P:GO:0044710	F:catalytic activity; C:membrane; P:metabolic process; F:binding; P:single-organism metabolic process	EC:1.11.1.7	Peroxidase
XLOC_068272_TCONS_00118509	alpha-xylosidase 2	1071	V	0.291109	11.4881	8.02699	14.9166	0.42172	0.170103		0.304443	1.28314	-0.775922	-0.811665		5.30244	yes	0.893987	no	-1.30988	no		XLOC_068272_TCONS_00118509	alpha-xylosidase 2	20	0	91.7	P:GO:0005975; P:GO:0044763; F:GO:0030246; P:GO:0009987; F:GO:0016787; P:GO:0044723	P:carbohydrate metabolic process; P:single-organism cellular process; F:carbohydrate binding; P:cellular process; F:hydrolase activity; P:single-organism carbohydrate metabolic process	EC:3.2.1.20	Alpha-glucosidase	IPR000322 (PFAM); PTHR22762 (PANTHER); PTHR22762:SF5 (PANTHER); IPR017853 (SUPERFAMILY); SSF51011 (SUPERFAMILY)	P:GO:0005975; F:GO:0004553	P:carbohydrate metabolic process; F:hydrolase activity, hydrolyzing O-glycosyl compounds
XLOC_066331_TCONS_00115178	laccase-14-like	1522	V	9.4236	384.512	247.441	492.832	15.271	2.01158		0.250688	1.31037	-0.751899	-0.809158		5.35061	yes	0.994014	no	-2.92439	no		XLOC_066331_TCONS_00115178	laccase-14-like	20	1.1522e-109	75.5	P:GO:0019748; F:GO:0003824; P:GO:0009058; P:GO:0044763; C:GO:0005576; F:GO:0005488; P:GO:0044711; P:GO:0009987	P:secondary metabolic process; F:catalytic activity; P:biosynthetic process; P:single-organism cellular process; C:extracellular region; F:binding; P:single-organism biosynthetic process; P:cellular process
XLOC_046449_TCONS_00081106	copper-binding family protein	817	IV	1.06635	44.717	45.7391	37.0501	1.88084	0.203611		1.04007	0.67152	-0.820226	-0.891368		5.39007	yes	-0.303952	no	-3.20749	no		XLOC_046449_TCONS_00081106	copper-binding family protein	20	1.44157e-45	73.25	F:GO:0046872; P:GO:0030001	F:metal ion binding; P:metal ion transport			SIGNAL_PEPTIDE_C_REGION (PHOBIUS); SIGNAL_PEPTIDE (PHOBIUS); SIGNAL_PEPTIDE_H_REGION (PHOBIUS); NON_CYTOPLASMIC_DOMAIN (PHOBIUS); SIGNAL_PEPTIDE_N_REGION (PHOBIUS)	no GO terms	no GO terms
XLOC_031372_TCONS_00054639	uncharacterized transporter ybr287w-like	1869	IV	0.255561	10.758	9.38611	10.4689	0.212777	0.326365		0.766501	0.960074	-0.87344	-0.853134		5.3956	yes	0.157516	no	0.61714	no		XLOC_031372_TCONS_00054639	uncharacterized transporter ybr287w-like	20	8.1937e-149	77.35	C:GO:0016020; P:GO:0006810	C:membrane; P:transport
XLOC_021658_TCONS_00037341	12-oxophytodienoate reductase 11	1074	IV	1.41583	60.954	71.1423	27.0048	1.51232	1.4855		1.39591	0.0523154	-0.723707	-0.724523		5.428	yes	-1.3975	no	-0.0258085	no		XLOC_021658_TCONS_00037341	12-oxophytodienoate reductase 11	20	0	89.95	F:GO:0000166; F:GO:0003824; P:GO:0008152; P:GO:0044710	F:nucleotide binding; F:catalytic activity; P:metabolic process; P:single-organism metabolic process			IPR001155 (PFAM); IPR013785 (G3DSA:3.20.20.GENE3D); PTHR22893 (PANTHER); PTHR22893:SF14 (PANTHER); SSF51395 (SUPERFAMILY)	F:GO:0010181; F:GO:0016491; F:GO:0003824; P:GO:0055114	F:FMN binding; F:oxidoreductase activity; F:catalytic activity; P:oxidation-reduction process
XLOC_039039_TCONS_00068116	bifunctional riboflavin biosynthesis protein riba chloroplastic-like	567	IV	0.598135	26.2511	35.5297	5.4377	0.910287	0.241777		1.48582	-0.302644	-0.571723	-0.611454		5.45576	yes	-2.70796	no	-1.91264	no		XLOC_039039_TCONS_00068116	bifunctional riboflavin biosynthesis protein riba chloroplastic-like	20	2.98307e-31	93.35	P:GO:0007275; C:GO:0016020; P:GO:0030154; P:GO:0009653; P:GO:0009058; P:GO:0044711; F:GO:0016301; C:GO:0009536; P:GO:0016049; F:GO:0016787	P:multicellular organism development; C:membrane; P:cell differentiation; P:anatomical structure morphogenesis; P:biosynthetic process; P:single-organism biosynthetic process; F:kinase activity; C:plastid; P:cell growth; F:hydrolase activity	EC:3.5.4.25; EC:4.1.99.12	GTP cyclohydrolase II; 3,4-dihydroxy-2-butanone-4-phosphate synthase	TRANSMEMBRANE (PHOBIUS); CYTOPLASMIC_DOMAIN (PHOBIUS); NON_CYTOPLASMIC_DOMAIN (PHOBIUS); CYTOPLASMIC_DOMAIN (PHOBIUS); TRANSMEMBRANE (PHOBIUS); TMhelix (TMHMM); TMhelix (TMHMM)	no GO terms	no GO terms
XLOC_023247_TCONS_00040192	hydroxymethylglutaryl- synthase-like	1195	IV	8.44659	375.934	397.279	280.154	13.1522	3.86559		1.13775	0.541955	-0.816232	-0.863471		5.47597	yes	-0.50393	no	-1.76655	yes		XLOC_023247_TCONS_00040192	hydroxymethylglutaryl- synthase-like	20	0	91.95	P:GO:0006629; C:GO:0005829; P:GO:0009058; P:GO:0044763; F:GO:0016740; P:GO:0044711; P:GO:0009987	P:lipid metabolic process; C:cytosol; P:biosynthetic process; P:single-organism cellular process; F:transferase activity; P:single-organism biosynthetic process; P:cellular process	EC:2.3.3.10	Hydroxymethylglutaryl-CoA synthase
XLOC_048032_TCONS_00083840	pleiotropic drug resistance protein 1-like	1476	IV	6.21508	277.929	310.993	157.601	8.95059	3.42294		1.30788	0.256153	-0.763068	-0.800969		5.4828	yes	-0.980608	no	-1.38675	no		XLOC_048032_TCONS_00083840	pleiotropic drug resistance protein 1-like	20	0	88.35	F:GO:0000166; C:GO:0016020; P:GO:0008152; P:GO:0044765; P:GO:0006810; F:GO:0005215; F:GO:0016787	F:nucleotide binding; C:membrane; P:metabolic process; P:single-organism transport; P:transport; F:transporter activity; F:hydrolase activity	EC:3.6.3.31; EC:3.6.3.28	Polyamine-transporting ATPase; Phosphonate-transporting ATPase
XLOC_016290_TCONS_00028106	geraniol dehydrogenase	1483	V	3.52244	158.883	130.315	185.915	4.49995	3.34616		0.536571	1.14176	-0.832886	-0.845445		5.49524	yes	0.51264	no	-0.4274	no		XLOC_016290_TCONS_00028106	geraniol dehydrogenase	20	0	88.15	F:GO:0003824; P:GO:0008152; F:GO:0005488; P:GO:0044710	F:catalytic activity; P:metabolic process; F:binding; P:single-organism metabolic process	EC:1.1.1.255; EC:1.1.1.183	Mannitol dehydrogenase; Geraniol dehydrogenase (NADP(+))	IPR020843 (SMART); IPR011032 (G3DSA:3.90.180.GENE3D); IPR013149 (PFAM); IPR016040 (G3DSA:3.40.50.GENE3D); IPR013154 (PFAM); IPR002085 (PANTHER); PTHR11695:SF426 (PANTHER); IPR002328 (PROSITE_PATTERNS); SSF51735 (SUPERFAMILY); IPR011032 (SUPERFAMILY)	F:GO:0008270; F:GO:0016491; P:GO:0055114	F:zinc ion binding; F:oxidoreductase activity; P:oxidation-reduction process
XLOC_038338_TCONS_00066929	cytochrome b5 isoform a	727	IV	9.99131	458.945	443.823	409.27	14.4993	6.02146		0.9362	0.792696	-0.846843	-0.882053		5.5215	yes	-0.116934	no	-1.2678	no		XLOC_038338_TCONS_00066929	cytochrome b5 isoform a	20	8.85518e-63	81.75	F:GO:0003824; P:GO:0008152; F:GO:0005488; C:GO:0005773; P:GO:0044710; C:GO:0005886; C:GO:0009536; C:GO:0009579	F:catalytic activity; P:metabolic process; F:binding; C:vacuole; P:single-organism metabolic process; C:plasma membrane; C:plastid; C:thylakoid	EC:1.7.1.1	Nitrate reductase (NADH)	no IPS match	no IPS match	no IPS match
XLOC_067181_TCONS_00116585	protein plant cadmium resistance 2-like	1798	IV	0.111457	5.16335	5.60087	2.7225	0.0634947	0.176545		1.32413	0.222594	-0.794996	-0.751732		5.53375	yes	-1.04072	no	1.47533	no		XLOC_067181_TCONS_00116585	protein plant cadmium resistance 2-like	20	1.30374e-28	84.8
XLOC_068856_TCONS_00119547	serine threonine-protein kinase at5g01020-like	1326	V	0.710512	36.0483	29.1204	40.4153	1.30694	0.114056		0.563362	1.12245	-0.813383	-0.87243		5.66493	yes	0.47287	no	-3.51838	no		XLOC_068856_TCONS_00119547	serine threonine-protein kinase at5g01020-like	20	5.8087e-172	93.8	F:GO:0000166; F:GO:0005515; P:GO:0006464; F:GO:0016301	F:nucleotide binding; F:protein binding; P:cellular protein modification process; F:kinase activity
XLOC_062221_TCONS_00108106	cytochrome p450 cyp82d47-like	1682	V	3.64241	185.286	41.474	380	3.07838	4.79622		-0.360626	1.49293	-0.570856	-0.56145		5.66872	yes	3.19572	no	0.639729	no		XLOC_062221_TCONS_00108106	cytochrome p450 cyp82d47-like	20	0	76.6	F:GO:0003824; F:GO:0005488	F:catalytic activity; F:binding			IPR002401 (PRINTS); IPR001128 (PRINTS); IPR001128 (PFAM); IPR001128 (G3DSA:1.10.630.GENE3D); PTHR24298 (PANTHER); PTHR24298:SF61 (PANTHER); IPR017972 (PROSITE_PATTERNS); SIGNAL_PEPTIDE_N_REGION (PHOBIUS); SIGNAL_PEPTIDE_H_REGION (PHOBIUS); CYTOPLASMIC_DOMAIN (PHOBIUS); SIGNAL_PEPTIDE (PHOBIUS); NON_CYTOPLASMIC_DOMAIN (PHOBIUS); TRANSMEMBRANE (PHOBIUS); SIGNAL_PEPTIDE_C_REGION (PHOBIUS); SignalP-n…	F:GO:0016705; F:GO:0005506; P:GO:0055114; F:GO:0020037	F:oxidoreductase activity, acting on paired donors, with incorporation or reduction of molecular oxygen; F:iron ion binding; P:oxidation-reduction process; F:heme binding
XLOC_064758_TCONS_00112479	1-aminocyclopropane-1-carboxylate oxidase 1	1306	V	2.12115	117.302	72.9479	161.371	2.72715	1.84658		0.175138	1.34615	-0.754811	-0.766473		5.78923	yes	1.14544	no	-0.562538	no		XLOC_064758_TCONS_00112479	1-aminocyclopropane-1-carboxylate oxidase 1	20	5.1765e-151	81.8	F:GO:0003824; P:GO:0008152; F:GO:0005488; P:GO:0044710; P:GO:0009987	F:catalytic activity; P:metabolic process; F:binding; P:single-organism metabolic process; P:cellular process	EC:1.14.11; EC:1.14.17.4	Acting on paired donors, with incorporation or reduction of molecular oxygen. The oxygen incorporated need not be derived from O(2); Aminocyclopropanecarboxylate oxidase	NON_CYTOPLASMIC_DOMAIN (PHOBIUS); TRANSMEMBRANE (PHOBIUS); CYTOPLASMIC_DOMAIN (PHOBIUS)	no GO terms	no GO terms
XLOC_007649_TCONS_00013170	unnamed protein product	429	V	4.7208	329.522	9.58839	754.304	0.579294	10.9874		-0.493173	1.49989	-0.517284	-0.489429		6.1252	no	6.29771	yes	4.24541	no		XLOC_007649_TCONS_00013170	unnamed protein product	1	0.000615486	73
XLOC_023629_TCONS_00040911	PREDICTED: uncharacterized protein LOC105173146	213	IV	0.28816	20.6465	27.433	5.66057	0.568866	0		1.47066	-0.213054	-0.606809	-0.6508		6.16289	yes	-2.27689	no	#NAME?	no		XLOC_023629_TCONS_00040911	PREDICTED: uncharacterized protein LOC105173146	20	1.02912e-14	79.15	P:GO:0008150	P:biological_process			IPR010605 (PFAM); NON_CYTOPLASMIC_DOMAIN (PHOBIUS); SIGNAL_PEPTIDE_H_REGION (PHOBIUS); SIGNAL_PEPTIDE_N_REGION (PHOBIUS); SIGNAL_PEPTIDE_C_REGION (PHOBIUS); SIGNAL_PEPTIDE (PHOBIUS); TMhelix (TMHMM)	no GO terms	no GO terms
XLOC_029062_TCONS_00050473	expansin alpha	1153	IV	0.497669	36.1115	33.0854	34.1141	0.330769	0.721196		0.838857	0.892715	-0.876006	-0.855566		6.18113	yes	0.0441743	no	1.12457	no		XLOC_029062_TCONS_00050473	expansin alpha	20	4.967e-145	91.55	C:GO:0005618; C:GO:0016020; P:GO:0016043; C:GO:0005576	C:cell wall; C:membrane; P:cellular component organization; C:extracellular region			IPR007118 (PRINTS); IPR002963 (PRINTS); IPR007112 (SMART); IPR007117 (G3DSA:2.60.40.GENE3D); IPR009009 (G3DSA:2.40.40.GENE3D); IPR009009 (PFAM); IPR007117 (PFAM); PTHR31867 (PANTHER); PTHR31867:SF6 (PANTHER); SIGNAL_PEPTIDE_C_REGION (PHOBIUS); NON_CYTOPLASMIC_DOMAIN (PHOBIUS); SIGNAL_PEPTIDE (PHOBIUS); SIGNAL_PEPTIDE_N_REGION (PHOBIUS); SIGNAL_PEPTIDE_H_REGION (PHOBIUS); IPR007112 (PROSITE_PROFIL…	P:GO:0009664; C:GO:0005576	P:plant-type cell wall organization; C:extracellular region
XLOC_008342_TCONS_00014342	glycosyltransferase 7	1621	IV	1.41413	104.639	98.8687	87.7038	2.26098	0.576388		0.967628	0.757918	-0.846952	-0.878594		6.20936	yes	-0.172874	no	-1.97183	no		XLOC_008342_TCONS_00014342	glycosyltransferase 7	20	4.181e-171	76.15	C:GO:0016020; P:GO:0008152; F:GO:0016740	C:membrane; P:metabolic process; F:transferase activity			IPR008630 (PFAM); PTHR31311:SF3 (PANTHER); PTHR31311 (PANTHER); TRANSMEMBRANE (PHOBIUS); NON_CYTOPLASMIC_DOMAIN (PHOBIUS); CYTOPLASMIC_DOMAIN (PHOBIUS); TMhelix (TMHMM)	F:GO:0016757; C:GO:0016021	F:transferase activity, transferring glycosyl groups; C:integral component of membrane
XLOC_021918_TCONS_00037794	organic cation carnitine transporter 7-like	1313	IV	0.723506	54.3552	48.4338	53.3596	0.702391	0.889573		0.778997	0.948878	-0.867165	-0.860709		6.23127	yes	0.139736	no	0.340837	no		XLOC_021918_TCONS_00037794	organic cation carnitine transporter 7-like	20	6.2235e-136	73.65	F:GO:0005215	F:transporter activity
XLOC_072713_TCONS_00125945	glycoside hydrolase family 1 protein	891	IV	4.46706	378.618	457.353	159.207	6.27318	2.10988		1.40947	0.0139078	-0.701946	-0.721434		6.40527	yes	-1.5224	no	-1.57203	no		XLOC_072713_TCONS_00125945	glycoside hydrolase family 1 protein	20	2.63128e-74	74.95	P:GO:0009058; F:GO:0016740; P:GO:0009987; F:GO:0016787	P:biosynthetic process; F:transferase activity; P:cellular process; F:hydrolase activity	EC:3.2.1.125; EC:2.4.1.219	Raucaffricine beta-glucosidase; Vomilenine glucosyltransferase	IPR001360 (PFAM); IPR013781 (G3DSA:3.20.20.GENE3D); IPR001360 (PANTHER); IPR017853 (SUPERFAMILY)	P:GO:0005975; F:GO:0004553	P:carbohydrate metabolic process; F:hydrolase activity, hydrolyzing O-glycosyl compounds
XLOC_044977_TCONS_00078498	isoflavone reductase-like protein	1143	IV	1.87469	172.149	206.096	88.5445	3.17859	0.459754		1.3594	0.144438	-0.73787	-0.765971		6.52087	yes	-1.21884	no	-2.78945	no		XLOC_044977_TCONS_00078498	isoflavone reductase-like protein	20	3.98e-175	87.2	C:GO:0005737; F:GO:0003824; P:GO:0008152; P:GO:0044710	C:cytoplasm; F:catalytic activity; P:metabolic process; P:single-organism metabolic process
XLOC_056006_TCONS_00097432	endo- -beta-glucanase	869	IV	0.682146	67.082	75.4604	39.5482	0.834609	0.581107		1.29049	0.290706	-0.787071	-0.794128		6.6197	yes	-0.932107	no	-0.522298	no		XLOC_056006_TCONS_00097432	endo- -beta-glucanase	20	4.8696e-128	88	P:GO:0005975; P:GO:0009056; P:GO:0009987; F:GO:0016787	P:carbohydrate metabolic process; P:catabolic process; P:cellular process; F:hydrolase activity	EC:3.2.1.4	Cellulase	IPR001701 (PFAM); IPR012341 (G3DSA:1.50.10.GENE3D); PTHR22298 (PANTHER); PTHR22298:SF14 (PANTHER); IPR018221 (PROSITE_PATTERNS); IPR018221 (PROSITE_PATTERNS); IPR008928 (SUPERFAMILY)	P:GO:0005975; F:GO:0003824; F:GO:0004553	P:carbohydrate metabolic process; F:catalytic activity; F:hydrolase activity, hydrolyzing O-glycosyl compounds
XLOC_043583_TCONS_00076073	glucan endo- -beta- acidic isoform pr-q -like	1384	V	20.2219	2146.67	1078.53	3361.28	34.3078	6.66045		-0.0264511	1.42277	-0.689386	-0.706938		6.73004	yes	1.63995	no	-2.36484	yes		XLOC_043583_TCONS_00076073	glucan endo- -beta- acidic isoform pr-q -like	20	6.6099e-180	82.65	P:GO:0005975; C:GO:0005576; P:GO:0006950; F:GO:0016787	P:carbohydrate metabolic process; C:extracellular region; P:response to stress; F:hydrolase activity	EC:3.2.1.39	Glucan endo-1,3-beta-D-glucosidase	IPR000490 (PFAM); IPR013781 (G3DSA:3.20.20.GENE3D); PTHR32227 (PANTHER); IPR000490 (PROSITE_PATTERNS); IPR017853 (SUPERFAMILY)	P:GO:0005975; F:GO:0004553	P:carbohydrate metabolic process; F:hydrolase activity, hydrolyzing O-glycosyl compounds
XLOC_030018_TCONS_00052132	serine carboxypeptidase-like 18 isoform x2	346	IV	0.572087	73.1148	68.7238	66.349	0.509425	0.728576		0.896475	0.835026	-0.868586	-0.862915		6.99779	yes	-0.0507346	no	0.516208	no		XLOC_030018_TCONS_00052132	serine carboxypeptidase-like 18 isoform x2	20	2.25169e-12	81.5	P:GO:0019538; F:GO:0016787	P:protein metabolic process; F:hydrolase activity	EC:3.4.16	Acting on peptide bonds (peptidases)
XLOC_051955_TCONS_00090510	basic endochitinase-like	365	V	32.304	4313.63	3118.12	5514.86	53.7708	11.7768		0.354724	1.25583	-0.797382	-0.813171		7.06105	yes	0.822649	no	-2.19087	no		XLOC_051955_TCONS_00090510	basic endochitinase-like	20	4.37582e-66	93.65	P:GO:0005975; P:GO:0009056; F:GO:0005488; P:GO:0009987; F:GO:0016787	P:carbohydrate metabolic process; P:catabolic process; F:binding; P:cellular process; F:hydrolase activity	EC:3.2.1.14	Chitinase	G3DSA:1.10.530.10 (GENE3D); G3DSA:3.30.20.10 (GENE3D); IPR000726 (PFAM); PTHR22595:SF34 (PANTHER); PTHR22595 (PANTHER); IPR023346 (SUPERFAMILY)	F:GO:0004568; P:GO:0016998; P:GO:0006032	F:chitinase activity; P:cell wall macromolecule catabolic process; P:chitin catabolic process
XLOC_063980_TCONS_00111144	---NA---	410	IV	0.974033	138.671	216.092	10.9369	0.363297	1.83128		1.49854	-0.437605	-0.537393	-0.523539		7.15348	no	-4.30437	yes	2.33363	no		XLOC_063980_TCONS_00111144	---NA---								SIGNAL_PEPTIDE_H_REGION (PHOBIUS); NON_CYTOPLASMIC_DOMAIN (PHOBIUS); SIGNAL_PEPTIDE_C_REGION (PHOBIUS); SIGNAL_PEPTIDE (PHOBIUS); SIGNAL_PEPTIDE_N_REGION (PHOBIUS); SignalP-noTM (SIGNALP_EUK); TMhelix (TMHMM)	no GO terms	no GO terms
XLOC_042680_TCONS_00074468	acidic endochitinase-like	1090	V	17.132	2927.91	1479.16	4411.18	20.2759	14.765		-0.00105506	1.41456	-0.705424	-0.708085		7.41703	yes	1.57639	no	-0.457585	no		XLOC_042680_TCONS_00074468	acidic endochitinase-like	20	6.0975e-141	83.95	P:GO:0005975; P:GO:0009056; C:GO:0005618; C:GO:0005576; F:GO:0016787	P:carbohydrate metabolic process; P:catabolic process; C:cell wall; C:extracellular region; F:hydrolase activity	EC:3.2.1.14	Chitinase	no IPS match	no IPS match	no IPS match
XLOC_001019_TCONS_00001821	protein trichome birefringence-like 39	833	V	0.471161	84.4258	65.0631	100.897	0.610339	0.351073		0.468274	1.18744	-0.825255	-0.830458		7.48532	yes	0.632967	no	-0.797842	no		XLOC_001019_TCONS_00001821	protein trichome birefringence-like 39	20	8.7639e-116	89.15
XLOC_061381_TCONS_00106723	glucan endo- -beta- acidic isoform pr-q -like	1114	V	0.769932	146.784	47.6153	254.76	1.06188	0.457443		-0.23394	1.47489	-0.617979	-0.622966		7.57474	yes	2.41964	no	-1.21496	no		XLOC_061381_TCONS_00106723	glucan endo- -beta- acidic isoform pr-q -like	20	0	82.45	P:GO:0005975; F:GO:0016787	P:carbohydrate metabolic process; F:hydrolase activity	EC:3.2.1.39	Glucan endo-1,3-beta-D-glucosidase	no IPS match	no IPS match	no IPS match
XLOC_051959_TCONS_00090519	basic endochitinase-like	1834	IV	2.095	406.82	342.235	393.24	3.28217	0.780418		0.741634	0.982034	-0.855939	-0.86773		7.6013	yes	0.200421	no	-2.07233	no		XLOC_051959_TCONS_00090519	basic endochitinase-like	20	5.8077e-92	65.55	P:GO:0008152	P:metabolic process			no IPS match	no IPS match	no IPS match
XLOC_055613_TCONS_00096747	bifunctional epoxide hydrolase 2-like	1310	IV	0.213587	48.0067	59.0635	18.8829	0.252629	0		1.42202	-0.0239989	-0.694466	-0.703558		7.81227	yes	-1.64519	no	#NAME?	no		XLOC_055613_TCONS_00096747	bifunctional epoxide hydrolase 2-like	20	4.79667e-72	80.85	C:GO:0005777; P:GO:0006464; F:GO:0016301; F:GO:0016787	C:peroxisome; P:cellular protein modification process; F:kinase activity; F:hydrolase activity	EC:3.3.2.10; EC:3.3.2.9; EC:2.7.10.2	Soluble epoxide hydrolase; Microsomal epoxide hydrolase; Non-specific protein-tyrosine kinase	no IPS match	no IPS match	no IPS match
XLOC_054361_TCONS_00094605	cytochrome p450 71a3-like	2636	IV	1.051	267.399	301.537	195.393	0.976478	1.25088		1.18433	0.473094	-0.829633	-0.827795		7.99109	yes	-0.625954	no	0.357287	no		XLOC_054361_TCONS_00094605	cytochrome p450 71a3-like	20	1.4983e-107	71.6	F:GO:0003824; P:GO:0008152; F:GO:0005488; P:GO:0044710	F:catalytic activity; P:metabolic process; F:binding; P:single-organism metabolic process			IPR001128 (PRINTS); IPR002401 (PRINTS); IPR001128 (G3DSA:1.10.630.GENE3D); IPR001128 (PFAM); PTHR24298 (PANTHER); PTHR24298:SF58 (PANTHER); IPR017972 (PROSITE_PATTERNS); IPR001128 (SUPERFAMILY)	F:GO:0016705; F:GO:0005506; P:GO:0055114; F:GO:0020037	F:oxidoreductase activity, acting on paired donors, with incorporation or reduction of molecular oxygen; F:iron ion binding; P:oxidation-reduction process; F:heme binding
XLOC_038797_TCONS_00067684	3-hydroxy-3-methylglutaryl-coenzyme a reductase 1	3897	IV	0.573466	250.539	361.925	44.2857	0.84499	0.319681		1.48952	-0.329643	-0.578434	-0.581443		8.77111	yes	-3.03078	no	-1.4023	no		XLOC_038797_TCONS_00067684	3-hydroxy-3-methylglutaryl-coenzyme a reductase 1	20	5.124e-157	82.35	F:GO:0000166; C:GO:0005737; F:GO:0003824; C:GO:0016020; P:GO:0006629; C:GO:0005783; P:GO:0009058; P:GO:0044711; P:GO:0006139	F:nucleotide binding; C:cytoplasm; F:catalytic activity; C:membrane; P:lipid metabolic process; C:endoplasmic reticulum; P:biosynthetic process; P:single-organism biosynthetic process; P:nucleobase-containing compound metabolic process	EC:1.1.1.34	Hydroxymethylglutaryl-CoA reductase (NADPH)	IPR002202 (PRINTS); IPR009023 (G3DSA:3.30.70.GENE3D); IPR023074 (G3DSA:3.90.770.GENE3D); IPR002202 (PFAM); IPR002202 (PANTHER); CYTOPLASMIC_DOMAIN (PHOBIUS); TRANSMEMBRANE (PHOBIUS); TRANSMEMBRANE (PHOBIUS); NON_CYTOPLASMIC_DOMAIN (PHOBIUS); NON_CYTOPLASMIC_DOMAIN (PHOBIUS); IPR002202 (PROSITE_PROFILES); IPR009029 (SUPERFAMILY); IPR009023 (SUPERFAMILY); TMhelix (TMHMM); TMhelix (TMHMM)	F:GO:0050662; F:GO:0016616; P:GO:0015936; P:GO:0055114; F:GO:0004420	F:coenzyme binding; F:oxidoreductase activity, acting on the CH-OH group of donors, NAD or NADP as acceptor; P:coenzyme A metabolic process; P:oxidation-reduction process; F:hydroxymethylglutaryl-CoA reductase (NADPH) activity
XLOC_064982_TCONS_00112891	---NA---	87	IV	2.27331	1081.31	1233.74	676.278	4.21877	0.277094		1.26846	0.332017	-0.796926	-0.803548		8.89377	yes	-0.867354	no	-3.92837	no		XLOC_064982_TCONS_00112891	---NA---								IPR023393 (G3DSA:3.30.530.GENE3D)	no GO terms	no GO terms
XLOC_004346_TCONS_00007453	salicylic acid-binding protein 2	939	V	0.976677	1086.03	776.106	1298.69	1.7215	0.358104		0.404394	1.22705	-0.81465	-0.816796		10.1189	yes	0.74273	no	-2.26522	no		XLOC_004346_TCONS_00007453	salicylic acid-binding protein 2	20	4.6359e-111	74.9	P:GO:0009607; P:GO:0009605; P:GO:0007165; P:GO:0008152; P:GO:0006950; F:GO:0016787	P:response to biotic stimulus; P:response to external stimulus; P:signal transduction; P:metabolic process; P:response to stress; F:hydrolase activity	EC:3.1.1	Acting on ester bonds
XLOC_075585_TCONS_00130840	vetispiradiene synthase 3-like	1183	IV	0.107783	123.59	157.634	54.2166	0.207895	0		1.40874	0.016185	-0.71106	-0.71386		10.1632	yes	-1.53977	no	#NAME?	no		XLOC_075585_TCONS_00130840	vetispiradiene synthase 3-like	20	0	84.85	C:GO:0005737; F:GO:0003824; P:GO:0006629; P:GO:0009058; P:GO:0044763; F:GO:0005488; P:GO:0044711; P:GO:0009987	C:cytoplasm; F:catalytic activity; P:lipid metabolic process; P:biosynthetic process; P:single-organism cellular process; F:binding; P:single-organism biosynthetic process; P:cellular process	EC:4.2.3.21	Vetispiradiene synthase
XLOC_070583_TCONS_00122368	cytochrome p450 71d95-like	410	IV	0.0487344	104.934	139.661	10.4794	0.0972256	0		1.4961	-0.396805	-0.548936	-0.55036		11.0723	yes	-3.7363	no	#NAME?	no		XLOC_070583_TCONS_00122368	cytochrome p450 71d95-like	20	5.27924e-13	75	F:GO:0003824; C:GO:0016020; P:GO:0008152; C:GO:0005783; F:GO:0005488; P:GO:0044710	F:catalytic activity; C:membrane; P:metabolic process; C:endoplasmic reticulum; F:binding; P:single-organism metabolic process	EC:1.14.13.47	(S)-limonene 3-monooxygenase	PTHR24298 (PANTHER); PTHR24298:SF57 (PANTHER)	no GO terms	no GO terms
XLOC_012295_TCONS_00021196	cytochrome p450 71d95-like	1989	IV	0.0338499	175.835	205.499	141.656	0.0120222	0.0574966		1.14646	0.5298	-0.838352	-0.837913		12.3428	yes	-0.536745	no	2.25778	no		XLOC_012295_TCONS_00021196	cytochrome p450 71d95-like	20	4.2316e-174	69.85	F:GO:0003824; C:GO:0016020; P:GO:0008152; F:GO:0005488; P:GO:0044710; C:GO:0005622	F:catalytic activity; C:membrane; P:metabolic process; F:binding; P:single-organism metabolic process; C:intracellular	EC:1.14.13.47; EC:1.14.13.48	(S)-limonene 3-monooxygenase; (S)-limonene 6-monooxygenase	IPR002401 (PRINTS); IPR001128 (G3DSA:1.10.630.GENE3D); IPR001128 (PFAM); PTHR24298:SF57 (PANTHER); PTHR24298:SF57 (PANTHER); PTHR24298 (PANTHER); TRANSMEMBRANE (PHOBIUS); NON_CYTOPLASMIC_DOMAIN (PHOBIUS); NON_CYTOPLASMIC_DOMAIN (PHOBIUS); CYTOPLASMIC_DOMAIN (PHOBIUS); TRANSMEMBRANE (PHOBIUS); IPR001128 (SUPERFAMILY); TMhelix (TMHMM)	F:GO:0016705; F:GO:0005506; P:GO:0055114; F:GO:0020037	F:oxidoreductase activity, acting on paired donors, with incorporation or reduction of molecular oxygen; F:iron ion binding; P:oxidation-reduction process; F:heme binding
XLOC_032640_TCONS_00056866	beta-amyrin synthase	340	V	0	2.65319	0	6.30714	0	0		-0.5	1.5	-0.5	-0.5		Inf	no	Inf	yes	0	no		XLOC_032640_TCONS_00056866	beta-amyrin synthase	20	1.32092e-70	93.1	F:GO:0003824; P:GO:0006629; P:GO:0009058; P:GO:0044763; P:GO:0044711; P:GO:0009987	F:catalytic activity; P:lipid metabolic process; P:biosynthetic process; P:single-organism cellular process; P:single-organism biosynthetic process; P:cellular process	EC:5.4.99	Intramolecular transferases	PF13243 (PFAM); IPR008930 (G3DSA:1.50.10.GENE3D); PTHR11764 (PANTHER); PTHR11764:SF12 (PANTHER); IPR008930 (SUPERFAMILY)	no GO terms	no GO terms
XLOC_061717_TCONS_00107239	homeobox-leucine zipper protein athb-52-like	865	V	0	1.08514	0	2.33702	0	0		-0.5	1.5	-0.5	-0.5		Inf	no	Inf	yes	0	no		XLOC_061717_TCONS_00107239	homeobox-leucine zipper protein athb-52-like	20	7.47031e-58	68.75	F:GO:0003677; C:GO:0005634; P:GO:0006355; F:GO:0043565	F:DNA binding; C:nucleus; P:regulation of transcription, DNA-templated; F:sequence-specific DNA binding
XLOC_078291_TCONS_00135423	---NA---	686	V	0	1.7546	0	4.01887	0	0		-0.5	1.5	-0.5	-0.5		Inf	no	Inf	yes	0	no		XLOC_078291_TCONS_00135423	---NA---								SIGNAL_PEPTIDE_H_REGION (PHOBIUS); SIGNAL_PEPTIDE (PHOBIUS); CYTOPLASMIC_DOMAIN (PHOBIUS); NON_CYTOPLASMIC_DOMAIN (PHOBIUS); CYTOPLASMIC_DOMAIN (PHOBIUS); TRANSMEMBRANE (PHOBIUS); SIGNAL_PEPTIDE_C_REGION (PHOBIUS); NON_CYTOPLASMIC_DOMAIN (PHOBIUS); TRANSMEMBRANE (PHOBIUS); SIGNAL_PEPTIDE_N_REGION (PHOBIUS); TRANSMEMBRANE (PHOBIUS); SignalP-TM (SIGNALP_EUK); TMhelix (TMHMM); TMhelix (TMHMM); TMhel…	no GO terms	no GO terms
XLOC_001324_TCONS_00002365	polygalacturonase- partial	433	IV	0	10.4381	12.8998	8.04617	0	0		1.20436	0.441567	-0.822963	-0.822963		Inf	yes	-0.680973	no	0	no		XLOC_001324_TCONS_00002365	polygalacturonase- partial	20	1.66355e-32	88.6	P:GO:0005975; P:GO:0016043; C:GO:0005576; F:GO:0016787	P:carbohydrate metabolic process; P:cellular component organization; C:extracellular region; F:hydrolase activity	EC:3.2.1.15	Polygalacturonase
XLOC_001732_TCONS_00003022	polygalacturonase-like	878	IV	0	26.5948	33.8318	10.9852	0	0		1.41873	-0.0137343	-0.702499	-0.702499		Inf	yes	-1.62281	no	0	no		XLOC_001732_TCONS_00003022	polygalacturonase-like	20	9.7164e-171	84.55	P:GO:0005975; P:GO:0016043; C:GO:0005576; F:GO:0016787	P:carbohydrate metabolic process; P:cellular component organization; C:extracellular region; F:hydrolase activity	EC:3.2.1.15	Polygalacturonase
XLOC_008873_TCONS_00015319	---NA---	606	IV	0	21.7248	22.9188	12.6493	0	0		1.26475	0.33878	-0.801763	-0.801763		Inf	yes	-0.857473	no	0	no		XLOC_008873_TCONS_00015319	---NA---								no IPS match	no IPS match	no IPS match
XLOC_009495_TCONS_00016389	stem-specific protein tsjt1-like	729	IV	0	25.5191	27.0107	20.2028	0	0		1.09328	0.603847	-0.848562	-0.848562		Inf	yes	-0.418978	no	0	no		XLOC_009495_TCONS_00016389	stem-specific protein tsjt1-like	20	1.3359e-129	85.5	C:GO:0005634; P:GO:0009607; P:GO:0009628; F:GO:0005515; P:GO:0009605; P:GO:0007165; P:GO:0008152; C:GO:0005829; C:GO:0005886; P:GO:0006950	C:nucleus; P:response to biotic stimulus; P:response to abiotic stimulus; F:protein binding; P:response to external stimulus; P:signal transduction; P:metabolic process; C:cytosol; C:plasma membrane; P:response to stress
XLOC_009510_TCONS_00016410	stem-specific protein tsjt1-like	751	IV	0	4.47721	3.84492	4.34775	0	0		0.756874	0.968689	-0.862781	-0.862781		Inf	yes	0.177318	no	0	no		XLOC_009510_TCONS_00016410	stem-specific protein tsjt1-like	20	1.32963e-55	89.7	C:GO:0005634; C:GO:0005829; C:GO:0005886	C:nucleus; C:cytosol; C:plasma membrane
XLOC_019298_TCONS_00033246	---NA---	380	IV	0	3.09819	3.59469	1.12425	0	0		1.42479	-0.0327353	-0.696027	-0.696027		Inf	yes	-1.67691	no	0	no		XLOC_019298_TCONS_00033246	---NA---								no IPS match	no IPS match	no IPS match
XLOC_021964_TCONS_00037878	---NA---	155	IV	0	84.2333	71.2824	74.4976	0	0		0.827422	0.903787	-0.865604	-0.865604		Inf	yes	0.0636477	no	0	no		XLOC_021964_TCONS_00037878	---NA---								CYTOPLASMIC_DOMAIN (PHOBIUS); NON_CYTOPLASMIC_DOMAIN (PHOBIUS); TRANSMEMBRANE (PHOBIUS); TMhelix (TMHMM)	no GO terms	no GO terms
XLOC_028983_TCONS_00050334	thaumatin-like protein	918	IV	0	14.4589	16.28	8.48171	0	0		1.2894	0.292815	-0.791108	-0.791108		Inf	yes	-0.940673	no	0	no		XLOC_028983_TCONS_00050334	thaumatin-like protein	20	1.526e-133	82.15	P:GO:0009607; C:GO:0005576; C:GO:0005773; P:GO:0006950	P:response to biotic stimulus; C:extracellular region; C:vacuole; P:response to stress
XLOC_033809_TCONS_00058977	cannabidiolic acid synthase-like	1775	IV	0	3.13571	2.68185	2.54131	0	0		0.91197	0.818828	-0.865399	-0.865399		Inf	yes	-0.0776571	no	0	no		XLOC_033809_TCONS_00058977	cannabidiolic acid synthase-like	20	0	79.7	F:GO:0000166; F:GO:0003824; P:GO:0008152; P:GO:0044710	F:nucleotide binding; F:catalytic activity; P:metabolic process; P:single-organism metabolic process	EC:1.1.1.158	Acting on the CH-OH group of donors	IPR016167 (G3DSA:3.30.43.GENE3D); IPR012951 (PFAM); IPR006094 (PFAM); IPR016169 (G3DSA:3.30.465.GENE3D); PTHR32448 (PANTHER); SIGNAL_PEPTIDE_C_REGION (PHOBIUS); SIGNAL_PEPTIDE_N_REGION (PHOBIUS); NON_CYTOPLASMIC_DOMAIN (PHOBIUS); SIGNAL_PEPTIDE_H_REGION (PHOBIUS); SIGNAL_PEPTIDE (PHOBIUS); PS51257 (PROSITE_PROFILES); IPR016166 (PROSITE_PROFILES); SignalP-noTM (SIGNALP_EUK); SignalP-noTM (SIGNALP_…	F:GO:0016614; F:GO:0050660; F:GO:0003824; F:GO:0016491; P:GO:0055114	F:oxidoreductase activity, acting on CH-OH group of donors; F:flavin adenine dinucleotide binding; F:catalytic activity; F:oxidoreductase activity; P:oxidation-reduction process
XLOC_036613_TCONS_00063935	germacrene a	116	IV	0	391.479	471.204	207.785	0	0		1.34837	0.170138	-0.759256	-0.759256		Inf	yes	-1.18126	no	0	no		XLOC_036613_TCONS_00063935	germacrene a	20	7.16614e-12	79.25	C:GO:0005737; F:GO:0003824; P:GO:0006629; P:GO:0044763; P:GO:0009058; F:GO:0005488; P:GO:0044711; P:GO:0009987	C:cytoplasm; F:catalytic activity; P:lipid metabolic process; P:single-organism cellular process; P:biosynthetic process; F:binding; P:single-organism biosynthetic process; P:cellular process			IPR001906 (G3DSA:1.50.30.GENE3D)	P:GO:0008152; F:GO:0016829; F:GO:0010333	P:metabolic process; F:lyase activity; F:terpene synthase activity
XLOC_038122_TCONS_00066566	ubiquitin-conjugating enzyme e2 38	843	IV	0	6.89995	6.28678	5.87287	0	0		0.923914	0.806134	-0.865024	-0.865024		Inf	yes	-0.0982545	no	0	no		XLOC_038122_TCONS_00066566	ubiquitin-conjugating enzyme e2 38	20	3.2809e-22	71.15
XLOC_039780_TCONS_00069406	lignin-forming anionic peroxidase-like	1217	IV	0	23.8282	21.7749	17.2871	0	0		1.05123	0.658398	-0.854816	-0.854816		Inf	yes	-0.33297	no	0	no		XLOC_039780_TCONS_00069406	lignin-forming anionic peroxidase-like	20	2.55779e-68	89	P:GO:0009628; F:GO:0003824; P:GO:0009056; C:GO:0005576; F:GO:0005488; P:GO:0006950; P:GO:0009987	P:response to abiotic stimulus; F:catalytic activity; P:catabolic process; C:extracellular region; F:binding; P:response to stress; P:cellular process	EC:1.11.1.7	Peroxidase
XLOC_048219_TCONS_00084164	transcription factor hbp-1b	749	IV	0	3.66063	3.83085	2.64309	0	0		1.14586	0.530678	-0.838268	-0.838268		Inf	yes	-0.535437	no	0	no		XLOC_048219_TCONS_00084164	transcription factor hbp-1b	20	1.5698e-100	79.25	F:GO:0003677; F:GO:0003700; P:GO:0009058; P:GO:0006139	F:DNA binding; F:transcription factor activity, sequence-specific DNA binding; P:biosynthetic process; P:nucleobase-containing compound metabolic process
XLOC_049226_TCONS_00085879	lactoylglutathione lyase glyoxalase i family protein	820	IV	0	37.5527	46.8698	18.7612	0	0		1.37524	0.106249	-0.740747	-0.740747		Inf	yes	-1.32091	no	0	no		XLOC_049226_TCONS_00085879	lactoylglutathione lyase glyoxalase i family protein	20	1.60496e-94	88.7	F:GO:0003824; P:GO:0008152	F:catalytic activity; P:metabolic process
XLOC_053036_TCONS_00092330	ankyrin repeat-containing protein at3g12360-like	405	IV	0	2.69358	2.85044	1.82414	0	0		1.19024	0.463908	-0.827076	-0.827076		Inf	yes	-0.643973	no	0	no		XLOC_053036_TCONS_00092330	ankyrin repeat-containing protein at3g12360-like	20	1.48681e-60	84.45					IPR002110 (SMART); IPR020683 (PFAM); IPR020683 (G3DSA:1.25.40.GENE3D); PF13857 (PFAM); IPR027001 (PANTHER); IPR002110 (PROSITE_PROFILES); IPR002110 (PROSITE_PROFILES); IPR002110 (PROSITE_PROFILES); IPR020683 (PROSITE_PROFILES); IPR020683 (SUPERFAMILY)	F:GO:0005515	F:protein binding
XLOC_064958_TCONS_00112853	zinc finger protein zat11-like	847	IV	0	8.9032	11.2292	4.18209	0	0		1.39228	0.0621489	-0.727216	-0.727216		Inf	yes	-1.42496	no	0	no		XLOC_064958_TCONS_00112853	zinc finger protein zat11-like	20	2.79157e-52	66	F:GO:0046872	F:metal ion binding
XLOC_078462_TCONS_00135676	cannabidiolic acid synthase-like	1611	IV	0	6.77027	7.69989	3.67201	0	0		1.32283	0.225797	-0.774315	-0.774315		Inf	yes	-1.06827	no	0	no		XLOC_078462_TCONS_00135676	cannabidiolic acid synthase-like	20	0	80.75	F:GO:0000166; F:GO:0003824; P:GO:0008152; P:GO:0044710	F:nucleotide binding; F:catalytic activity; P:metabolic process; P:single-organism metabolic process	EC:1.1.1.158	Acting on the CH-OH group of donors	IPR016167 (G3DSA:3.30.43.GENE3D); IPR006094 (PFAM); IPR012951 (PFAM); IPR016169 (G3DSA:3.30.465.GENE3D); PTHR32448 (PANTHER); SIGNAL_PEPTIDE_N_REGION (PHOBIUS); SIGNAL_PEPTIDE (PHOBIUS); SIGNAL_PEPTIDE_C_REGION (PHOBIUS); SIGNAL_PEPTIDE_H_REGION (PHOBIUS); NON_CYTOPLASMIC_DOMAIN (PHOBIUS); IPR016166 (PROSITE_PROFILES); SignalP-TM (SIGNALP_GRAM_POSITIVE); SignalP-noTM (SIGNALP_EUK); IPR016166 (SUP…	F:GO:0016614; F:GO:0050660; F:GO:0003824; F:GO:0016491; P:GO:0055114	F:oxidoreductase activity, acting on CH-OH group of donors; F:flavin adenine dinucleotide binding; F:catalytic activity; F:oxidoreductase activity; P:oxidation-reduction process
XLOC_078510_TCONS_00135756	beta- partial	142	IV	0	918.04	794.396	842.52	0	0		0.814401	0.916155	-0.865278	-0.865278		Inf	yes	0.0848536	no	0	no		XLOC_078510_TCONS_00135756	beta- partial	18	1.42696e-08	76.28	P:GO:0005975; P:GO:0009056; P:GO:0009987; F:GO:0016787	P:carbohydrate metabolic process; P:catabolic process; P:cellular process; F:hydrolase activity	EC:3.2.1.21	Beta-glucosidase	IPR001360 (PFAM); IPR013781 (G3DSA:3.20.20.GENE3D); IPR001360 (PANTHER); IPR018120 (PROSITE_PATTERNS); IPR017853 (SUPERFAMILY)	P:GO:0005975; F:GO:0004553	P:carbohydrate metabolic process; F:hydrolase activity, hydrolyzing O-glycosyl compounds
XLOC_004316_TCONS_00007411	---NA---	145	IV	0	66.9335	103.873	0	0	0		1.5	-0.5	-0.5	-0.5		Inf	yes	#NAME?	no	0	no		XLOC_004316_TCONS_00007411	---NA---								no IPS match	no IPS match	no IPS match
XLOC_004582_TCONS_00007854	cannabidiolic acid synthase-like	1066	IV	0	16.1608	13.1961	1.20925	0	0		1.49408	-0.372491	-0.560794	-0.560794		Inf	yes	-3.44792	no	0	no		XLOC_004582_TCONS_00007854	cannabidiolic acid synthase-like	20	5.1983e-156	80	F:GO:0000166; F:GO:0003824; P:GO:0008152; P:GO:0044710	F:nucleotide binding; F:catalytic activity; P:metabolic process; P:single-organism metabolic process	EC:1.1.1.158	Acting on the CH-OH group of donors	TRANSMEMBRANE (PHOBIUS); CYTOPLASMIC_DOMAIN (PHOBIUS); NON_CYTOPLASMIC_DOMAIN (PHOBIUS)	no GO terms	no GO terms
XLOC_009511_TCONS_00016411	stem-specific protein tsjt1	682	IV	0	6.49199	8.2423	1.73969	0	0		1.46677	-0.192907	-0.636933	-0.636933		Inf	yes	-2.24422	no	0	no		XLOC_009511_TCONS_00016411	stem-specific protein tsjt1	20	1.52988e-34	79.85	C:GO:0005634; P:GO:0009607; P:GO:0009628; P:GO:0009605; F:GO:0003824; P:GO:0007165; P:GO:0008152; C:GO:0005829; C:GO:0005886; P:GO:0006950	C:nucleus; P:response to biotic stimulus; P:response to abiotic stimulus; P:response to external stimulus; F:catalytic activity; P:signal transduction; P:metabolic process; C:cytosol; C:plasma membrane; P:response to stress	EC:6.3.5.4	Asparagine synthase (glutamine-hydrolyzing)
XLOC_015937_TCONS_00027469	geraniol 8-hydroxylase-like	619	IV	0	2.18321	2.67884	0.642728	0	0		1.45662	-0.147883	-0.654367	-0.654367		Inf	yes	-2.05933	no	0	no		XLOC_015937_TCONS_00027469	geraniol 8-hydroxylase-like	20	1.83663e-35	71.2	F:GO:0003824; P:GO:0008152; F:GO:0005488; P:GO:0044710	F:catalytic activity; P:metabolic process; F:binding; P:single-organism metabolic process			IPR001128 (G3DSA:1.10.630.GENE3D); PTHR24298 (PANTHER); PTHR24298:SF49 (PANTHER); IPR001128 (SUPERFAMILY)	F:GO:0016705; F:GO:0005506; P:GO:0055114; F:GO:0020037	F:oxidoreductase activity, acting on paired donors, with incorporation or reduction of molecular oxygen; F:iron ion binding; P:oxidation-reduction process; F:heme binding
XLOC_018448_TCONS_00031771	cytochrome b-c1 complex subunit rieske- mitochondrial-like	293	IV	0	5.14336	7.40176	1.13263	0	0		1.48296	-0.281767	-0.600597	-0.600597		Inf	yes	-2.70819	no	0	no		XLOC_018448_TCONS_00031771	cytochrome b-c1 complex subunit rieske- mitochondrial-like	1	0.000852855	73					SignalP-TM (SIGNALP_GRAM_POSITIVE)	no GO terms	no GO terms
XLOC_018570_TCONS_00032009	germacrene a	467	IV	0	9.88259	14.041	2.53325	0	0		1.47602	-0.240149	-0.617936	-0.617936		Inf	yes	-2.47059	no	0	no		XLOC_018570_TCONS_00032009	germacrene a	20	2.05605e-73	83.15	C:GO:0005737; F:GO:0003824; P:GO:0006629; P:GO:0009058; P:GO:0044763; F:GO:0005488; P:GO:0044711; P:GO:0009987	C:cytoplasm; F:catalytic activity; P:lipid metabolic process; P:biosynthetic process; P:single-organism cellular process; F:binding; P:single-organism biosynthetic process; P:cellular process	EC:4.2.3.21	Vetispiradiene synthase	IPR005630 (PFAM); IPR008949 (G3DSA:1.10.600.GENE3D); PTHR31225 (PANTHER); PTHR31225:SF1 (PANTHER); IPR008949 (SUPERFAMILY)	F:GO:0000287; F:GO:0016829; F:GO:0010333	F:magnesium ion binding; F:lyase activity; F:terpene synthase activity
XLOC_019211_TCONS_00033128	collagen alpha-1 chain-like	589	IV	0	3.40948	4.81861	0.927867	0	0		1.47255	-0.221515	-0.625516	-0.625516		Inf	yes	-2.37663	no	0	no		XLOC_019211_TCONS_00033128	collagen alpha-1 chain-like	14	1.03989e-11	53.5	C:GO:0016021	C:integral component of membrane			CYTOPLASMIC_DOMAIN (PHOBIUS); NON_CYTOPLASMIC_DOMAIN (PHOBIUS); TRANSMEMBRANE (PHOBIUS); TMhelix (TMHMM)	no GO terms	no GO terms
XLOC_019256_TCONS_00033191	late blight resistance protein homolog r1b-17	141	IV	0	124.81	198.664	0	0	0		1.5	-0.5	-0.5	-0.5		Inf	yes	#NAME?	no	0	no		XLOC_019256_TCONS_00033191	late blight resistance protein homolog r1b-17	4	2.07512e-08	78.5	F:GO:0000166	F:nucleotide binding
XLOC_019354_TCONS_00033360	cannabidiolic acid synthase-like	457	IV	0	5.62527	7.98083	0.330028	0	0		1.49883	-0.443746	-0.527542	-0.527542		Inf	yes	-4.59588	no	0	no		XLOC_019354_TCONS_00033360	cannabidiolic acid synthase-like	20	2.46696e-42	84.45	F:GO:0000166; F:GO:0003824; P:GO:0008152; P:GO:0044710	F:nucleotide binding; F:catalytic activity; P:metabolic process; P:single-organism metabolic process	EC:1.21.3.3; EC:1.1.1.158	Reticuline oxidase; Acting on the CH-OH group of donors	IPR012951 (PFAM); PTHR32448 (PANTHER)	F:GO:0050660; F:GO:0016491; P:GO:0055114	F:flavin adenine dinucleotide binding; F:oxidoreductase activity; P:oxidation-reduction process
XLOC_019974_TCONS_00034400	polygalacturonase-like	259	IV	0	8.69126	13.9406	0	0	0		1.5	-0.5	-0.5	-0.5		Inf	yes	#NAME?	no	0	no		XLOC_019974_TCONS_00034400	polygalacturonase-like	20	3.39274e-30	88.35	P:GO:0005975; P:GO:0016043; C:GO:0005576; F:GO:0016787	P:carbohydrate metabolic process; P:cellular component organization; C:extracellular region; F:hydrolase activity	EC:3.2.1.15	Polygalacturonase
XLOC_023464_TCONS_00040618	cannabidiolic acid synthase-like	2044	IV	0	21.2516	29.7408	1.07739	0	0		1.4991	-0.450839	-0.524133	-0.524133		Inf	yes	-4.78683	no	0	no		XLOC_023464_TCONS_00040618	cannabidiolic acid synthase-like	20	0	80.2	F:GO:0000166; F:GO:0003824; P:GO:0008152; P:GO:0044710	F:nucleotide binding; F:catalytic activity; P:metabolic process; P:single-organism metabolic process	EC:1.1.1.158	Acting on the CH-OH group of donors	IPR016167 (G3DSA:3.30.43.GENE3D); IPR012951 (PFAM); IPR016169 (G3DSA:3.30.465.GENE3D); IPR006094 (PFAM); PTHR32448 (PANTHER); SIGNAL_PEPTIDE (PHOBIUS); NON_CYTOPLASMIC_DOMAIN (PHOBIUS); SIGNAL_PEPTIDE_C_REGION (PHOBIUS); SIGNAL_PEPTIDE_N_REGION (PHOBIUS); SIGNAL_PEPTIDE_H_REGION (PHOBIUS); IPR016166 (PROSITE_PROFILES); SignalP-noTM (SIGNALP_EUK); IPR016166 (SUPERFAMILY); TMhelix (TMHMM)	F:GO:0016614; F:GO:0003824; F:GO:0050660; F:GO:0016491; P:GO:0055114	F:oxidoreductase activity, acting on CH-OH group of donors; F:catalytic activity; F:flavin adenine dinucleotide binding; F:oxidoreductase activity; P:oxidation-reduction process
XLOC_031440_TCONS_00054777	probable wrky transcription factor 29	527	IV	0	2.07766	2.90437	0.329506	0	0		1.49082	-0.340687	-0.575065	-0.575065		Inf	yes	-3.13985	no	0	no		XLOC_031440_TCONS_00054777	probable wrky transcription factor 29	7	1.78764e-14	52	F:GO:0003700; P:GO:0006355; F:GO:0043565	F:transcription factor activity, sequence-specific DNA binding; P:regulation of transcription, DNA-templated; F:sequence-specific DNA binding
XLOC_031713_TCONS_00055212	---NA---	604	IV	0	2.20227	2.87001	0.431097	0	0		1.4836	-0.286006	-0.598799	-0.598799		Inf	yes	-2.73497	no	0	no		XLOC_031713_TCONS_00055212	---NA---								NON_CYTOPLASMIC_DOMAIN (PHOBIUS); TRANSMEMBRANE (PHOBIUS); CYTOPLASMIC_DOMAIN (PHOBIUS); TMhelix (TMHMM)	no GO terms	no GO terms
XLOC_035887_TCONS_00062630	probable e3 ubiquitin-protein ligase rha2b	727	IV	0	2.65404	3.55219	0.629819	0	0		1.47687	-0.244909	-0.615982	-0.615982		Inf	yes	-2.4957	no	0	no		XLOC_035887_TCONS_00062630	probable e3 ubiquitin-protein ligase rha2b	20	2.32239e-37	63.45	F:GO:0008270; F:GO:0046872	F:zinc ion binding; F:metal ion binding
XLOC_036749_TCONS_00064163	probable serine threonine-protein kinase chloroplastic	695	IV	0	2.51442	3.46415	0.631544	0	0		1.4755	-0.237254	-0.619121	-0.619121		Inf	yes	-2.45554	no	0	no		XLOC_036749_TCONS_00064163	probable serine threonine-protein kinase chloroplastic	20	4.26729e-58	76.65	F:GO:0000166; P:GO:0009607; P:GO:0009605; P:GO:0007154; P:GO:0006464; F:GO:0016301; P:GO:0006950	F:nucleotide binding; P:response to biotic stimulus; P:response to external stimulus; P:cell communication; P:cellular protein modification process; F:kinase activity; P:response to stress	EC:2.7.11	Transferring phosphorus-containing groups
XLOC_040262_TCONS_00070259	---NA---	582	IV	0	4.56382	6.48026	0.74261	0	0		1.49062	-0.339005	-0.57581	-0.57581		Inf	yes	-3.12537	no	0	no		XLOC_040262_TCONS_00070259	---NA---								SIGNAL_PEPTIDE_N_REGION (PHOBIUS); SIGNAL_PEPTIDE (PHOBIUS); NON_CYTOPLASMIC_DOMAIN (PHOBIUS); SIGNAL_PEPTIDE_H_REGION (PHOBIUS); SIGNAL_PEPTIDE_C_REGION (PHOBIUS); SignalP-noTM (SIGNALP_EUK); SignalP-noTM (SIGNALP_GRAM_NEGATIVE)	no GO terms	no GO terms
XLOC_046826_TCONS_00081726	wall-associated receptor kinase 5-like	378	IV	0	3.44802	4.72568	0.872031	0	0		1.47487	-0.23385	-0.620511	-0.620511		Inf	yes	-2.43807	no	0	no		XLOC_046826_TCONS_00081726	wall-associated receptor kinase 5-like	1	1.30701e-06	74
XLOC_054974_TCONS_00095590	7-deoxyloganetic acid glucosyltransferase-like	497	IV	0	2.77486	3.86806	0.505692	0	0		1.4877	-0.315138	-0.586279	-0.586279		Inf	yes	-2.93528	no	0	no		XLOC_054974_TCONS_00095590	7-deoxyloganetic acid glucosyltransferase-like	20	5.49867e-41	80.7	P:GO:0008152; F:GO:0016740	P:metabolic process; F:transferase activity			TRANSMEMBRANE (PHOBIUS); NON_CYTOPLASMIC_DOMAIN (PHOBIUS); TRANSMEMBRANE (PHOBIUS); CYTOPLASMIC_DOMAIN (PHOBIUS); CYTOPLASMIC_DOMAIN (PHOBIUS)	no GO terms	no GO terms
XLOC_059506_TCONS_00103471	early nodulin-93-like	324	IV	0	4.71754	7.53765	0.176408	0	0		1.49963	-0.468434	-0.515598	-0.515598		Inf	yes	-5.41713	no	0	no		XLOC_059506_TCONS_00103471	early nodulin-93-like	20	3.62594e-41	82.3	C:GO:0005739; P:GO:0009719	C:mitochondrion; P:response to endogenous stimulus			IPR005050 (PFAM); IPR005050 (PRODOM); TMhelix (TMHMM); TMhelix (TMHMM)	no GO terms	no GO terms
XLOC_062816_TCONS_00109153	polygalacturonase precursor family protein	240	IV	0	10.8902	16.5462	1.20746	0	0		1.49628	-0.399283	-0.548501	-0.548501		Inf	yes	-3.77646	no	0	no		XLOC_062816_TCONS_00109153	polygalacturonase precursor family protein	20	6.061e-33	86.3	P:GO:0005975; P:GO:0016043; C:GO:0005576; F:GO:0016787	P:carbohydrate metabolic process; P:cellular component organization; C:extracellular region; F:hydrolase activity	EC:3.2.1.67; EC:3.2.1.15	Galacturan 1,4-alpha-galacturonidase; Polygalacturonase
XLOC_063775_TCONS_00110772	---NA---	224	IV	0	16.2482	23.53	0	0	0		1.5	-0.5	-0.5	-0.5		Inf	yes	#NAME?	no	0	no		XLOC_063775_TCONS_00110772	---NA---								TRANSMEMBRANE (PHOBIUS); NON_CYTOPLASMIC_DOMAIN (PHOBIUS); CYTOPLASMIC_DOMAIN (PHOBIUS); TMhelix (TMHMM)	no GO terms	no GO terms
XLOC_064953_TCONS_00112843	zinc finger protein zat11-like	702	IV	0	17.3964	24.6389	5.15205	0	0		1.46741	-0.195957	-0.635728	-0.635728		Inf	yes	-2.25772	no	0	no		XLOC_064953_TCONS_00112843	zinc finger protein zat11-like	20	4.72078e-53	65.9	F:GO:0046872	F:metal ion binding
XLOC_066759_TCONS_00115882	---NA---	165	IV	0	25.0599	37.727	0	0	0		1.5	-0.5	-0.5	-0.5		Inf	yes	#NAME?	no	0	no		XLOC_066759_TCONS_00115882	---NA---								no IPS match	no IPS match	no IPS match
XLOC_068572_TCONS_00119046	---NA---	390	IV	0	4.81026	7.47053	0	0	0		1.5	-0.5	-0.5	-0.5		Inf	yes	#NAME?	no	0	no		XLOC_068572_TCONS_00119046	---NA---								no IPS match	no IPS match	no IPS match
XLOC_073078_TCONS_00126536	---NA---	166	IV	0	145.29	219.846	4.44801	0	0		1.49972	-0.472753	-0.513485	-0.513485		Inf	yes	-5.62719	no	0	no		XLOC_073078_TCONS_00126536	---NA---								no IPS match	no IPS match	no IPS match
XLOC_073872_TCONS_00127996	polx_tobac ame: full=retrovirus-related pol polyprotein from transposon tnt 1-94 includes: ame: full=protease includes: ame: full=reverse transcriptase includes: ame: full=endonuclease	730	IV	0	1.90466	2.77075	0	0	0		1.5	-0.5	-0.5	-0.5		Inf	yes	#NAME?	no	0	no		XLOC_073872_TCONS_00127996	polx_tobac ame: full=retrovirus-related pol polyprotein from transposon tnt 1-94 includes: ame: full=protease includes: ame: full=reverse transcriptase includes: ame: full=endonuclease	20	5.0254e-51	82.05	F:GO:0003676; P:GO:0019538; F:GO:0004518; P:GO:0009058; F:GO:0016740; P:GO:0006259	F:nucleic acid binding; P:protein metabolic process; F:nuclease activity; P:biosynthetic process; F:transferase activity; P:DNA metabolic process	EC:3.4.23; EC:2.7.7.49; EC:3.1.26.4	Acting on peptide bonds (peptidases); RNA-directed DNA polymerase; Ribonuclease H
XLOC_079176_TCONS_00136832	hypothetical protein POPTR_0013s04080g	657	IV	0	3.35959	5.10829	0.194502	0	0		1.49901	-0.448283	-0.525363	-0.525363		Inf	yes	-4.71498	no	0	no		XLOC_079176_TCONS_00136832	hypothetical protein POPTR_0013s04080g	13	3.10297e-09	58
XLOC_080002_TCONS_00138225	inhibitor of trypsin and hageman factor	353	IV	0	87.6747	133.132	3.40233	0	0		1.49956	-0.465495	-0.517031	-0.517031		Inf	yes	-5.29019	no	0	no		XLOC_080002_TCONS_00138225	inhibitor of trypsin and hageman factor	20	1.00581e-19	74.6	P:GO:0019538; F:GO:0030234; P:GO:0006950; P:GO:0009987	P:protein metabolic process; F:enzyme regulator activity; P:response to stress; P:cellular process
XLOC_083613_TCONS_00144143	alpha beta-hydrolases superfamily protein	244	IV	0	8.19863	12.3362	0	0	0		1.5	-0.5	-0.5	-0.5		Inf	yes	#NAME?	no	0	no		XLOC_083613_TCONS_00144143	alpha beta-hydrolases superfamily protein	20	8.50198e-33	81.3	P:GO:0008152; F:GO:0016787	P:metabolic process; F:hydrolase activity			PTHR10992 (PANTHER); PTHR10992:SF740 (PANTHER)	no GO terms	no GO terms
XLOC_085080_TCONS_00146756	PREDICTED: uncharacterized protein LOC103444757	159	IV	0	55.3969	79.2458	0	0	0		1.5	-0.5	-0.5	-0.5		Inf	yes	#NAME?	no	0	no		XLOC_085080_TCONS_00146756	PREDICTED: uncharacterized protein LOC103444757	20	1.21673e-15	78.2					no IPS match	no IPS match	no IPS match
XLOC_085508_TCONS_00147458	laccase-14-like	1268	IV	0	5.63764	7.20932	1.73758	0	0		1.45621	-0.146173	-0.655017	-0.655017		Inf	yes	-2.05279	no	0	no		XLOC_085508_TCONS_00147458	laccase-14-like	20	9.5813e-166	79.6	P:GO:0019748; F:GO:0003824; P:GO:0009056; P:GO:0009058; P:GO:0044763; C:GO:0005576; F:GO:0005488; P:GO:0044711; P:GO:0009987; P:GO:0044712	P:secondary metabolic process; F:catalytic activity; P:catabolic process; P:biosynthetic process; P:single-organism cellular process; C:extracellular region; F:binding; P:single-organism biosynthetic process; P:cellular process; P:single-organism catabolic process	EC:1.10.3.2	Laccase
XLOC_085961_TCONS_00148222	metalloendoproteinase 1-like	192	IV	0	14.1935	22.4511	0	0	0		1.5	-0.5	-0.5	-0.5		Inf	yes	#NAME?	no	0	no		XLOC_085961_TCONS_00148222	metalloendoproteinase 1-like	20	1.91786e-08	85.3	P:GO:0019538; C:GO:0031012; F:GO:0005488; F:GO:0016787	P:protein metabolic process; C:extracellular matrix; F:binding; F:hydrolase activity	EC:3.4.24	Acting on peptide bonds (peptidases)
XLOC_087356_TCONS_00150518	probable e3 ubiquitin-protein ligase rha2b	483	IV	0	21.5168	27.0425	6.29247	0	0		1.4593	-0.159221	-0.650038	-0.650038		Inf	yes	-2.10353	no	0	no		XLOC_087356_TCONS_00150518	probable e3 ubiquitin-protein ligase rha2b	20	4.16687e-45	71.85	F:GO:0005488	F:binding
XLOC_026611_TCONS_00046198	copalyl diphosphate synthase	2505	V	0	12.9876	6.2148	20.3722	0	0		-0.044958	1.42856	-0.691803	-0.691803		Inf	yes	1.71282	no	0	no		XLOC_026611_TCONS_00046198	copalyl diphosphate synthase	20	0	71.8	F:GO:0003824; F:GO:0005488	F:catalytic activity; F:binding			IPR008930 (G3DSA:1.50.10.GENE3D); IPR001906 (G3DSA:1.50.30.GENE3D); IPR005630 (PFAM); IPR008949 (G3DSA:1.10.600.GENE3D); IPR001906 (PFAM); PTHR31739 (PANTHER); PTHR31739:SF2 (PANTHER); IPR008949 (SUPERFAMILY); IPR008930 (SUPERFAMILY); IPR008930 (SUPERFAMILY)	F:GO:0000287; P:GO:0008152; F:GO:0016829; F:GO:0010333	F:magnesium ion binding; P:metabolic process; F:lyase activity; F:terpene synthase activity
XLOC_032141_TCONS_00055968	pol polyprotein	307	V	0	5.8678	0	13.136	0	0		-0.5	1.5	-0.5	-0.5		Inf	yes	Inf	yes	0	no		XLOC_032141_TCONS_00055968	pol polyprotein	2	9.17677e-05	68	F:GO:0003676; F:GO:0008270	F:nucleic acid binding; F:zinc ion binding
XLOC_041039_TCONS_00071643	potassium transporter 5-like	1023	V	0	3.36002	1.89175	5.21134	0	0		0.0471863	1.39778	-0.722486	-0.722486		Inf	yes	1.46193	no	0	no		XLOC_041039_TCONS_00071643	potassium transporter 5-like	20	2.1038e-128	78.8	C:GO:0016020; P:GO:0044763; P:GO:0044765; P:GO:0006810; F:GO:0005215; P:GO:0009987	C:membrane; P:single-organism cellular process; P:single-organism transport; P:transport; F:transporter activity; P:cellular process
XLOC_058216_TCONS_00101286	PREDICTED: uncharacterized protein LOC103444757	321	V	0	6.09345	2.9832	9.34729	0	0		-0.0225609	1.42157	-0.699507	-0.699507		Inf	yes	1.64769	no	0	no		XLOC_058216_TCONS_00101286	PREDICTED: uncharacterized protein LOC103444757	20	8.70241e-17	78.6					no IPS match	no IPS match	no IPS match
XLOC_078799_TCONS_00136239	PREDICTED: uncharacterized protein LOC105162958	1310	V	0	5.84737	2.48316	9.45483	0	0		-0.112167	1.44764	-0.667738	-0.667738		Inf	yes	1.92888	no	0	no		XLOC_078799_TCONS_00136239	PREDICTED: uncharacterized protein LOC105162958	20	2.1992e-68	57.05					CYTOPLASMIC_DOMAIN (PHOBIUS); CYTOPLASMIC_DOMAIN (PHOBIUS); TRANSMEMBRANE (PHOBIUS); TRANSMEMBRANE (PHOBIUS); NON_CYTOPLASMIC_DOMAIN (PHOBIUS); NON_CYTOPLASMIC_DOMAIN (PHOBIUS); CYTOPLASMIC_DOMAIN (PHOBIUS); NON_CYTOPLASMIC_DOMAIN (PHOBIUS); TRANSMEMBRANE (PHOBIUS); CYTOPLASMIC_DOMAIN (PHOBIUS); TRANSMEMBRANE (PHOBIUS); TRANSMEMBRANE (PHOBIUS); TRANSMEMBRANE (PHOBIUS); TMhelix (TMHMM); TMhelix (T…	no GO terms	no GO terms
XLOC_084696_TCONS_00146068	---NA---	180	V	0	15.469	0	39.6517	0	0		-0.5	1.5	-0.5	-0.5		Inf	yes	Inf	no	0	no		XLOC_084696_TCONS_00146068	---NA---								no IPS match	no IPS match	no IPS match
XLOC_086660_TCONS_00149390	---NA---	215	V	0	15.1983	0	33.3668	0	0		-0.5	1.5	-0.5	-0.5		Inf	yes	Inf	no	0	no		XLOC_086660_TCONS_00149390	---NA---								no IPS match	no IPS match	no IPS match
XLOC_086890_TCONS_00149756	---NA---	106	V	0	675.022	63.6975	1362.43	0	0		-0.436239	1.4985	-0.53113	-0.53113		Inf	yes	4.4188	no	0	no		XLOC_086890_TCONS_00149756	---NA---								no IPS match	no IPS match	no IPS match
XLOC_007763_TCONS_00013361	non-symbiotic hemoglobin class 1	670	V	0	7.76483	6.14859	9.1363	0	0		0.508397	1.16104	-0.83472	-0.83472		Inf	yes	0.571354	no	0	no		XLOC_007763_TCONS_00013361	non-symbiotic hemoglobin class 1	20	2.33698e-96	90.45	F:GO:0019825; P:GO:0007165; P:GO:0009058; P:GO:0006139; P:GO:0044765; P:GO:0006810; C:GO:0005886; P:GO:0006950; P:GO:0009607; P:GO:0009628; P:GO:0009605; C:GO:0005618; C:GO:0005829; F:GO:0030234	F:oxygen binding; P:signal transduction; P:biosynthetic process; P:nucleobase-containing compound metabolic process; P:single-organism transport; P:transport; C:plasma membrane; P:response to stress; P:response to biotic stimulus; P:response to abiotic stimulus; P:response to external stimulus; C:cell wall; C:cytosol; F:enzyme regulator activity
XLOC_014843_TCONS_00025630	premnaspirodiene oxygenase-like	651	V	0	12.314	9.17892	13.3113	0	0		0.53017	1.14621	-0.83819	-0.83819		Inf	yes	0.536261	no	0	no		XLOC_014843_TCONS_00025630	premnaspirodiene oxygenase-like	20	7.8529e-101	78.4	F:GO:0003824; C:GO:0016020; P:GO:0008152; C:GO:0005783; F:GO:0005488; P:GO:0044710	F:catalytic activity; C:membrane; P:metabolic process; C:endoplasmic reticulum; F:binding; P:single-organism metabolic process	EC:1.14.13.47	(S)-limonene 3-monooxygenase
XLOC_038656_TCONS_00067462	cfe protein	871	V	0	4.94111	3.12301	6.63361	0	0		0.216398	1.32729	-0.771842	-0.771842		Inf	yes	1.08686	no	0	no		XLOC_038656_TCONS_00067462	cfe protein	20	1.1278e-40	68.2	P:GO:0016310; F:GO:0016301	P:phosphorylation; F:kinase activity			IPR008480 (PFAM)	no GO terms	no GO terms
XLOC_065838_TCONS_00114363	PREDICTED: uncharacterized protein LOC105163690	537	V	0	1.92631	1.46738	2.12197	0	0		0.532719	1.14445	-0.838584	-0.838584		Inf	yes	0.532159	no	0	no		XLOC_065838_TCONS_00114363	PREDICTED: uncharacterized protein LOC105163690	20	8.37347e-91	78.85					IPR006740 (PFAM); PTHR10811:SF13 (PANTHER); PTHR10811 (PANTHER)	no GO terms	no GO terms
XLOC_075918_TCONS_00131396	inhibitor of trypsin and hageman factor	325	V	0	5.45117	4.55489	7.48802	0	0		0.419959	1.21767	-0.818815	-0.818815		Inf	yes	0.717168	no	0	no		XLOC_075918_TCONS_00131396	inhibitor of trypsin and hageman factor	20	1.44382e-19	75.6	P:GO:0019538; F:GO:0030234; P:GO:0006950; P:GO:0009987	P:protein metabolic process; F:enzyme regulator activity; P:response to stress; P:cellular process
XLOC_082207_TCONS_00141790	---NA---	255	V	0	8.653	7.13756	9.10725	0	0		0.646577	1.06056	-0.853567	-0.853567		Inf	yes	0.351584	no	0	no		XLOC_082207_TCONS_00141790	---NA---								CYTOPLASMIC_DOMAIN (PHOBIUS); TRANSMEMBRANE (PHOBIUS); NON_CYTOPLASMIC_DOMAIN (PHOBIUS); TMhelix (TMHMM)	no GO terms	no GO terms
XLOC_087236_TCONS_00150318	polygalacturonase at1g48100	1132	V	0	2.44071	1.53011	3.55864	0	0		0.152947	1.35586	-0.754404	-0.754404		Inf	yes	1.21769	no	0	no		XLOC_087236_TCONS_00150318	polygalacturonase at1g48100	20	2.8459e-146	91.85	P:GO:0005975; P:GO:0016043; C:GO:0005576; F:GO:0016787	P:carbohydrate metabolic process; P:cellular component organization; C:extracellular region; F:hydrolase activity	EC:3.2.1.67; EC:3.2.1.15	Galacturan 1,4-alpha-galacturonidase; Polygalacturonase
XLOC_074349_TCONS_00128769	ac068924_29 non-ltr retroelement reverse transcriptase	473	I	1.07951	0	0	0	2.12507	0		-0.5	-0.5	1.5	-0.5		#NAME?	no	0	no	#NAME?	yes		XLOC_074349_TCONS_00128769	ac068924_29 non-ltr retroelement reverse transcriptase	20	1.19448e-22	56.25	F:GO:0003676; F:GO:0003964; F:GO:0008270; C:GO:0005739; P:GO:0006278	F:nucleic acid binding; F:RNA-directed DNA polymerase activity; F:zinc ion binding; C:mitochondrion; P:RNA-dependent DNA biosynthetic process			no IPS match	no IPS match	no IPS match
XLOC_016598_TCONS_00028614	---NA---	264	III	3.62307	0	0	0	0	8.5314		-0.5	-0.5	-0.5	1.5		#NAME?	no	0	no	Inf	yes		XLOC_016598_TCONS_00028614	---NA---								no IPS match	no IPS match	no IPS match
XLOC_033572_TCONS_00058602	---NA---	448	III	0.773853	0	0	0	0	1.69722		-0.5	-0.5	-0.5	1.5		#NAME?	no	0	no	Inf	yes		XLOC_033572_TCONS_00058602	---NA---								TRANSMEMBRANE (PHOBIUS); NON_CYTOPLASMIC_DOMAIN (PHOBIUS); CYTOPLASMIC_DOMAIN (PHOBIUS); TMhelix (TMHMM)	no GO terms	no GO terms
XLOC_049047_TCONS_00085605	ring-h2 finger protein atl78-like	1647	III	0.591045	0	0	0	0	1.38331		-0.5	-0.5	-0.5	1.5		#NAME?	no	0	no	Inf	yes		XLOC_049047_TCONS_00085605	ring-h2 finger protein atl78-like	20	4.65431e-75	71.3	F:GO:0005488	F:binding
XLOC_087386_TCONS_00150573	---NA---	392	III	2.23507	0	0	0	0	5.52195		-0.5	-0.5	-0.5	1.5		#NAME?	yes	0	no	Inf	yes		XLOC_087386_TCONS_00150573	---NA---								no IPS match	no IPS match	no IPS match
XLOC_050985_TCONS_00088897	nac domain protein	1071	IV	13.4356	112.499	116.733	92.7574	25.8639	1.3897		1.05717	0.616726	-0.612146	-1.06175		3.06577	no	-0.331673	no	-4.21809	yes		XLOC_050985_TCONS_00088897	nac domain protein	20	6.7473e-108	78.2	C:GO:0005634; F:GO:0003677; P:GO:0009058; P:GO:0006139	C:nucleus; F:DNA binding; P:biosynthetic process; P:nucleobase-containing compound metabolic process
XLOC_026133_TCONS_00045309	diphosphomevalonate decarboxylase-like	982	IV	9.9254	82.1418	86.8345	59.1687	12.3185	8.18719		1.19013	0.461797	-0.771582	-0.880342		3.04892	yes	-0.553436	no	-0.589388	no		XLOC_026133_TCONS_00045309	diphosphomevalonate decarboxylase-like	20	6.858e-127	90.6	F:GO:0000166; F:GO:0003824; P:GO:0006629; C:GO:0005829; P:GO:0009058; P:GO:0044763; P:GO:0044711; P:GO:0009987	F:nucleotide binding; F:catalytic activity; P:lipid metabolic process; C:cytosol; P:biosynthetic process; P:single-organism cellular process; P:single-organism biosynthetic process; P:cellular process	EC:4.1.1.33	Diphosphomevalonate decarboxylase	IPR013750 (G3DSA:3.30.70.GENE3D); IPR005935 (PANTHER); PTHR10977:SF2 (PANTHER); IPR013750 (SUPERFAMILY)	P:GO:0008299; F:GO:0016831	P:isoprenoid biosynthetic process; F:carboxy-lyase activity
XLOC_026696_TCONS_00046330	uncharacterized oxidoreductase at4g09670-like	1351	V	47.92	391.923	211.141	598.171	57.982	43.1018		-0.0636771	1.43377	-0.656262	-0.713834		3.03187	yes	1.50235	no	-0.427858	no		XLOC_026696_TCONS_00046330	uncharacterized oxidoreductase at4g09670-like	20	0	85.4	F:GO:0003824; P:GO:0008152; P:GO:0044710	F:catalytic activity; P:metabolic process; P:single-organism metabolic process
XLOC_024000_TCONS_00041612	glucan endo- -beta-glucosidase 14	1527	IV	2.86825	23.4577	26.2888	14.2302	3.82893	2.11256		1.31583	0.234501	-0.698209	-0.85212		3.03182	yes	-0.885496	no	-0.85795	no		XLOC_024000_TCONS_00041612	glucan endo- -beta-glucosidase 14	20	0	88.35	C:GO:0005634; P:GO:0005975; P:GO:0008219; P:GO:0007165; P:GO:0009719; P:GO:0006810; C:GO:0005886; P:GO:0006950; F:GO:0016787	C:nucleus; P:carbohydrate metabolic process; P:cell death; P:signal transduction; P:response to endogenous stimulus; P:transport; C:plasma membrane; P:response to stress; F:hydrolase activity	EC:3.2.1.39	Glucan endo-1,3-beta-D-glucosidase	IPR000490 (PFAM); IPR013781 (G3DSA:3.20.20.GENE3D); PTHR32227 (PANTHER); PTHR32227:SF29 (PANTHER); SIGNAL_PEPTIDE_H_REGION (PHOBIUS); SIGNAL_PEPTIDE (PHOBIUS); NON_CYTOPLASMIC_DOMAIN (PHOBIUS); SIGNAL_PEPTIDE_C_REGION (PHOBIUS); SIGNAL_PEPTIDE_N_REGION (PHOBIUS); SignalP-noTM (SIGNALP_EUK); IPR017853 (SUPERFAMILY)	P:GO:0005975; F:GO:0004553	P:carbohydrate metabolic process; F:hydrolase activity, hydrolyzing O-glycosyl compounds
XLOC_063055_TCONS_00109544	casp-like protein 1	940	V	25.9975	211.545	100.354	339.216	14.6219	42.4269		-0.161082	1.45553	-0.741313	-0.55313		3.02452	yes	1.75711	no	1.53685	yes		XLOC_063055_TCONS_00109544	casp-like protein 1	20	9.75668e-42	77.9	C:GO:0005886	C:plasma membrane			IPR006459 (TIGRFAM); IPR006702 (PFAM); PTHR11615 (PANTHER); PTHR11615:SF113 (PANTHER); NON_CYTOPLASMIC_DOMAIN (PHOBIUS); CYTOPLASMIC_DOMAIN (PHOBIUS); CYTOPLASMIC_DOMAIN (PHOBIUS); TRANSMEMBRANE (PHOBIUS); NON_CYTOPLASMIC_DOMAIN (PHOBIUS); TRANSMEMBRANE (PHOBIUS); TRANSMEMBRANE (PHOBIUS); TRANSMEMBRANE (PHOBIUS); CYTOPLASMIC_DOMAIN (PHOBIUS); TMhelix (TMHMM); TMhelix (TMHMM); TMhelix (TMHMM); TMh…	no GO terms	no GO terms
XLOC_011161_TCONS_00019263	nac domain-containing protein 2	1203	IV	16.4702	133.531	142.211	98.8395	24.9002	9.13173		1.17204	0.47987	-0.700128	-0.951777		3.01924	yes	-0.524872	no	-1.4472	yes		XLOC_011161_TCONS_00019263	nac domain-containing protein 2	20	7.2609e-132	75.85	P:GO:0009987	P:cellular process
XLOC_046881_TCONS_00081819	probable beta-d-xylosidase 2	1449	V	2.65582	21.5016	12.8335	30.2063	3.07212	2.58819		0.0509882	1.39623	-0.704875	-0.742348		3.01721	yes	1.23493	no	-0.247291	no		XLOC_046881_TCONS_00081819	probable beta-d-xylosidase 2	20	0	87	P:GO:0005975; C:GO:0005618; F:GO:0016787	P:carbohydrate metabolic process; C:cell wall; F:hydrolase activity	EC:3.2.1.21	Beta-glucosidase
XLOC_010625_TCONS_00018346	anthocyanidin 3-o-glucosyltransferase 5-like	1989	V	4.87823	38.7379	13.2089	72.5345	6.88806	2.80365		-0.32537	1.48712	-0.518481	-0.643266		2.98931	yes	2.45716	yes	-1.29679	no		XLOC_010625_TCONS_00018346	anthocyanidin 3-o-glucosyltransferase 5-like	20	0	76.6	P:GO:0008152; F:GO:0016740	P:metabolic process; F:transferase activity			Coil (COILS); IPR002213 (PFAM); G3DSA:3.40.50.2000 (GENE3D); IPR002213 (PANTHER); PTHR11926:SF140 (PANTHER); PTHR11926:SF140 (PANTHER); IPR002213 (PROSITE_PATTERNS); CYTOPLASMIC_DOMAIN (PHOBIUS); TRANSMEMBRANE (PHOBIUS); NON_CYTOPLASMIC_DOMAIN (PHOBIUS); SSF53756 (SUPERFAMILY)	F:GO:0016758; P:GO:0008152	F:transferase activity, transferring hexosyl groups; P:metabolic process
XLOC_083823_TCONS_00144520	nac transcription factor 29-like	1227	V	11.5679	91.7536	60.0034	117.429	10.1155	13.5948		0.193549	1.3373	-0.800076	-0.730778		2.98764	yes	0.968676	no	0.426489	no		XLOC_083823_TCONS_00144520	nac transcription factor 29-like	20	2.0532e-134	76.4	F:GO:0003677; P:GO:0007275; P:GO:0009058; P:GO:0006139	F:DNA binding; P:multicellular organism development; P:biosynthetic process; P:nucleobase-containing compound metabolic process
XLOC_018154_TCONS_00031260	random slug protein 5-like	752	V	2.47484	19.5989	17.0372	20.085	2.9506	2.19386		0.69428	1.0213	-0.817194	-0.898391		2.98536	yes	0.237427	no	-0.427539	no		XLOC_018154_TCONS_00031260	random slug protein 5-like	20	1.09868e-67	84.15	C:GO:0005634; P:GO:0009058; P:GO:0044763; P:GO:0044711; P:GO:0006810; F:GO:0005215; P:GO:0009987	C:nucleus; P:biosynthetic process; P:single-organism cellular process; P:single-organism biosynthetic process; P:transport; F:transporter activity; P:cellular process
XLOC_047955_TCONS_00083713	heme binding	944	IV	2.0432	16.1628	15.6066	15.0788	2.37481	1.94503		0.900099	0.830799	-0.837234	-0.893664		2.98378	yes	-0.0496379	no	-0.288017	no		XLOC_047955_TCONS_00083713	heme binding	20	6.1226e-103	80.9	C:GO:0005768; C:GO:0005794; F:GO:0005488	C:endosome; C:Golgi apparatus; F:binding
XLOC_027146_TCONS_00047170	neurofilament heavy	1092	IV	10.8928	85.102	80.3829	81.2001	15.8369	9.06753		0.853548	0.874208	-0.778306	-0.94945		2.96582	yes	0.0145936	no	-0.804505	no		XLOC_027146_TCONS_00047170	neurofilament heavy	1	4.25804e-09	55
XLOC_046825_TCONS_00081725	boi-related e3 ubiquitin-protein ligase 1-like	1244	IV	2.03757	15.8412	15.0854	14.8189	1.41038	2.93719		0.880853	0.844862	-0.965955	-0.75976		2.95876	yes	-0.0257137	no	1.05836	no		XLOC_046825_TCONS_00081725	boi-related e3 ubiquitin-protein ligase 1-like	20	1.3539e-99	59.1	C:GO:0005634; F:GO:0004842; F:GO:0008270; F:GO:0046872; P:GO:0031347; P:GO:0016567	C:nucleus; F:ubiquitin-protein transferase activity; F:zinc ion binding; F:metal ion binding; P:regulation of defense response; P:protein ubiquitination			PF13920 (PFAM); IPR013083 (G3DSA:3.30.40.GENE3D); PTHR10044:SF87 (PANTHER); PTHR10044 (PANTHER); IPR001841 (PROSITE_PROFILES)	F:GO:0008270; F:GO:0005515	F:zinc ion binding; F:protein binding
XLOC_055879_TCONS_00097216	serine carboxypeptidase-like 13	1595	V	3.14646	24.4555	16.568	31.1884	3.37353	3.23604		0.223907	1.32372	-0.768642	-0.778985		2.95835	yes	0.912611	no	-0.06003	no		XLOC_055879_TCONS_00097216	serine carboxypeptidase-like 13	20	0	72.9	F:GO:0016787	F:hydrolase activity
XLOC_036035_TCONS_00062898	serine carboxypeptidase-like 20	779	V	1.7177	13.346	9.69129	16.9697	1.89321	1.69847		0.291811	1.28984	-0.777473	-0.804176		2.95786	yes	0.808201	no	-0.156598	no		XLOC_036035_TCONS_00062898	serine carboxypeptidase-like 20	20	4.5169e-150	88	P:GO:0019538; F:GO:0016787	P:protein metabolic process; F:hydrolase activity	EC:3.4.16	Acting on peptide bonds (peptidases)
XLOC_057796_TCONS_00100536	hypothetical protein MIMGU_mgv1a017270mg	483	V	2.59643	20.0614	7.50618	37.9334	5.16145	0		-0.300041	1.4747	-0.436803	-0.737857		2.94982	no	2.33732	no	#NAME?	yes		XLOC_057796_TCONS_00100536	hypothetical protein MIMGU_mgv1a017270mg	20	3.98721e-27	77.55
XLOC_008130_TCONS_00013986	udp-rhamnose:rhamnosyltransferase 1	1870	V	1.29236	9.9839	6.28905	13.6457	1.54961	1.1748		0.107493	1.37425	-0.708604	-0.773143		2.94959	yes	1.11754	no	-0.399486	no		XLOC_008130_TCONS_00013986	udp-rhamnose:rhamnosyltransferase 1	20	0	77.2	P:GO:0008152; F:GO:0016740	P:metabolic process; F:transferase activity
XLOC_074795_TCONS_00129504	low quality protein: g-type lectin s-receptor-like serine threonine-protein kinase ces101	883	V	4.26652	32.9205	26.7365	36.3593	6.5442	2.03057		0.54017	1.12958	-0.696643	-0.973111		2.94785	yes	0.443516	no	-1.68833	no		XLOC_074795_TCONS_00129504	low quality protein: g-type lectin s-receptor-like serine threonine-protein kinase ces101	20	1.5558e-104	77.3	F:GO:0000166; P:GO:0006464; F:GO:0030246; F:GO:0016301	F:nucleotide binding; P:cellular protein modification process; F:carbohydrate binding; F:kinase activity
XLOC_062513_TCONS_00108610	abc transporter c family member 10-like	2638	V	18.7856	143.695	77.078	220.515	16.8259	23.5114		-0.0782621	1.43779	-0.715093	-0.644431		2.93531	yes	1.51649	no	0.482673	no		XLOC_062513_TCONS_00108610	abc transporter c family member 10-like	20	0	90.6	F:GO:0000166; C:GO:0016020; P:GO:0008152; C:GO:0005773; P:GO:0006810; P:GO:0044710; F:GO:0005215; F:GO:0016787	F:nucleotide binding; C:membrane; P:metabolic process; C:vacuole; P:transport; P:single-organism metabolic process; F:transporter activity; F:hydrolase activity	EC:1.3.1.74	2-alkenal reductase (NAD(P)(+))	IPR003593 (SMART); IPR011527 (PFAM); IPR003439 (PFAM); IPR027417 (G3DSA:3.40.50.GENE3D); G3DSA:1.20.1560.10 (GENE3D); PTHR24223 (PANTHER); PTHR24223:SF192 (PANTHER); NON_CYTOPLASMIC_DOMAIN (PHOBIUS); NON_CYTOPLASMIC_DOMAIN (PHOBIUS); TRANSMEMBRANE (PHOBIUS); NON_CYTOPLASMIC_DOMAIN (PHOBIUS); TRANSMEMBRANE (PHOBIUS); CYTOPLASMIC_DOMAIN (PHOBIUS); TRANSMEMBRANE (PHOBIUS); TRANSMEMBRANE (PHOBIUS); T…	F:GO:0016887; F:GO:0005524; F:GO:0042626; P:GO:0055085; C:GO:0016021; P:GO:0006810	F:ATPase activity; F:ATP binding; F:ATPase activity, coupled to transmembrane movement of substances; P:transmembrane transport; C:integral component of membrane; P:transport
XLOC_060478_TCONS_00105177	dnase i-like superfamily protein	969	IV	0.892181	6.80246	6.76654	5.94711	1.14993	0.733632		0.989972	0.729737	-0.793751	-0.925959		2.93065	yes	-0.186228	no	-0.648423	no		XLOC_060478_TCONS_00105177	dnase i-like superfamily protein	20	4.5207e-101	93.45	P:GO:0008152; F:GO:0016787	P:metabolic process; F:hydrolase activity			IPR005135 (PFAM); PTHR14859 (PANTHER); IPR005135 (SUPERFAMILY)	no GO terms	no GO terms
XLOC_005632_TCONS_00009649	2-aminoethanethiol dioxygenase-like	1521	V	2.12892	16.125	12.3525	19.0635	2.21664	2.20484		0.410778	1.22322	-0.816287	-0.817716		2.92111	yes	0.626012	no	-0.007696	no		XLOC_005632_TCONS_00009649	2-aminoethanethiol dioxygenase-like	20	1.8888e-124	73.55	P:GO:0008152; P:GO:0006950; P:GO:0009987	P:metabolic process; P:response to stress; P:cellular process			IPR014710 (G3DSA:2.60.120.GENE3D); IPR012864 (PFAM); PTHR22966:SF1 (PANTHER); PTHR22966 (PANTHER); IPR011051 (SUPERFAMILY)	F:GO:0016702; P:GO:0055114	F:oxidoreductase activity, acting on single donors with incorporation of molecular oxygen, incorporation of two atoms of oxygen; P:oxidation-reduction process
XLOC_073359_TCONS_00127080	class v	1463	V	6.05059	45.6341	24.3373	71.9667	9.53333	2.9252		-0.0915579	1.43678	-0.566589	-0.778631		2.91496	yes	1.56416	no	-1.70444	yes		XLOC_073359_TCONS_00127080	class v	20	6.8905e-166	76.5	P:GO:0008152; F:GO:0016787	P:metabolic process; F:hydrolase activity			IPR011583 (SMART); IPR001223 (PFAM); IPR013781 (G3DSA:3.20.20.GENE3D); IPR029070 (G3DSA:3.10.50.GENE3D); PTHR11177 (PANTHER); SIGNAL_PEPTIDE_N_REGION (PHOBIUS); SIGNAL_PEPTIDE_H_REGION (PHOBIUS); SIGNAL_PEPTIDE (PHOBIUS); NON_CYTOPLASMIC_DOMAIN (PHOBIUS); SIGNAL_PEPTIDE_C_REGION (PHOBIUS); SignalP-noTM (SIGNALP_EUK); IPR017853 (SUPERFAMILY); IPR029070 (SUPERFAMILY)	F:GO:0004568; P:GO:0005975; P:GO:0006032; F:GO:0004553	F:chitinase activity; P:carbohydrate metabolic process; P:chitin catabolic process; F:hydrolase activity, hydrolyzing O-glycosyl compounds
XLOC_019173_TCONS_00033066	alpha-galactosidase-like	1407	V	10.2833	77.3363	47.2392	112.199	11.2204	10.5886		0.0403486	1.40023	-0.713677	-0.726903		2.91084	yes	1.24801	no	-0.083616	no		XLOC_019173_TCONS_00033066	alpha-galactosidase-like	20	0	87.15	P:GO:0005975; C:GO:0005618; C:GO:0005576; F:GO:0016787	P:carbohydrate metabolic process; C:cell wall; C:extracellular region; F:hydrolase activity	EC:3.2.1.22	Alpha-galactosidase	no IPS match	no IPS match	no IPS match
XLOC_058568_TCONS_00101923	l-lactate dehydrogenase b-like	1384	IV	5.92502	44.1727	41.4886	38.3643	9.29388	2.5005		0.934326	0.777188	-0.68492	-1.0266		2.89826	yes	-0.112951	no	-1.89407	no		XLOC_058568_TCONS_00101923	l-lactate dehydrogenase b-like	20	0	92.75	P:GO:0005975; F:GO:0003824; C:GO:0005829; P:GO:0044763; C:GO:0005886; P:GO:0009987	P:carbohydrate metabolic process; F:catalytic activity; C:cytosol; P:single-organism cellular process; C:plasma membrane; P:cellular process	EC:1.1.1.27	L-lactate dehydrogenase
XLOC_057993_TCONS_00100891	phosphoenolpyruvate carboxykinase	1759	V	3.51742	26.2196	13.8444	40.0492	3.21115	4.345		-0.0885951	1.44076	-0.709169	-0.642995		2.89806	yes	1.53247	no	0.436267	no		XLOC_057993_TCONS_00100891	phosphoenolpyruvate carboxykinase	20	0	95.95	F:GO:0000166; P:GO:0005975; P:GO:0009058; P:GO:0044711; F:GO:0016301; P:GO:0044723	F:nucleotide binding; P:carbohydrate metabolic process; P:biosynthetic process; P:single-organism biosynthetic process; F:kinase activity; P:single-organism carbohydrate metabolic process	EC:4.1.1.49	Phosphoenolpyruvate carboxykinase (ATP)
XLOC_061205_TCONS_00106370	protein notum homolog	1192	IV	2.95354	21.944	26.0146	12.7012	3.20155	3.01686		1.36329	0.135364	-0.740809	-0.757843		2.89331	yes	-1.03436	no	-0.085723	no		XLOC_061205_TCONS_00106370	protein notum homolog	20	0	88.7
XLOC_013964_TCONS_00024068	organ-specific protein p4	645	IV	26.1533	193.515	190.644	155.654	37.4251	16.6351		1.05317	0.646229	-0.728804	-0.970598		2.88738	yes	-0.292534	no	-1.16978	no		XLOC_013964_TCONS_00024068	organ-specific protein p4	20	5.99226e-16	65.45
XLOC_084776_TCONS_00146226	glucomannan 4-beta-mannosyltransferase 2-like	2159	IV	2.89659	21.3936	27.9535	8.54045	3.16792	2.94199		1.46363	-0.178529	-0.632993	-0.652105		2.88475	yes	-1.71065	no	-0.106742	no		XLOC_084776_TCONS_00146226	glucomannan 4-beta-mannosyltransferase 2-like	20	0	90.2	P:GO:0008152; F:GO:0016740; P:GO:0044710	P:metabolic process; F:transferase activity; P:single-organism metabolic process			PF13641 (PFAM); IPR029044 (G3DSA:3.90.550.GENE3D); PTHR32044 (PANTHER); PTHR32044:SF6 (PANTHER); NON_CYTOPLASMIC_DOMAIN (PHOBIUS); CYTOPLASMIC_DOMAIN (PHOBIUS); TRANSMEMBRANE (PHOBIUS); CYTOPLASMIC_DOMAIN (PHOBIUS); NON_CYTOPLASMIC_DOMAIN (PHOBIUS); TRANSMEMBRANE (PHOBIUS); TRANSMEMBRANE (PHOBIUS); TRANSMEMBRANE (PHOBIUS); NON_CYTOPLASMIC_DOMAIN (PHOBIUS); CYTOPLASMIC_DOMAIN (PHOBIUS); TRANSMEMBR…	no GO terms	no GO terms
XLOC_046321_TCONS_00080846	aldo-keto reductase family 4 member c9-like	1066	IV	13.7249	101.038	113.904	65.9871	19.0306	9.15021		1.28569	0.290209	-0.685315	-0.890581		2.88002	yes	-0.787566	no	-1.05645	no		XLOC_046321_TCONS_00080846	aldo-keto reductase family 4 member c9-like	20	3.1424e-143	90	F:GO:0003824; P:GO:0008152; P:GO:0044710	F:catalytic activity; P:metabolic process; P:single-organism metabolic process	EC:1.1.1.2	Alcohol dehydrogenase (NADP(+))	IPR020471 (PRINTS); IPR023210 (G3DSA:3.20.20.GENE3D); IPR020471 (PIRSF); IPR023210 (PFAM); IPR001395 (PANTHER); PTHR11732:SF129 (PANTHER); IPR018170 (PROSITE_PATTERNS); IPR018170 (PROSITE_PATTERNS); IPR023210 (SUPERFAMILY)	F:GO:0016491; P:GO:0055114	F:oxidoreductase activity; P:oxidation-reduction process
XLOC_054990_TCONS_00095611	---NA---	994	IV	21.1634	155.703	206.51	39.2349	37.7318	5.06009		1.47729	-0.361686	-0.378211	-0.737395		2.87915	yes	-2.396	no	-2.89854	no		XLOC_054990_TCONS_00095611	---NA---								no IPS match	no IPS match	no IPS match
XLOC_035381_TCONS_00061730	phenylalanine ammonia-lyase	736	IV	5.14936	37.7246	39.5172	28.085	5.49494	5.22438		1.16785	0.498179	-0.825089	-0.840938		2.87304	yes	-0.492684	no	-0.0728452	no		XLOC_035381_TCONS_00061730	phenylalanine ammonia-lyase	20	8.61386e-69	89.45	P:GO:0019748; C:GO:0005737; F:GO:0003824; P:GO:0009056; P:GO:0044763; P:GO:0009058; P:GO:0044711; P:GO:0009987; P:GO:0044712	P:secondary metabolic process; C:cytoplasm; F:catalytic activity; P:catabolic process; P:single-organism cellular process; P:biosynthetic process; P:single-organism biosynthetic process; P:cellular process; P:single-organism catabolic process	EC:4.3.1.24; EC:4.3.1.25	Phenylalanine ammonia-lyase; Phenylalanine/tyrosine ammonia-lyase
XLOC_021093_TCONS_00036379	d-galacturonate reductase-like	635	V	42.5178	308.213	226.187	372.051	44.6743	44.3286		0.34284	1.2625	-0.80158	-0.803759		2.85779	yes	0.717981	no	-0.0112087	no		XLOC_021093_TCONS_00036379	d-galacturonate reductase-like	20	6.4292e-104	84.9	P:GO:0005975; F:GO:0003824; P:GO:0009058; P:GO:0044763; P:GO:0044711; P:GO:0009987; P:GO:0044723	P:carbohydrate metabolic process; F:catalytic activity; P:biosynthetic process; P:single-organism cellular process; P:single-organism biosynthetic process; P:cellular process; P:single-organism carbohydrate metabolic process	EC:1.1.1.203; EC:1.1.1.19	Uronate dehydrogenase; Glucuronate reductase	IPR020471 (PRINTS); IPR023210 (PFAM); IPR023210 (G3DSA:3.20.20.GENE3D); IPR001395 (PANTHER); PTHR11732:SF142 (PANTHER); IPR018170 (PROSITE_PATTERNS); IPR018170 (PROSITE_PATTERNS); IPR023210 (SUPERFAMILY)	F:GO:0016491; P:GO:0055114	F:oxidoreductase activity; P:oxidation-reduction process
XLOC_068307_TCONS_00118569	protein notum homolog	1261	IV	14.5089	104.603	91.1105	98.9423	19.7391	8.74361		0.776664	0.94342	-0.742984	-0.977101		2.84992	yes	0.118969	no	-1.17476	no		XLOC_068307_TCONS_00118569	protein notum homolog	20	0	85.9	C:GO:0005576; F:GO:0016787	C:extracellular region; F:hydrolase activity	EC:3.1.1.1	Carboxylesterase
XLOC_010443_TCONS_00017994	ethylene receptor 2	1927	V	11.7335	84.4873	60.0453	107.228	15.6565	9.0878		0.264581	1.30135	-0.710797	-0.855134		2.8481	yes	0.836563	no	-0.784755	no		XLOC_010443_TCONS_00017994	ethylene receptor 2	20	0	81.75	F:GO:0000166; C:GO:0005737; P:GO:0007165; C:GO:0016020; F:GO:0038023; P:GO:0009719; P:GO:0006464; C:GO:0005783; F:GO:0004872; F:GO:0016301	F:nucleotide binding; C:cytoplasm; P:signal transduction; C:membrane; F:signaling receptor activity; P:response to endogenous stimulus; P:cellular protein modification process; C:endoplasmic reticulum; F:receptor activity; F:kinase activity	EC:2.7.3	Transferring phosphorus-containing groups	Coil (COILS); IPR001789 (SMART); IPR003661 (SMART); IPR003594 (G3DSA:3.30.565.GENE3D); G3DSA:3.40.50.2300 (GENE3D); IPR003661 (G3DSA:1.10.287.GENE3D); IPR029016 (G3DSA:3.30.450.GENE3D); IPR001789 (PFAM); IPR003661 (PFAM); PTHR24423:SF426 (PANTHER); PTHR24423 (PANTHER); PTHR24423 (PANTHER); PTHR24423:SF426 (PANTHER); IPR005467 (PROSITE_PROFILES); IPR001789 (PROSITE_PROFILES); IPR003661 (SUPERFAMIL…	F:GO:0000155; P:GO:0007165; P:GO:0000160	F:phosphorelay sensor kinase activity; P:signal transduction; P:phosphorelay signal transduction system
XLOC_038313_TCONS_00066887	pollen ole e 1 allergen and extensin family protein	1606	IV	5.57872	40.0816	40.2995	37.3326	6.48812	5.3438		0.941925	0.786094	-0.833958	-0.894062		2.84493	yes	-0.110327	no	-0.279935	no		XLOC_038313_TCONS_00066887	pollen ole e 1 allergen and extensin family protein	20	1.12025e-75	83.6	P:GO:0008150	P:biological_process
XLOC_002284_TCONS_00003910	protein srg1-like	2534	IV	5.52994	39.719	46.3115	23.0133	8.86205	2.03365		1.3421	0.151208	-0.572137	-0.921172		2.8445	yes	-1.0089	no	-2.12357	yes		XLOC_002284_TCONS_00003910	protein srg1-like	20	1.0833e-179	80	P:GO:0008152; F:GO:0016740; F:GO:0005488; P:GO:0044710	P:metabolic process; F:transferase activity; F:binding; P:single-organism metabolic process	EC:1.14.11	Acting on paired donors, with incorporation or reduction of molecular oxygen. The oxygen incorporated need not be derived from O(2)
XLOC_068354_TCONS_00118658	---NA---	754	V	12.533	89.6462	76.2632	92.6534	18.8028	6.35464		0.655256	1.04235	-0.701806	-0.995799		2.83851	yes	0.280857	no	-1.56506	no		XLOC_068354_TCONS_00118658	---NA---								no IPS match	no IPS match	no IPS match
XLOC_021379_TCONS_00036880	haloacid dehalogenase-like hydrolase domain-containing protein sgpp	1062	IV	21.5978	154.029	165.196	120.369	39.2101	3.19588		1.12414	0.51849	-0.578024	-1.0646		2.83425	no	-0.456712	no	-3.61694	yes		XLOC_021379_TCONS_00036880	haloacid dehalogenase-like hydrolase domain-containing protein sgpp	20	1.5297e-137	87.65	P:GO:0008152; F:GO:0016787	P:metabolic process; F:hydrolase activity
XLOC_035335_TCONS_00061658	stem-specific protein tsjt1-like	395	V	25.9485	183.94	103.556	279.304	26.2685	31.2359		-0.0552843	1.43147	-0.709105	-0.667083		2.82551	yes	1.43143	no	0.249872	no		XLOC_035335_TCONS_00061658	stem-specific protein tsjt1-like	20	7.74297e-43	87.15	C:GO:0005634; P:GO:0009607; P:GO:0009628; P:GO:0009605; F:GO:0003824; P:GO:0007165; P:GO:0008152; C:GO:0005829; C:GO:0005886; P:GO:0006950	C:nucleus; P:response to biotic stimulus; P:response to abiotic stimulus; P:response to external stimulus; F:catalytic activity; P:signal transduction; P:metabolic process; C:cytosol; C:plasma membrane; P:response to stress	EC:6.3.5.4	Asparagine synthase (glutamine-hydrolyzing)
XLOC_000447_TCONS_00000781	uridine nucleosidase 1	1227	IV	12.8196	90.7113	90.9125	75.1681	14.4006	12.6986		1.04871	0.661281	-0.834055	-0.875937		2.82293	yes	-0.274358	no	-0.181461	no		XLOC_000447_TCONS_00000781	uridine nucleosidase 1	20	0	92.7	P:GO:0009056; C:GO:0005829; P:GO:0006139; F:GO:0016787; P:GO:0044712	P:catabolic process; C:cytosol; P:nucleobase-containing compound metabolic process; F:hydrolase activity; P:single-organism catabolic process	EC:3.2.2.7; EC:3.2.2.2	Adenosine nucleosidase; Inosine nucleosidase
XLOC_013543_TCONS_00023350	acetyl- cytosolic 1	617	V	8.67836	61.0505	32.7217	96.7152	8.6409	10.2481		-0.105698	1.44575	-0.689509	-0.650544		2.81451	yes	1.5635	no	0.246102	no		XLOC_013543_TCONS_00023350	acetyl- cytosolic 1	20	5.97505e-77	97.85	C:GO:0005777; P:GO:0006629; P:GO:0016043; P:GO:0030154; C:GO:0005829; P:GO:0009653; P:GO:0009058; P:GO:0044711; F:GO:0016740; P:GO:0009856; C:GO:0005886; P:GO:0016049	C:peroxisome; P:lipid metabolic process; P:cellular component organization; P:cell differentiation; C:cytosol; P:anatomical structure morphogenesis; P:biosynthetic process; P:single-organism biosynthetic process; F:transferase activity; P:pollination; C:plasma membrane; P:cell growth			IPR020616 (PFAM); IPR016039 (G3DSA:3.40.47.GENE3D); IPR016039 (G3DSA:3.40.47.GENE3D); IPR020617 (PFAM); PTHR18919 (PANTHER); PTHR18919:SF79 (PANTHER); IPR020610 (PROSITE_PATTERNS); IPR020613 (PROSITE_PATTERNS); IPR016039 (SUPERFAMILY); IPR016039 (SUPERFAMILY)	F:GO:0016747; F:GO:0003824; P:GO:0008152	F:transferase activity, transferring acyl groups other than amino-acyl groups; F:catalytic activity; P:metabolic process
XLOC_054029_TCONS_00094047	anthocyanidin 3-o-glucosyltransferase 2-like	1995	V	4.06783	28.6107	21.6	33.971	6.60404	1.62385		0.384078	1.225	-0.635274	-0.973803		2.81422	yes	0.653273	no	-2.02393	yes		XLOC_054029_TCONS_00094047	anthocyanidin 3-o-glucosyltransferase 2-like	20	0	77.2	P:GO:0008152; F:GO:0016740	P:metabolic process; F:transferase activity			IPR002213 (PFAM); G3DSA:3.40.50.2000 (GENE3D); IPR002213 (PANTHER); PTHR11926:SF184 (PANTHER); IPR002213 (PROSITE_PATTERNS); SSF53756 (SUPERFAMILY)	F:GO:0016758; P:GO:0008152	F:transferase activity, transferring hexosyl groups; P:metabolic process
XLOC_067889_TCONS_00117857	lish domain-containing	740	V	11.3766	79.99	61.267	91.199	18.4367	5.97646		0.434169	1.1965	-0.656661	-0.974006		2.81375	yes	0.573908	no	-1.62522	no		XLOC_067889_TCONS_00117857	lish domain-containing	20	7.14724e-35	59.4
XLOC_015384_TCONS_00026556	expansin-b2	994	IV	19.2978	134.881	177.946	51.9964	34.965	1.72116		1.44392	-0.190216	-0.411191	-0.842514		2.80518	no	-1.77495	no	-4.34446	yes		XLOC_015384_TCONS_00026556	expansin-b2	20	3.6744e-116	81.15	C:GO:0005576; P:GO:0000003	C:extracellular region; P:reproduction			IPR005795 (PRINTS); IPR007118 (PRINTS); IPR007112 (SMART); IPR007117 (G3DSA:2.60.40.GENE3D); IPR007117 (PFAM); IPR009009 (G3DSA:2.40.40.GENE3D); IPR009009 (PFAM); PTHR31692:SF3 (PANTHER); PTHR31692 (PANTHER); SIGNAL_PEPTIDE_C_REGION (PHOBIUS); SIGNAL_PEPTIDE_N_REGION (PHOBIUS); NON_CYTOPLASMIC_DOMAIN (PHOBIUS); SIGNAL_PEPTIDE (PHOBIUS); SIGNAL_PEPTIDE_H_REGION (PHOBIUS); IPR007112 (PROSITE_PROFIL…	P:GO:0019953; C:GO:0005576	P:sexual reproduction; C:extracellular region
XLOC_055642_TCONS_00096802	btb poz and taz domain-containing protein 4-like	1578	IV	2.05801	14.1597	15.4379	10.0283	3.17956	0.98303		1.21759	0.397403	-0.64098	-0.97401		2.78247	yes	-0.622398	no	-1.69352	no		XLOC_055642_TCONS_00096802	btb poz and taz domain-containing protein 4-like	20	1.8126e-177	81	C:GO:0005634; P:GO:0016043; P:GO:0006464; P:GO:0009058; F:GO:0016740; F:GO:0005488; P:GO:0006139	C:nucleus; P:cellular component organization; P:cellular protein modification process; P:biosynthetic process; F:transferase activity; F:binding; P:nucleobase-containing compound metabolic process	EC:2.3.1.48	Histone acetyltransferase	IPR000210 (SMART); IPR000197 (SMART); IPR000210 (PFAM); IPR000197 (PFAM); G3DSA:3.30.710.10 (GENE3D); IPR000197 (G3DSA:1.20.1020.GENE3D); PTHR24413:SF80 (PANTHER); PTHR24413 (PANTHER); IPR000197 (PROSITE_PROFILES); IPR000210 (PROSITE_PROFILES); IPR000197 (SUPERFAMILY); IPR011333 (SUPERFAMILY)	F:GO:0004402; C:GO:0005634; F:GO:0008270; F:GO:0005515; F:GO:0003712; P:GO:0006355	F:histone acetyltransferase activity; C:nucleus; F:zinc ion binding; F:protein binding; F:transcription cofactor activity; P:regulation of transcription, DNA-templated
XLOC_012029_TCONS_00020757	isoflavone reductase-like protein	1243	IV	15.8015	108.625	117.516	80.1016	23.7642	8.35524		1.18855	0.44841	-0.666068	-0.970892		2.78122	yes	-0.552956	no	-1.50804	yes		XLOC_012029_TCONS_00020757	isoflavone reductase-like protein	20	0	91.55	C:GO:0005737; F:GO:0003824; P:GO:0008152; P:GO:0044710; C:GO:0005886; P:GO:0006950	C:cytoplasm; F:catalytic activity; P:metabolic process; P:single-organism metabolic process; C:plasma membrane; P:response to stress
XLOC_036732_TCONS_00064141	peroxisomal adenine nucleotide carrier 1-like	1554	IV	14.9977	102.709	93.7831	99.2877	18.9456	11.9212		0.804813	0.922018	-0.788634	-0.938198		2.77575	yes	0.0822878	no	-0.668336	no		XLOC_036732_TCONS_00064141	peroxisomal adenine nucleotide carrier 1-like	20	7.2758e-166	89.65	C:GO:0016020; P:GO:0006810	C:membrane; P:transport
XLOC_075533_TCONS_00130756	probable glutathione s-transferase	870	IV	0.83802	5.73557	5.84075	4.67042	0.68668	1.22931		1.07785	0.616454	-0.954118	-0.740188		2.77488	yes	-0.322601	no	0.84014	no		XLOC_075533_TCONS_00130756	probable glutathione s-transferase	20	5.32235e-94	77.45	P:GO:0008152; F:GO:0016740	P:metabolic process; F:transferase activity
XLOC_020325_TCONS_00035004	probable wrky transcription factor 31	1483	IV	12.9295	88.3716	88.1786	72.2264	18.5286	7.91484		1.05099	0.646675	-0.714328	-0.983341		2.77291	yes	-0.287903	no	-1.22712	no		XLOC_020325_TCONS_00035004	probable wrky transcription factor 31	20	1.0931e-177	73.6	F:GO:0003700; P:GO:0006355; F:GO:0043565	F:transcription factor activity, sequence-specific DNA binding; P:regulation of transcription, DNA-templated; F:sequence-specific DNA binding
XLOC_002911_TCONS_00004980	expansin alpha	1173	IV	12.9709	88.4963	108.488	42.8033	21.0214	4.84509		1.4098	-0.0326359	-0.510967	-0.8662		2.77034	yes	-1.34174	no	-2.11726	yes		XLOC_002911_TCONS_00004980	expansin alpha	20	2.7119e-138	95.65	C:GO:0005618; C:GO:0016020; P:GO:0016043; C:GO:0005576	C:cell wall; C:membrane; P:cellular component organization; C:extracellular region			IPR002963 (PRINTS); IPR007118 (PRINTS); IPR007112 (SMART); IPR009009 (G3DSA:2.40.40.GENE3D); IPR007117 (PFAM); IPR009009 (PFAM); IPR007117 (G3DSA:2.60.40.GENE3D); PTHR31867:SF6 (PANTHER); PTHR31867 (PANTHER); IPR007112 (PROSITE_PROFILES); IPR007117 (PROSITE_PROFILES); IPR009009 (SUPERFAMILY); IPR007117 (SUPERFAMILY)	P:GO:0009664; C:GO:0005576	P:plant-type cell wall organization; C:extracellular region
XLOC_012178_TCONS_00021006	calmodulin-binding protein 25	1079	V	3.98158	27.1587	19.7412	33.4832	3.8088	5.40091		0.297217	1.28552	-0.848622	-0.734119		2.77	yes	0.762228	no	0.503866	no		XLOC_012178_TCONS_00021006	calmodulin-binding protein 25	20	1.5498e-66	59.1					IPR008889 (PFAM)	no GO terms	no GO terms
XLOC_015149_TCONS_00026134	mitochondrial carnitine acylcarnitine carrier-like protein	1213	IV	12.1784	82.797	73.8484	85.6739	17.0589	8.29729		0.704929	1.00665	-0.744015	-0.967562		2.76526	yes	0.214289	no	-1.03981	no		XLOC_015149_TCONS_00026134	mitochondrial carnitine acylcarnitine carrier-like protein	20	4.1154e-159	93.8	C:GO:0016020; P:GO:0006810	C:membrane; P:transport
XLOC_006613_TCONS_00011313	protein yls2-like	1306	V	3.41192	23.1597	17.2583	28.8236	4.15849	3.00038		0.323695	1.27191	-0.750325	-0.845276		2.76296	yes	0.739961	no	-0.470914	no		XLOC_006613_TCONS_00011313	protein yls2-like	20	1.5593e-137	77.85	F:GO:0003824; P:GO:0009058	F:catalytic activity; P:biosynthetic process	EC:4.3.3.2	Strictosidine synthase
XLOC_084787_TCONS_00146245	gaba transporter 1-like	1067	IV	9.66801	65.5794	65.1591	56.2898	11.8464	8.05399		1.00825	0.708384	-0.794206	-0.922424		2.76195	yes	-0.211094	no	-0.556674	no		XLOC_084787_TCONS_00146245	gaba transporter 1-like	20	0	90.7	C:GO:0016020; P:GO:0044765; P:GO:0006810; F:GO:0005215	C:membrane; P:single-organism transport; P:transport; F:transporter activity			IPR013057 (PFAM); PTHR22950 (PANTHER); PTHR22950:SF229 (PANTHER); CYTOPLASMIC_DOMAIN (PHOBIUS); NON_CYTOPLASMIC_DOMAIN (PHOBIUS); NON_CYTOPLASMIC_DOMAIN (PHOBIUS); CYTOPLASMIC_DOMAIN (PHOBIUS); TRANSMEMBRANE (PHOBIUS); TRANSMEMBRANE (PHOBIUS); TRANSMEMBRANE (PHOBIUS); TRANSMEMBRANE (PHOBIUS); TRANSMEMBRANE (PHOBIUS); NON_CYTOPLASMIC_DOMAIN (PHOBIUS); TRANSMEMBRANE (PHOBIUS); NON_CYTOPLASMIC_DOMAI…	no GO terms	no GO terms
XLOC_021503_TCONS_00037083	probable trehalose-phosphate phosphatase f	1865	IV	1.96549	13.3299	16.3496	5.78835	2.9517	1.03142		1.43734	-0.1086	-0.523824	-0.804911		2.7617	yes	-1.49803	no	-1.51692	no		XLOC_021503_TCONS_00037083	probable trehalose-phosphate phosphatase f	20	0	85.7	P:GO:0005975; P:GO:0009058; P:GO:0044763; P:GO:0044711; P:GO:0009987; F:GO:0016787; P:GO:0044723	P:carbohydrate metabolic process; P:biosynthetic process; P:single-organism cellular process; P:single-organism biosynthetic process; P:cellular process; F:hydrolase activity; P:single-organism carbohydrate metabolic process	EC:3.1.3.12	Trehalose-phosphatase
XLOC_030792_TCONS_00053578	e3 ubiquitin-protein ligase rhf1a	823	IV	6.2752	42.4337	42.4833	33.5985	6.58051	6.53266		1.08895	0.609616	-0.847991	-0.850572		2.75748	yes	-0.338496	no	-0.01053	no		XLOC_030792_TCONS_00053578	e3 ubiquitin-protein ligase rhf1a	20	8.36341e-29	71.25	P:GO:0009607; P:GO:0009605; P:GO:0007165; P:GO:0007275; P:GO:0006464; F:GO:0005488; P:GO:0006950	P:response to biotic stimulus; P:response to external stimulus; P:signal transduction; P:multicellular organism development; P:cellular protein modification process; F:binding; P:response to stress			no IPS match	no IPS match	no IPS match
XLOC_021402_TCONS_00036915	f-box protein pp2-a13-like	1109	V	2.07378	13.6958	10.1779	16.628	2.14491	2.32959		0.33857	1.26478	-0.814933	-0.788413		2.72339	yes	0.708178	no	0.11916	no		XLOC_021402_TCONS_00036915	f-box protein pp2-a13-like	20	6.6034e-152	80.45	P:GO:0008150; F:GO:0030246	P:biological_process; F:carbohydrate binding			IPR025886 (PFAM); G3DSA:1.20.1280.50 (GENE3D); PTHR31960:SF2 (PANTHER); PTHR31960 (PANTHER); IPR001810 (PROSITE_PROFILES); IPR001810 (SUPERFAMILY)	F:GO:0005515	F:protein binding
XLOC_001565_TCONS_00002743	udp-glycosyltransferase 87a1-like	833	V	4.75177	31.3756	20.9404	39.8258	5.03216	4.9547		0.196353	1.33659	-0.764134	-0.76881		2.72311	yes	0.927413	no	-0.0223808	no		XLOC_001565_TCONS_00002743	udp-glycosyltransferase 87a1-like	20	2.68921e-75	76.15	P:GO:0008152; F:GO:0016740	P:metabolic process; F:transferase activity
XLOC_009222_TCONS_00015931	wall-associated receptor kinase-like 20	1378	IV	5.15941	33.6642	29.6082	31.449	5.12667	6.32471		0.800184	0.928481	-0.906082	-0.822583		2.70594	yes	0.0870146	no	0.30298	no		XLOC_009222_TCONS_00015931	wall-associated receptor kinase-like 20	20	0	87.85	F:GO:0000166; P:GO:0006464; F:GO:0030246; F:GO:0016301	F:nucleotide binding; P:cellular protein modification process; F:carbohydrate binding; F:kinase activity	EC:2.7.11	Transferring phosphorus-containing groups
XLOC_003462_TCONS_00005959	acetate butyrate-- ligase peroxisomal-like	2275	V	7.67012	49.7321	42.6288	54.2655	7.53055	8.62009		0.603881	1.09298	-0.871328	-0.825534		2.69686	yes	0.348206	no	0.194947	no		XLOC_003462_TCONS_00005959	acetate butyrate-- ligase peroxisomal-like	20	0	89.95	P:GO:0005975; F:GO:0003824; P:GO:0006629; P:GO:0044763; P:GO:0009987; P:GO:0044723	P:carbohydrate metabolic process; F:catalytic activity; P:lipid metabolic process; P:single-organism cellular process; P:cellular process; P:single-organism carbohydrate metabolic process	EC:6.2.1.26	o-succinylbenzoate--CoA ligase	G3DSA:3.30.300.30 (GENE3D); IPR025110 (PFAM); IPR000873 (PFAM); G3DSA:2.30.38.10 (GENE3D); G3DSA:3.40.50.980 (GENE3D); G3DSA:3.40.50.980 (GENE3D); PTHR24095 (PANTHER); PTHR24095:SF119 (PANTHER); SSF56801 (SUPERFAMILY)	F:GO:0003824; P:GO:0008152	F:catalytic activity; P:metabolic process
XLOC_060208_TCONS_00104728	subtilisin-like protease	1538	V	9.08427	58.662	30.3728	93.8438	12.1519	5.9797		-0.129725	1.44936	-0.583041	-0.736599		2.69098	yes	1.62748	no	-1.02303	no		XLOC_060208_TCONS_00104728	subtilisin-like protease	20	0	80.9	P:GO:0019538; F:GO:0016787	P:protein metabolic process; F:hydrolase activity	EC:3.4.21	Acting on peptide bonds (peptidases)
XLOC_024193_TCONS_00041944	platz transcription factor family protein isoform 1	1320	IV	8.7444	56.3259	54.6095	44.205	12.226	5.22366		1.06256	0.629752	-0.700513	-0.991797		2.68737	yes	-0.304944	no	-1.22683	no		XLOC_024193_TCONS_00041944	platz transcription factor family protein isoform 1	20	5.8981e-102	80.65
XLOC_018011_TCONS_00031014	nadh--cytochrome b5 reductase 1-like	463	V	11.1145	71.308	62.3855	74.0911	10.6623	13.1899		0.678378	1.03442	-0.894837	-0.817957		2.68163	yes	0.24809	no	0.306904	no		XLOC_018011_TCONS_00031014	nadh--cytochrome b5 reductase 1-like	20	3.35315e-44	90.75	P:GO:0005975; P:GO:0006091; F:GO:0003824; C:GO:0005618; P:GO:0006464; C:GO:0005783; P:GO:0009058; F:GO:0005488; C:GO:0005886; P:GO:0044723	P:carbohydrate metabolic process; P:generation of precursor metabolites and energy; F:catalytic activity; C:cell wall; P:cellular protein modification process; C:endoplasmic reticulum; P:biosynthetic process; F:binding; C:plasma membrane; P:single-organism carbohydrate metabolic process	EC:1.6.2.2	Cytochrome-b5 reductase
XLOC_018475_TCONS_00031825	ethylene-responsive transcription factor erf113	1132	IV	5.49887	35.1298	33.0362	31.8517	5.93681	5.8122		0.90418	0.827002	-0.861531	-0.86965		2.67549	yes	-0.0526758	no	-0.0306034	no		XLOC_018475_TCONS_00031825	ethylene-responsive transcription factor erf113	20	5.06949e-57	61.35	P:GO:0009058; P:GO:0006139	P:biosynthetic process; P:nucleobase-containing compound metabolic process			NON_CYTOPLASMIC_DOMAIN (PHOBIUS); CYTOPLASMIC_DOMAIN (PHOBIUS); TRANSMEMBRANE (PHOBIUS); TMhelix (TMHMM)	no GO terms	no GO terms
XLOC_066892_TCONS_00116098	lob domain-containing protein 41-like	1303	V	12.0257	76.7182	49.643	106.284	12.275	12.8518		0.0989118	1.37814	-0.745042	-0.732015		2.67345	yes	1.09826	no	0.0662488	no		XLOC_066892_TCONS_00116098	lob domain-containing protein 41-like	20	3.2137e-113	72.3
XLOC_082009_TCONS_00141462	ethylene-responsive transcription factor 1b	932	V	7.03125	44.8425	22.1563	76.3527	9.14683	4.98781		-0.182236	1.46259	-0.577065	-0.703289		2.67301	yes	1.78496	no	-0.874866	no		XLOC_082009_TCONS_00141462	ethylene-responsive transcription factor 1b	20	3.18234e-71	79.75	C:GO:0005634; F:GO:0003677; F:GO:0003700; P:GO:0007165; P:GO:0009719; P:GO:0009058; P:GO:0006139	C:nucleus; F:DNA binding; F:transcription factor activity, sequence-specific DNA binding; P:signal transduction; P:response to endogenous stimulus; P:biosynthetic process; P:nucleobase-containing compound metabolic process			IPR001471 (PRINTS); IPR001471 (SMART); IPR001471 (G3DSA:3.30.730.GENE3D); IPR001471 (PFAM); PTHR31190:SF3 (PANTHER); PTHR31190 (PANTHER); IPR001471 (PROSITE_PROFILES); IPR016177 (SUPERFAMILY)	F:GO:0003677; F:GO:0003700; P:GO:0006355	F:DNA binding; F:transcription factor activity, sequence-specific DNA binding; P:regulation of transcription, DNA-templated
XLOC_026864_TCONS_00046649	PREDICTED: uncharacterized protein LOC105178499	1080	V	3.70267	23.5803	17.8772	28.1752	5.91424	1.70054		0.372017	1.23092	-0.625746	-0.977187		2.67094	yes	0.656311	no	-1.7982	no		XLOC_026864_TCONS_00046649	PREDICTED: uncharacterized protein LOC105178499	20	5.9241e-99	77.8	C:GO:0005575	C:cellular_component			IPR006740 (PFAM); PTHR10811 (PANTHER); PTHR10811:SF11 (PANTHER)	no GO terms	no GO terms
XLOC_052313_TCONS_00091123	universal stress protein a-like protein	885	V	5.13402	32.6711	8.36739	67.5705	2.04486	9.37514		-0.43941	1.49158	-0.645628	-0.406541		2.66986	yes	3.01354	no	2.19684	yes		XLOC_052313_TCONS_00091123	universal stress protein a-like protein	20	3.7103e-75	83.55	P:GO:0009607; P:GO:0009605; P:GO:0008152; C:GO:0005773; P:GO:0006950; F:GO:0016787	P:response to biotic stimulus; P:response to external stimulus; P:metabolic process; C:vacuole; P:response to stress; F:hydrolase activity
XLOC_050474_TCONS_00088042	gibberellin receptor gid1b-like	1546	V	13.3819	84.9529	53.6958	118.157	14.9305	13.1827		0.0753815	1.38715	-0.713482	-0.749049		2.66639	yes	1.13782	no	-0.179614	no		XLOC_050474_TCONS_00088042	gibberellin receptor gid1b-like	20	0	91.5	P:GO:0007165; P:GO:0006464; P:GO:0009653; P:GO:0009058; P:GO:0044711; P:GO:0006810; C:GO:0005622; P:GO:0006950; P:GO:0044723; P:GO:0009607; P:GO:0005975; P:GO:0009628; P:GO:0008219; P:GO:0009605; P:GO:0009908; P:GO:0009719; F:GO:0016787	P:signal transduction; P:cellular protein modification process; P:anatomical structure morphogenesis; P:biosynthetic process; P:single-organism biosynthetic process; P:transport; C:intracellular; P:response to stress; P:single-organism carbohydrate metabolic process; P:response to biotic stimulus; P:carbohydrate metabolic process; P:response to abiotic stimulus; P:cell death; P:response to extern…			no IPS match	no IPS match	no IPS match
XLOC_038115_TCONS_00066556	probable ubiquitin-conjugating enzyme e2 25	1848	V	13.5282	85.756	68.0637	98.5743	14.8547	13.8619		0.460818	1.19215	-0.814584	-0.838381		2.66426	yes	0.534325	no	-0.0998023	no		XLOC_038115_TCONS_00066556	probable ubiquitin-conjugating enzyme e2 25	20	4.445e-177	71.85
XLOC_067237_TCONS_00116694	protein auxin-regulated gene involved in organ size	1284	V	7.08007	44.8694	25.7871	66.4057	4.9275	10.2458		-0.0378999	1.42208	-0.78767	-0.596511		2.6639	yes	1.36466	no	1.0561	no		XLOC_067237_TCONS_00116694	protein auxin-regulated gene involved in organ size	3	1.14856e-16	74
XLOC_009494_TCONS_00016388	e3 ubiquitin-protein ligase rma1h1-like	1200	V	4.01827	25.4626	21.5798	26.5903	6.37164	1.74303		0.631314	1.05259	-0.647369	-1.03654		2.66373	yes	0.301218	no	-1.87007	no		XLOC_009494_TCONS_00016388	e3 ubiquitin-protein ligase rma1h1-like	20	1.2231e-114	69.3	F:GO:0004842; F:GO:0008270; F:GO:0046872; P:GO:0008152; F:GO:0016874; P:GO:0016567	F:ubiquitin-protein transferase activity; F:zinc ion binding; F:metal ion binding; P:metabolic process; F:ligase activity; P:protein ubiquitination			SIGNAL_PEPTIDE_H_REGION (PHOBIUS); CYTOPLASMIC_DOMAIN (PHOBIUS); SIGNAL_PEPTIDE_C_REGION (PHOBIUS); TRANSMEMBRANE (PHOBIUS); NON_CYTOPLASMIC_DOMAIN (PHOBIUS); SIGNAL_PEPTIDE (PHOBIUS); SIGNAL_PEPTIDE_N_REGION (PHOBIUS); TMhelix (TMHMM)	no GO terms	no GO terms
XLOC_055803_TCONS_00097078	cytidine deoxycytidylate deaminase family protein	918	IV	11.8871	73.0324	72.4339	66.4941	13.6065	11.3587		0.953345	0.773352	-0.829291	-0.897406		2.61914	yes	-0.123439	no	-0.260495	no		XLOC_055803_TCONS_00097078	cytidine deoxycytidylate deaminase family protein	20	4.5417e-102	94.1	P:GO:0008152; C:GO:0005829; F:GO:0005488; F:GO:0016787	P:metabolic process; C:cytosol; F:binding; F:hydrolase activity			G3DSA:3.40.140.10 (GENE3D); IPR002125 (PFAM); PTHR11079 (PANTHER); PTHR11079:SF25 (PANTHER); IPR016192 (PROSITE_PATTERNS); IPR002125 (PROSITE_PROFILES); IPR016193 (SUPERFAMILY)	F:GO:0008270; F:GO:0003824; F:GO:0016787	F:zinc ion binding; F:catalytic activity; F:hydrolase activity
XLOC_007525_TCONS_00012939	phosphatidylinositol phosphatidylcholine transfer protein sfh3-like	2171	IV	0.835765	5.08301	6.70233	2.04219	1.31159	0.368418		1.45491	-0.200303	-0.459801	-0.794801		2.60451	yes	-1.71455	no	-1.8319	no		XLOC_007525_TCONS_00012939	phosphatidylinositol phosphatidylcholine transfer protein sfh3-like	20	0	81.05	P:GO:0006810; C:GO:0005622; F:GO:0005215	P:transport; C:intracellular; F:transporter activity
XLOC_022636_TCONS_00039083	udp-galactose transporter 2-like	1069	IV	2.63153	15.9563	16.3693	12.4015	3.05107	2.4652		1.12847	0.554245	-0.798965	-0.883753		2.60015	yes	-0.400481	no	-0.307611	no		XLOC_022636_TCONS_00039083	udp-galactose transporter 2-like	20	0	90.4	C:GO:0005794; P:GO:0044765; P:GO:0006810; C:GO:0005886; F:GO:0005215	C:Golgi apparatus; P:single-organism transport; P:transport; C:plasma membrane; F:transporter activity
XLOC_048639_TCONS_00084877	short-chain type dehydrogenase reductase-like	997	V	3.76026	22.781	5.8061	42.9008	2.20058	6.33358		-0.444113	1.49308	-0.632404	-0.416567		2.59893	yes	2.88536	no	1.52514	no		XLOC_048639_TCONS_00084877	short-chain type dehydrogenase reductase-like	20	1.7031e-137	84.85	F:GO:0005515; P:GO:0008152; F:GO:0016740; P:GO:0044710	F:protein binding; P:metabolic process; F:transferase activity; P:single-organism metabolic process	EC:1.1.1.100	3-oxoacyl-[acyl-carrier-protein] reductase
XLOC_017656_TCONS_00030375	sugar transporter erd6-like 7	2144	V	19.7271	119.482	102.406	126.273	20.7233	20.7797		0.634929	1.06963	-0.852793	-0.851765		2.59854	yes	0.30224	no	0.00392563	no		XLOC_017656_TCONS_00030375	sugar transporter erd6-like 7	20	0	88	F:GO:0003824; C:GO:0016020; P:GO:0008152; C:GO:0005773; P:GO:0044765; P:GO:0006810; P:GO:0044710; C:GO:0009536; F:GO:0005215	F:catalytic activity; C:membrane; P:metabolic process; C:vacuole; P:single-organism transport; P:transport; P:single-organism metabolic process; C:plastid; F:transporter activity	EC:1.3.1.74	2-alkenal reductase (NAD(P)(+))
XLOC_081009_TCONS_00139876	alpha beta-hydrolases superfamily protein	1554	IV	3.09565	18.693	18.8211	15.2368	3.02057	3.56199		1.07345	0.629212	-0.884885	-0.817781		2.59419	yes	-0.30479	no	0.237862	no		XLOC_081009_TCONS_00139876	alpha beta-hydrolases superfamily protein	20	0	82.15	F:GO:0003824; P:GO:0008152	F:catalytic activity; P:metabolic process			IPR000073 (PFAM); IPR029058 (G3DSA:3.40.50.GENE3D); PTHR10992:SF703 (PANTHER); PTHR10992:SF703 (PANTHER); PTHR10992 (PANTHER); CYTOPLASMIC_DOMAIN (PHOBIUS); NON_CYTOPLASMIC_DOMAIN (PHOBIUS); TRANSMEMBRANE (PHOBIUS); IPR029058 (SUPERFAMILY)	no GO terms	no GO terms
XLOC_040774_TCONS_00071200	trna(adenine ) chloroplastic	640	IV	4.30278	25.9751	24.049	25.8145	5.84847	3.07561		0.786278	0.934713	-0.743931	-0.977059		2.59379	yes	0.102206	no	-0.927188	no		XLOC_040774_TCONS_00071200	trna(adenine ) chloroplastic	20	1.4389e-86	94.8	P:GO:0008152; F:GO:0005488; F:GO:0016787	P:metabolic process; F:binding; F:hydrolase activity	EC:3.5.4.3	Guanine deaminase
XLOC_014886_TCONS_00025697	polyol transporter 5-like	1845	V	21.8924	131.396	93.7768	158.768	22.0449	25.6663		0.288657	1.29119	-0.817853	-0.761991		2.58541	yes	0.759615	no	0.219429	no		XLOC_014886_TCONS_00025697	polyol transporter 5-like	20	0	85.25	F:GO:0003824; C:GO:0016020; P:GO:0008152; P:GO:0044765; P:GO:0006810; P:GO:0044710; F:GO:0005215	F:catalytic activity; C:membrane; P:metabolic process; P:single-organism transport; P:transport; P:single-organism metabolic process; F:transporter activity	EC:1.3.1.74	2-alkenal reductase (NAD(P)(+))
XLOC_018678_TCONS_00032174	nadh--cytochrome b5 reductase 1-like	775	IV	16.9714	101.229	92.2996	96.3036	18.8132	16.9324		0.819969	0.910633	-0.844007	-0.886595		2.57644	yes	0.0612659	no	-0.151958	no		XLOC_018678_TCONS_00032174	nadh--cytochrome b5 reductase 1-like	20	5.091e-118	90	P:GO:0005975; P:GO:0006091; F:GO:0003824; C:GO:0005618; P:GO:0006464; C:GO:0005783; P:GO:0009058; C:GO:0005886; P:GO:0044723	P:carbohydrate metabolic process; P:generation of precursor metabolites and energy; F:catalytic activity; C:cell wall; P:cellular protein modification process; C:endoplasmic reticulum; P:biosynthetic process; C:plasma membrane; P:single-organism carbohydrate metabolic process	EC:1.6.2.2	Cytochrome-b5 reductase
XLOC_019230_TCONS_00033147	probable mitochondrial chaperone bcs1-b	2320	IV	4.49986	26.6863	26.8503	21.809	5.26086	3.89731		1.06856	0.633987	-0.792503	-0.910044		2.56815	yes	-0.300011	no	-0.432819	no		XLOC_019230_TCONS_00033147	probable mitochondrial chaperone bcs1-b	20	2.064e-147	77.7	F:GO:0000166	F:nucleotide binding
XLOC_035858_TCONS_00062570	1-aminocyclopropane-1-carboxylate oxidase	1199	IV	30.3284	179.675	208.859	108.509	58.2898	3.03628		1.30548	0.158181	-0.415976	-1.04769		2.56665	no	-0.944715	no	-4.26287	yes		XLOC_035858_TCONS_00062570	1-aminocyclopropane-1-carboxylate oxidase	20	2.1102e-140	87.8	F:GO:0003824; P:GO:0009058; F:GO:0030246; P:GO:0009835; P:GO:0009987	F:catalytic activity; P:biosynthetic process; F:carbohydrate binding; P:fruit ripening; P:cellular process	EC:1.14.11; EC:1.14.17.4	Acting on paired donors, with incorporation or reduction of molecular oxygen. The oxygen incorporated need not be derived from O(2); Aminocyclopropanecarboxylate oxidase	Coil (COILS); IPR026992 (PFAM); IPR005123 (PFAM); IPR027443 (G3DSA:2.60.120.GENE3D); PTHR10209 (PANTHER); SSF51197 (SUPERFAMILY)	F:GO:0016491; P:GO:0055114	F:oxidoreductase activity; P:oxidation-reduction process
XLOC_001398_TCONS_00002474	5-methyltetrahydropteroyltriglutamate--homocysteine methyltransferase	1439	IV	170.912	1002.88	1142.54	604.587	225.91	123.269		1.34055	0.174511	-0.646293	-0.868773		2.55283	yes	-0.918219	no	-0.873933	no		XLOC_001398_TCONS_00002474	5-methyltetrahydropteroyltriglutamate--homocysteine methyltransferase	20	0	97.6	C:GO:0005737; P:GO:0009058; P:GO:0044763; F:GO:0016740; F:GO:0005488; P:GO:0044711; P:GO:0009987	C:cytoplasm; P:biosynthetic process; P:single-organism cellular process; F:transferase activity; F:binding; P:single-organism biosynthetic process; P:cellular process	EC:2.1.1.14	5-methyltetrahydropteroyltriglutamate--homocysteine S-methyltransferase	Coil (COILS); IPR002629 (PFAM); G3DSA:3.20.20.210 (GENE3D); PTHR30519:SF0 (PANTHER); PTHR30519 (PANTHER); SSF51726 (SUPERFAMILY)	P:GO:0009086; F:GO:0008270; F:GO:0003871	P:methionine biosynthetic process; F:zinc ion binding; F:5-methyltetrahydropteroyltriglutamate-homocysteine S-methyltransferase activity
XLOC_022104_TCONS_00038112	protein tprxl	1093	V	3.96989	23.2948	12.5954	36.6797	2.44104	6.35384		-0.125176	1.44331	-0.786475	-0.531655		2.55283	yes	1.54209	no	1.38013	no		XLOC_022104_TCONS_00038112	protein tprxl	20	1.42721e-53	65.75
XLOC_077212_TCONS_00133596	hypothetical protein MIMGU_mgv11b021844mg	641	IV	12.4493	72.5804	77.0885	56.6753	7.3285	20.0072		1.14146	0.508518	-1.02155	-0.628428		2.54352	yes	-0.443796	no	1.44893	no		XLOC_077212_TCONS_00133596	hypothetical protein MIMGU_mgv11b021844mg	20	2.56295e-27	65.3
XLOC_040562_TCONS_00070792	xylosyltransferase 1-like	1610	IV	1.99688	11.6173	13.0612	8.00569	2.97023	1.14615		1.26158	0.318851	-0.620144	-0.960292		2.54045	yes	-0.706194	no	-1.37378	no		XLOC_040562_TCONS_00070792	xylosyltransferase 1-like	20	1.0377e-133	67.3	F:GO:0008375; P:GO:0008152; C:GO:0016020; F:GO:0016740	F:acetylglucosaminyltransferase activity; P:metabolic process; C:membrane; F:transferase activity
XLOC_030506_TCONS_00053038	probable xyloglucan endotransglucosylase hydrolase protein 30	1215	V	5.71537	32.9373	28.2309	34.4108	5.99855	6.1985		0.644227	1.06237	-0.860065	-0.846536		2.5268	yes	0.285584	no	0.047306	no		XLOC_030506_TCONS_00053038	probable xyloglucan endotransglucosylase hydrolase protein 30	20	0	83.85	P:GO:0005975; C:GO:0005618; C:GO:0005576; F:GO:0016740; P:GO:0009987; F:GO:0016787	P:carbohydrate metabolic process; C:cell wall; C:extracellular region; F:transferase activity; P:cellular process; F:hydrolase activity	EC:2.4.1.207	Xyloglucan:xyloglucosyl transferase
XLOC_064503_TCONS_00112048	ocs element-binding factor 1-like	1345	IV	51.3546	294.823	304.957	235.515	59.562	49.6539		1.11579	0.572183	-0.805204	-0.882766		2.52129	yes	-0.372788	no	-0.262484	no		XLOC_064503_TCONS_00112048	ocs element-binding factor 1-like	20	1.81631e-47	72.25	F:GO:0003677; P:GO:0009987	F:DNA binding; P:cellular process
XLOC_081885_TCONS_00141262	probable mitochondrial chaperone bcs1-b	2001	V	12.3343	70.1659	37.0494	103.343	21.0274	2.53218		-0.0897228	1.42047	-0.454711	-0.876039		2.50809	yes	1.47992	no	-3.05381	yes		XLOC_081885_TCONS_00141262	probable mitochondrial chaperone bcs1-b	20	0	81.85	F:GO:0000166; P:GO:0008152; F:GO:0016787	F:nucleotide binding; P:metabolic process; F:hydrolase activity	EC:3.6.1.15	Nucleoside-triphosphate phosphatase
XLOC_075937_TCONS_00131429	lipase rog1	1308	IV	4.33546	24.6269	28.2727	14.9727	4.72188	4.27063		1.34843	0.169579	-0.739007	-0.779003		2.50598	yes	-0.917072	no	-0.144914	no		XLOC_075937_TCONS_00131429	lipase rog1	20	0	79.25	P:GO:0008152; F:GO:0016787	P:metabolic process; F:hydrolase activity
XLOC_016213_TCONS_00027969	e3 ubiquitin-protein ligase rma1h1	1134	IV	13.4609	76.3315	80.8698	59.3568	18.4961	8.94637		1.14747	0.513738	-0.689946	-0.971264		2.5035	yes	-0.446187	no	-1.04785	no		XLOC_016213_TCONS_00027969	e3 ubiquitin-protein ligase rma1h1	20	6.1628e-100	69.85	P:GO:0009628; F:GO:0005515; P:GO:0009056; C:GO:0005737; C:GO:0016020; P:GO:0009719; P:GO:0006464; C:GO:0005783; F:GO:0016740; P:GO:0006950	P:response to abiotic stimulus; F:protein binding; P:catabolic process; C:cytoplasm; C:membrane; P:response to endogenous stimulus; P:cellular protein modification process; C:endoplasmic reticulum; F:transferase activity; P:response to stress			TRANSMEMBRANE (PHOBIUS); CYTOPLASMIC_DOMAIN (PHOBIUS); NON_CYTOPLASMIC_DOMAIN (PHOBIUS); TMhelix (TMHMM)	no GO terms	no GO terms
XLOC_013867_TCONS_00023897	probable aldo-keto reductase 2	856	IV	7.14771	40.0784	46.8442	23.6517	6.64708	8.58802		1.36859	0.119506	-0.796315	-0.691781		2.48727	yes	-0.985925	no	0.369604	no		XLOC_013867_TCONS_00023897	probable aldo-keto reductase 2	20	1.5086e-106	88.15	F:GO:0003824; P:GO:0008152; C:GO:0005829; P:GO:0044710	F:catalytic activity; P:metabolic process; C:cytosol; P:single-organism metabolic process
XLOC_037143_TCONS_00064865	calcium-transporting atpase plasma membrane-type	750	IV	33.4208	186.827	195.109	150.279	38.1791	32.2139		1.11853	0.568491	-0.806917	-0.880107		2.48288	yes	-0.376641	no	-0.245102	no		XLOC_037143_TCONS_00064865	calcium-transporting atpase plasma membrane-type	20	1.93769e-67	85.3	F:GO:0000166; F:GO:0005515; C:GO:0016020; P:GO:0008152; P:GO:0006810; F:GO:0005215; F:GO:0016787	F:nucleotide binding; F:protein binding; C:membrane; P:metabolic process; P:transport; F:transporter activity; F:hydrolase activity	EC:3.6.3.8	Calcium-transporting ATPase	IPR006068 (PFAM); IPR023298 (G3DSA:1.20.1110.GENE3D); PTHR24093:SF254 (PANTHER); PTHR24093 (PANTHER); CYTOPLASMIC_DOMAIN (PHOBIUS); NON_CYTOPLASMIC_DOMAIN (PHOBIUS); TRANSMEMBRANE (PHOBIUS); TRANSMEMBRANE (PHOBIUS); CYTOPLASMIC_DOMAIN (PHOBIUS); TRANSMEMBRANE (PHOBIUS); NON_CYTOPLASMIC_DOMAIN (PHOBIUS); NON_CYTOPLASMIC_DOMAIN (PHOBIUS); TRANSMEMBRANE (PHOBIUS); SSF81665 (SUPERFAMILY); TMhelix (TM…	no GO terms	no GO terms
XLOC_027591_TCONS_00047905	vq motif-containing family protein	1593	IV	2.92765	16.147	15.3684	13.1308	4.22957	1.51476		1.01243	0.679648	-0.644162	-1.04791		2.46345	yes	-0.227009	no	-1.48142	no		XLOC_027591_TCONS_00047905	vq motif-containing family protein	20	6.53949e-54	53.95
XLOC_029134_TCONS_00050601	uncharacterized oxidoreductase	1476	V	116.952	644.667	526.069	748.792	134.093	108.802		0.470509	1.18519	-0.78727	-0.868424		2.46264	yes	0.509313	no	-0.301525	no		XLOC_029134_TCONS_00050601	uncharacterized oxidoreductase	20	1.0767e-170	83.3	F:GO:0003824; P:GO:0008152; C:GO:0005829; P:GO:0044710	F:catalytic activity; P:metabolic process; C:cytosol; P:single-organism metabolic process
XLOC_059515_TCONS_00103489	serine threonine-protein kinase mhk	2253	V	3.6379	20.0474	12.9981	26.0464	2.33388	5.39141		0.123552	1.35829	-0.885585	-0.596256		2.46224	yes	1.00279	no	1.20793	no		XLOC_059515_TCONS_00103489	serine threonine-protein kinase mhk	20	7.8418e-142	77.35	F:GO:0000166; F:GO:0016301	F:nucleotide binding; F:kinase activity
XLOC_061389_TCONS_00106735	dynamin-related protein 1e-like	955	IV	9.79063	53.7762	56.7352	40.5549	13.3138	7.30045		1.17349	0.476936	-0.695777	-0.954648		2.45749	yes	-0.484366	no	-0.866865	no		XLOC_061389_TCONS_00106735	dynamin-related protein 1e-like	20	1.22262e-96	90.15	F:GO:0000166; P:GO:0008152; F:GO:0016787	F:nucleotide binding; P:metabolic process; F:hydrolase activity			IPR003130 (SMART); IPR003130 (PFAM); IPR022812 (PANTHER); PTHR11566:SF41 (PANTHER); IPR020850 (PROSITE_PROFILES)	F:GO:0005525; F:GO:0003924	F:GTP binding; F:GTPase activity
XLOC_066475_TCONS_00115404	probable -n-methylcoclaurine 3 -hydroxylase isozyme 2	1690	V	14.1089	77.1025	45.0265	109.349	14.0063	16.0042		-0.0240518	1.42181	-0.721334	-0.676425		2.45018	yes	1.28009	no	0.192374	no		XLOC_066475_TCONS_00115404	probable -n-methylcoclaurine 3 -hydroxylase isozyme 2	20	0	74.85	F:GO:0003824; P:GO:0008152; F:GO:0005488; P:GO:0044710	F:catalytic activity; P:metabolic process; F:binding; P:single-organism metabolic process
XLOC_057017_TCONS_00099157	acetyl- c-acetyltransferase	506	V	42.2554	230.059	125.539	350.029	44.1509	46.291		-0.110793	1.44726	-0.675658	-0.660805		2.4448	yes	1.47934	no	0.0682866	no		XLOC_057017_TCONS_00099157	acetyl- c-acetyltransferase	20	2.84799e-54	85.9	C:GO:0005777; P:GO:0006629; P:GO:0016043; P:GO:0030154; C:GO:0005829; P:GO:0009653; F:GO:0016740; P:GO:0009856; C:GO:0005886; P:GO:0016049	C:peroxisome; P:lipid metabolic process; P:cellular component organization; P:cell differentiation; C:cytosol; P:anatomical structure morphogenesis; F:transferase activity; P:pollination; C:plasma membrane; P:cell growth	EC:2.3.1.9	Acetyl-CoA C-acetyltransferase	IPR020616 (PFAM); IPR016039 (G3DSA:3.40.47.GENE3D); PTHR18919 (PANTHER); PTHR18919:SF79 (PANTHER); NON_CYTOPLASMIC_DOMAIN (PHOBIUS); SIGNAL_PEPTIDE_N_REGION (PHOBIUS); SIGNAL_PEPTIDE (PHOBIUS); SIGNAL_PEPTIDE_H_REGION (PHOBIUS); SIGNAL_PEPTIDE_C_REGION (PHOBIUS); SignalP-noTM (SIGNALP_EUK); IPR016039 (SUPERFAMILY)	F:GO:0016747; F:GO:0003824; P:GO:0008152	F:transferase activity, transferring acyl groups other than amino-acyl groups; F:catalytic activity; P:metabolic process
XLOC_034018_TCONS_00059354	protein rsi-1	669	IV	69.3918	376.723	452.087	201.921	85.3761	58.5294		1.40698	0.013605	-0.635528	-0.785059		2.44067	yes	-1.16281	no	-0.544671	no		XLOC_034018_TCONS_00059354	protein rsi-1	20	3.28193e-35	86.25	P:GO:0009628; C:GO:0005576; P:GO:0006950	P:response to abiotic stimulus; C:extracellular region; P:response to stress
XLOC_011125_TCONS_00019192	acetyl- cytosolic 1	1316	V	48.5021	262.617	199.897	330.922	70.1585	32.0823		0.306836	1.27252	-0.649362	-0.929991		2.43684	yes	0.727232	no	-1.12884	no		XLOC_011125_TCONS_00019192	acetyl- cytosolic 1	20	1.3136e-135	95	P:GO:0008152; F:GO:0016740	P:metabolic process; F:transferase activity			IPR020616 (PFAM); IPR016039 (G3DSA:3.40.47.GENE3D); IPR016039 (G3DSA:3.40.47.GENE3D); IPR020617 (PFAM); IPR002155 (TIGRFAM); PTHR18919 (PANTHER); PTHR18919:SF79 (PANTHER); IPR020613 (PROSITE_PATTERNS); IPR016039 (SUPERFAMILY)	F:GO:0016747; F:GO:0003824; P:GO:0008152	F:transferase activity, transferring acyl groups other than amino-acyl groups; F:catalytic activity; P:metabolic process
XLOC_047629_TCONS_00083147	isocitrate dehydrogenase	1665	V	77.1889	416.288	356.86	454.315	78.4995	84.1493		0.592472	1.10162	-0.861805	-0.832288		2.43112	yes	0.348335	no	0.100268	no		XLOC_047629_TCONS_00083147	isocitrate dehydrogenase	20	0	96.35	F:GO:0000166; P:GO:0006091; F:GO:0003824	F:nucleotide binding; P:generation of precursor metabolites and energy; F:catalytic activity	EC:1.1.1.42	Isocitrate dehydrogenase (NADP(+))
XLOC_046792_TCONS_00081679	homeobox-leucine zipper protein athb-12-like	949	V	21.5819	116.368	91.2942	134.581	20.7292	23.7372		0.428861	1.21186	-0.847567	-0.793156		2.4308	yes	0.55988	no	0.195486	no		XLOC_046792_TCONS_00081679	homeobox-leucine zipper protein athb-12-like	20	6.4734e-35	86.55	P:GO:0007165; F:GO:0008289; P:GO:0009058; P:GO:0006139; P:GO:0006950; C:GO:0005634; F:GO:0003677; F:GO:0003700; P:GO:0009628; P:GO:0009908; P:GO:0009719; P:GO:0030154; P:GO:0016043	P:signal transduction; F:lipid binding; P:biosynthetic process; P:nucleobase-containing compound metabolic process; P:response to stress; C:nucleus; F:DNA binding; F:transcription factor activity, sequence-specific DNA binding; P:response to abiotic stimulus; P:flower development; P:response to endogenous stimulus; P:cell differentiation; P:cellular component organization
XLOC_070183_TCONS_00121741	3-oxoacyl-	1158	IV	1.2243	6.59896	6.55812	5.90798	1.3578	1.22254		0.975542	0.748746	-0.838552	-0.885736		2.43029	yes	-0.150616	no	-0.151392	no		XLOC_070183_TCONS_00121741	3-oxoacyl-	20	1.0723e-145	96.1	P:GO:0009790; P:GO:0019748; P:GO:0006091; P:GO:0009056; P:GO:0009791; P:GO:0009058; P:GO:0044711; P:GO:0006139; P:GO:0006950; P:GO:0000003; P:GO:0044712; P:GO:0005975; P:GO:0009628; P:GO:0006629; P:GO:0015979; F:GO:0016740; P:GO:0016049	P:embryo development; P:secondary metabolic process; P:generation of precursor metabolites and energy; P:catabolic process; P:post-embryonic development; P:biosynthetic process; P:single-organism biosynthetic process; P:nucleobase-containing compound metabolic process; P:response to stress; P:reproduction; P:single-organism catabolic process; P:carbohydrate metabolic process; P:response to abioti…	EC:2.3.1.41	Beta-ketoacyl-[acyl-carrier-protein] synthase I	IPR020841 (SMART); IPR014031 (PFAM); IPR016039 (G3DSA:3.40.47.GENE3D); IPR014030 (PFAM); IPR016039 (G3DSA:3.40.47.GENE3D); PTHR11712:SF222 (PANTHER); PTHR11712 (PANTHER); IPR018201 (PROSITE_PATTERNS); IPR016039 (SUPERFAMILY); IPR016039 (SUPERFAMILY)	F:GO:0003824; P:GO:0008152	F:catalytic activity; P:metabolic process
XLOC_072673_TCONS_00125885	---NA---	618	IV	13.0112	69.892	87.2639	34.2949	20.6935	5.94297		1.41761	-0.0777454	-0.461724	-0.878144		2.42538	yes	-1.34739	no	-1.79993	no		XLOC_072673_TCONS_00125885	---NA---								no IPS match	no IPS match	no IPS match
XLOC_009376_TCONS_00016183	minor allergen alt a 7-like	986	V	21.6132	116.003	90.7306	145.764	27.6003	16.9599		0.341421	1.25947	-0.711695	-0.889194		2.42418	yes	0.683969	no	-0.702554	no		XLOC_009376_TCONS_00016183	minor allergen alt a 7-like	20	2.3151e-119	95.15	F:GO:0000166; F:GO:0003824; P:GO:0009058; P:GO:0006139	F:nucleotide binding; F:catalytic activity; P:biosynthetic process; P:nucleobase-containing compound metabolic process
XLOC_033565_TCONS_00058592	muscle m-line assembly protein unc-89-like isoform x1	805	IV	8.88687	47.6512	63.0065	19.0477	14.6615	3.70708		1.45338	-0.232305	-0.400502	-0.820569		2.42277	yes	-1.72588	no	-1.98368	yes		XLOC_033565_TCONS_00058592	muscle m-line assembly protein unc-89-like isoform x1	20	3.34747e-62	68	P:GO:0008150	P:biological_process
XLOC_037142_TCONS_00064860	calcium-transporting atpase plasma membrane-type	2604	IV	27.2096	145.367	143.773	123.158	31.4298	26.1773		1.02606	0.688373	-0.814197	-0.900236		2.41751	yes	-0.223287	no	-0.263815	no		XLOC_037142_TCONS_00064860	calcium-transporting atpase plasma membrane-type	20	0	89.2	P:GO:0019725; P:GO:0007275; P:GO:0008152; P:GO:0009653; P:GO:0009856; P:GO:0006810; C:GO:0005886; F:GO:0005215; F:GO:0000166; P:GO:0009607; F:GO:0005515; P:GO:0009605; P:GO:0016043; P:GO:0030154; P:GO:0016049; F:GO:0016787	P:cellular homeostasis; P:multicellular organism development; P:metabolic process; P:anatomical structure morphogenesis; P:pollination; P:transport; C:plasma membrane; F:transporter activity; F:nucleotide binding; P:response to biotic stimulus; F:protein binding; P:response to external stimulus; P:cellular component organization; P:cell differentiation; P:cell growth; F:hydrolase activity	EC:3.6.3.8	Calcium-transporting ATPase	IPR001757 (PRINTS); IPR004014 (SMART); IPR023214 (G3DSA:3.40.50.GENE3D); IPR004014 (PFAM); IPR023299 (G3DSA:3.40.1110.GENE3D); IPR023214 (PFAM); IPR008250 (G3DSA:2.70.150.GENE3D); IPR024750 (PFAM); IPR001757 (TIGRFAM); IPR006408 (TIGRFAM); IPR008250 (PFAM); PTHR24093:SF254 (PANTHER); PTHR24093:SF254 (PANTHER); PTHR24093 (PANTHER); IPR018303 (PROSITE_PATTERNS); CYTOPLASMIC_DOMAIN (PHOBIUS); TRANSM…	F:GO:0000166; F:GO:0005524; F:GO:0005516; F:GO:0046872; C:GO:0016020; C:GO:0016021; P:GO:0070588; F:GO:0005388	F:nucleotide binding; F:ATP binding; F:calmodulin binding; F:metal ion binding; C:membrane; C:integral component of membrane; P:calcium ion transmembrane transport; F:calcium-transporting ATPase activity
XLOC_073353_TCONS_00127073	cellulose synthase-like protein g2	2096	IV	7.3546	39.2845	35.4288	39.5727	10.8871	4.14904		0.733674	0.969001	-0.660015	-1.04266		2.41724	yes	0.159583	no	-1.39177	yes		XLOC_073353_TCONS_00127073	cellulose synthase-like protein g2	20	0	73.5	C:GO:0016020; F:GO:0016740	C:membrane; F:transferase activity			Coil (COILS); IPR005150 (PFAM); PTHR13301:SF33 (PANTHER); PTHR13301 (PANTHER); TRANSMEMBRANE (PHOBIUS); TRANSMEMBRANE (PHOBIUS); SIGNAL_PEPTIDE (PHOBIUS); SIGNAL_PEPTIDE_H_REGION (PHOBIUS); TRANSMEMBRANE (PHOBIUS); TRANSMEMBRANE (PHOBIUS); CYTOPLASMIC_DOMAIN (PHOBIUS); NON_CYTOPLASMIC_DOMAIN (PHOBIUS); CYTOPLASMIC_DOMAIN (PHOBIUS); TRANSMEMBRANE (PHOBIUS); SIGNAL_PEPTIDE_C_REGION (PHOBIUS); NON_C…	C:GO:0016020; F:GO:0016760; P:GO:0030244	C:membrane; F:cellulose synthase (UDP-forming) activity; P:cellulose biosynthetic process
XLOC_003649_TCONS_00006280	tonoplast dicarboxylate transporter	2626	V	5.56315	29.652	20.0757	40.9806	7.48566	3.9968		0.116068	1.36613	-0.636786	-0.845412		2.41415	yes	1.02949	no	-0.905283	no		XLOC_003649_TCONS_00006280	tonoplast dicarboxylate transporter	20	0	89.6	C:GO:0005623; P:GO:0019725; C:GO:0016020; P:GO:0006810; P:GO:0044765; F:GO:0005215	C:cell; P:cellular homeostasis; C:membrane; P:transport; P:single-organism transport; F:transporter activity
XLOC_033381_TCONS_00058227	---NA---	152	IV	32.5847	172.476	286.33	7.21708	64.1153	0		1.46545	-0.611726	-0.188286	-0.665436		2.40413	no	-5.31012	no	#NAME?	yes		XLOC_033381_TCONS_00058227	---NA---								no IPS match	no IPS match	no IPS match
XLOC_035276_TCONS_00061551	PREDICTED: uncharacterized protein LOC104216465	1581	IV	14.8404	78.4483	91.744	45.5809	16.5859	14.4809		1.37863	0.0967191	-0.708446	-0.7669		2.40221	yes	-1.00918	no	-0.195807	no		XLOC_035276_TCONS_00061551	PREDICTED: uncharacterized protein LOC104216465	20	8.0409e-61	85.05	C:GO:0016020; C:GO:0005773	C:membrane; C:vacuole			IPR007493 (PFAM); IPR007493 (G3DSA:2.30.240.GENE3D); PTHR31676 (PANTHER); PTHR31676:SF4 (PANTHER); SIGNAL_PEPTIDE_H_REGION (PHOBIUS); SIGNAL_PEPTIDE (PHOBIUS); SIGNAL_PEPTIDE_N_REGION (PHOBIUS); NON_CYTOPLASMIC_DOMAIN (PHOBIUS); SIGNAL_PEPTIDE_C_REGION (PHOBIUS); SignalP-TM (SIGNALP_GRAM_POSITIVE); SignalP-noTM (SIGNALP_GRAM_NEGATIVE); SignalP-noTM (SIGNALP_EUK); IPR007493 (SUPERFAMILY)	no GO terms	no GO terms
XLOC_038547_TCONS_00067272	dna-binding protein escarola	1008	V	6.33597	33.4838	24.0011	39.0459	10.1098	3.24647		0.309094	1.25807	-0.567125	-1.00004		2.40183	yes	0.702068	no	-1.63881	no		XLOC_038547_TCONS_00067272	dna-binding protein escarola	20	2.0319e-60	71.15	F:GO:0003677	F:DNA binding			G3DSA:3.30.1330.80 (GENE3D); IPR005175 (PFAM); IPR014476 (PIRSF); PTHR31100:SF4 (PANTHER); PTHR31100 (PANTHER); IPR005175 (PROSITE_PROFILES); SSF117856 (SUPERFAMILY); TMhelix (TMHMM)	no GO terms	no GO terms
XLOC_056054_TCONS_00097533	serine threonine	1382	IV	7.69589	40.6152	36.7547	38.0739	9.0882	7.08176		0.82569	0.903466	-0.805431	-0.923724		2.39986	yes	0.050873	no	-0.359885	no		XLOC_056054_TCONS_00097533	serine threonine	20	7.3413e-148	76	F:GO:0000166; P:GO:0006464; P:GO:0009875; F:GO:0016301	F:nucleotide binding; P:cellular protein modification process; P:pollen-pistil interaction; F:kinase activity	EC:2.7.11	Transferring phosphorus-containing groups
XLOC_032554_TCONS_00056705	mate efflux family protein 5-like	1302	V	9.57792	50.0936	21.4607	85.3929	12.1716	7.74001		-0.282187	1.48123	-0.538405	-0.66064		2.38684	yes	1.99242	no	-0.653117	no		XLOC_032554_TCONS_00056705	mate efflux family protein 5-like	20	0	87.45	C:GO:0016020; P:GO:0044765; P:GO:0006810; F:GO:0005215	C:membrane; P:single-organism transport; P:transport; F:transporter activity
XLOC_074356_TCONS_00128777	PREDICTED: uncharacterized protein LOC105177185	599	IV	52.7231	274.771	287.213	214.038	77.115	29.3712		1.13288	0.520084	-0.62657	-1.0264		2.38172	yes	-0.424254	no	-1.39261	yes		XLOC_074356_TCONS_00128777	PREDICTED: uncharacterized protein LOC105177185	20	1.94556e-54	93.5	C:GO:0005777	C:peroxisome			IPR010530 (PFAM); CYTOPLASMIC_DOMAIN (PHOBIUS); TRANSMEMBRANE (PHOBIUS); NON_CYTOPLASMIC_DOMAIN (PHOBIUS); TMhelix (TMHMM)	no GO terms	no GO terms
XLOC_070337_TCONS_00121956	aquaporin pip2-1-like	1263	IV	108.872	566.991	711.686	242.06	183.935	37.5534		1.4332	-0.177483	-0.376835	-0.878882		2.3807	no	-1.55588	no	-2.29218	yes		XLOC_070337_TCONS_00121956	aquaporin pip2-1-like	20	6.9684e-180	92.05	C:GO:0016020; P:GO:0006810; F:GO:0005215	C:membrane; P:transport; F:transporter activity			no IPS match	no IPS match	no IPS match
XLOC_016784_TCONS_00028909	peroxisomal membrane protein pmp22	948	V	14.4971	75.3679	60.2694	86.3509	14.9018	15.8367		0.453735	1.19663	-0.838496	-0.811867		2.37819	yes	0.518787	no	0.0877865	no		XLOC_016784_TCONS_00028909	peroxisomal membrane protein pmp22	20	1.1988e-63	92	C:GO:0016020	C:membrane
XLOC_003936_TCONS_00006768	g-type lectin s-receptor-like serine threonine-protein kinase rlk1	1163	IV	6.67199	34.6434	32.0284	32.1921	8.07939	5.8003		0.858626	0.869867	-0.785992	-0.942501		2.37639	yes	0.00735482	no	-0.478119	no		XLOC_003936_TCONS_00006768	g-type lectin s-receptor-like serine threonine-protein kinase rlk1	20	2.3633e-155	73.65	F:GO:0000166; P:GO:0006464; F:GO:0016301	F:nucleotide binding; P:cellular protein modification process; F:kinase activity	EC:2.7.11	Transferring phosphorus-containing groups	IPR001480 (G3DSA:2.90.10.GENE3D); IPR001480 (G3DSA:2.90.10.GENE3D); IPR001480 (PFAM); PTHR32444 (PANTHER); PTHR32444:SF6 (PANTHER); IPR001480 (PROSITE_PROFILES); IPR001480 (SUPERFAMILY)	no GO terms	no GO terms
XLOC_049360_TCONS_00086096	peroxidase 51-like	1324	V	108.376	562.671	384.441	720.366	153.676	68.651		0.180709	1.33353	-0.611227	-0.903015		2.37624	yes	0.905966	no	-1.16254	no		XLOC_049360_TCONS_00086096	peroxidase 51-like	20	0	88.8	F:GO:0003824; P:GO:0008152; C:GO:0005576; F:GO:0005488; P:GO:0044710; P:GO:0006950	F:catalytic activity; P:metabolic process; C:extracellular region; F:binding; P:single-organism metabolic process; P:response to stress	EC:1.11.1.7	Peroxidase
XLOC_069465_TCONS_00120549	guanylate-binding family protein isoform 2	403	IV	17.6029	91.0903	83.3703	87.7329	25.4313	10.3917		0.799527	0.909772	-0.66462	-1.04468		2.37149	yes	0.0735852	no	-1.29118	no		XLOC_069465_TCONS_00120549	guanylate-binding family protein isoform 2	20	7.8451e-80	94.7	F:GO:0000166; C:GO:0016020; P:GO:0008152; F:GO:0016787	F:nucleotide binding; C:membrane; P:metabolic process; F:hydrolase activity
XLOC_086029_TCONS_00148325	probable lrr receptor-like serine threonine-protein kinase at3g47570	1142	V	2.14575	11.091	3.86067	19.611	2.20231	2.37578		-0.373789	1.49415	-0.570465	-0.549892		2.36983	yes	2.34474	no	0.109382	no		XLOC_086029_TCONS_00148325	probable lrr receptor-like serine threonine-protein kinase at3g47570	20	1.4233e-126	77.25	F:GO:0000166; C:GO:0016020; P:GO:0006464; F:GO:0016301	F:nucleotide binding; C:membrane; P:cellular protein modification process; F:kinase activity
XLOC_052596_TCONS_00091596	ultraviolet-b receptor uvr8-like	1699	IV	1.34591	6.94944	9.46853	2.16131	1.64811	1.20292		1.49249	-0.372314	-0.503282	-0.616895		2.36831	yes	-2.13124	no	-0.454266	no		XLOC_052596_TCONS_00091596	ultraviolet-b receptor uvr8-like	20	0	89.95	P:GO:0005975; P:GO:0009628; F:GO:0005515; P:GO:0009605; P:GO:0009056; F:GO:0003682; C:GO:0005622; P:GO:0044723; P:GO:0044712	P:carbohydrate metabolic process; P:response to abiotic stimulus; F:protein binding; P:response to external stimulus; P:catabolic process; F:chromatin binding; C:intracellular; P:single-organism carbohydrate metabolic process; P:single-organism catabolic process
XLOC_027474_TCONS_00047699	squalene monooxygenase-like	738	V	18.7553	96.7708	71.3124	116.212	28.5995	9.29026		0.314383	1.25802	-0.583293	-0.989106		2.36728	yes	0.704539	no	-1.6222	yes		XLOC_027474_TCONS_00047699	squalene monooxygenase-like	20	6.8336e-101	92.7	F:GO:0000166; F:GO:0003824; C:GO:0016020; P:GO:0008152; P:GO:0044710	F:nucleotide binding; F:catalytic activity; C:membrane; P:metabolic process; P:single-organism metabolic process	EC:1.14.13.132	Acting on paired donors, with incorporation or reduction of molecular oxygen. The oxygen incorporated need not be derived from O(2)
XLOC_048373_TCONS_00084444	unnamed protein product	1690	IV	6.6059	33.845	33.4113	32.2282	6.26111	7.73143		0.904495	0.825247	-0.914115	-0.815628		2.35712	yes	-0.0520106	no	0.304316	no		XLOC_048373_TCONS_00084444	unnamed protein product	20	4.62303e-98	66.45
XLOC_006053_TCONS_00010361	protein nrt1 ptr family -like	1610	V	11.9216	60.9038	50.143	68.8434	9.23274	17.2582		0.492555	1.16129	-0.970421	-0.683426		2.35296	yes	0.457268	no	0.90245	no		XLOC_006053_TCONS_00010361	protein nrt1 ptr family -like	20	0	90.3	C:GO:0016020; P:GO:0006810; F:GO:0005215	C:membrane; P:transport; F:transporter activity
XLOC_041379_TCONS_00072201	---NA---	1011	V	8.32348	42.4547	34.5669	49.0579	15.0215	1.07691		0.455572	1.14067	-0.468489	-1.12776		2.35067	yes	0.505093	no	-3.80207	no		XLOC_041379_TCONS_00072201	---NA---								no IPS match	no IPS match	no IPS match
XLOC_047394_TCONS_00082721	2-oxoglutarate-dependent dioxygenase dao-like	1153	V	6.92202	35.1254	28.02	40.3877	9.48474	4.72557		0.444927	1.19202	-0.674731	-0.962218		2.34325	yes	0.527462	no	-1.00512	no		XLOC_047394_TCONS_00082721	2-oxoglutarate-dependent dioxygenase dao-like	20	3.6097e-158	81.05	F:GO:0003824; P:GO:0008152; F:GO:0005488; P:GO:0044710	F:catalytic activity; P:metabolic process; F:binding; P:single-organism metabolic process	EC:1.14.11	Acting on paired donors, with incorporation or reduction of molecular oxygen. The oxygen incorporated need not be derived from O(2)	CYTOPLASMIC_DOMAIN (PHOBIUS); TRANSMEMBRANE (PHOBIUS); NON_CYTOPLASMIC_DOMAIN (PHOBIUS)	no GO terms	no GO terms
XLOC_061546_TCONS_00106977	calcium-transporting atpase plasma membrane-type	1312	IV	13.6943	69.4844	88.1336	31.3747	17.5604	10.8358		1.45498	-0.159311	-0.552205	-0.74346		2.34312	yes	-1.49009	no	-0.69652	no		XLOC_061546_TCONS_00106977	calcium-transporting atpase plasma membrane-type	20	7.3623e-147	88.65	F:GO:0000166; F:GO:0005515; C:GO:0016020; P:GO:0008152; P:GO:0006810; F:GO:0005215; F:GO:0016787	F:nucleotide binding; F:protein binding; C:membrane; P:metabolic process; P:transport; F:transporter activity; F:hydrolase activity	EC:3.6.3.8	Calcium-transporting ATPase	IPR023298 (G3DSA:1.20.1110.GENE3D); IPR006068 (PFAM); PTHR24093 (PANTHER); PTHR24093:SF254 (PANTHER); CYTOPLASMIC_DOMAIN (PHOBIUS); TRANSMEMBRANE (PHOBIUS); CYTOPLASMIC_DOMAIN (PHOBIUS); NON_CYTOPLASMIC_DOMAIN (PHOBIUS); NON_CYTOPLASMIC_DOMAIN (PHOBIUS); TRANSMEMBRANE (PHOBIUS); CYTOPLASMIC_DOMAIN (PHOBIUS); NON_CYTOPLASMIC_DOMAIN (PHOBIUS); TRANSMEMBRANE (PHOBIUS); CYTOPLASMIC_DOMAIN (PHOBIUS); …	no GO terms	no GO terms
XLOC_010820_TCONS_00018685	protein transport inhibitor response 1-like	1538	V	2.24684	11.3984	6.57781	15.9428	1.20228	3.3912		-0.030898	1.41076	-0.858416	-0.52145		2.34287	yes	1.27722	no	1.49602	no		XLOC_010820_TCONS_00018685	protein transport inhibitor response 1-like	20	2.16246e-87	94.75	P:GO:0009056; P:GO:0007165; P:GO:0009908; P:GO:0009719; P:GO:0006464; P:GO:0009653; F:GO:0005488; F:GO:0016740; C:GO:0005622	P:catabolic process; P:signal transduction; P:flower development; P:response to endogenous stimulus; P:cellular protein modification process; P:anatomical structure morphogenesis; F:binding; F:transferase activity; C:intracellular
XLOC_070124_TCONS_00121654	endo- -beta-d-glucanase-like	895	IV	165.564	833.75	759.76	834.805	224.876	124.219		0.754038	0.960676	-0.718776	-0.995937		2.33223	yes	0.135895	no	-0.856243	no		XLOC_070124_TCONS_00121654	endo- -beta-d-glucanase-like	20	9.6476e-116	77.9	P:GO:0008152; F:GO:0016787	P:metabolic process; F:hydrolase activity			IPR002925 (PFAM); IPR029058 (G3DSA:3.40.50.GENE3D); PTHR17630 (PANTHER); PTHR17630:SF44 (PANTHER); IPR029058 (SUPERFAMILY)	F:GO:0016787	F:hydrolase activity
XLOC_077878_TCONS_00134725	g-type lectin s-receptor-like serine threonine-protein kinase rlk1	302	IV	2.91081	14.6255	23.0927	0.524251	5.64334	0		1.45791	-0.627496	-0.154474	-0.675938		2.32899	no	-5.46103	no	#NAME?	yes		XLOC_077878_TCONS_00134725	g-type lectin s-receptor-like serine threonine-protein kinase rlk1	20	1.98598e-15	87.7	F:GO:0000166; P:GO:0006464; P:GO:0009875; F:GO:0030246; F:GO:0016301	F:nucleotide binding; P:cellular protein modification process; P:pollen-pistil interaction; F:carbohydrate binding; F:kinase activity	EC:2.7.11	Transferring phosphorus-containing groups	no IPS match	no IPS match	no IPS match
XLOC_064105_TCONS_00111393	---NA---	1036	V	18.8844	94.7663	69.7843	109.804	34.1593	2.55661		0.340006	1.20624	-0.4311	-1.11514		2.32718	no	0.653954	no	-3.73997	yes		XLOC_064105_TCONS_00111393	---NA---								TRANSMEMBRANE (PHOBIUS); CYTOPLASMIC_DOMAIN (PHOBIUS); NON_CYTOPLASMIC_DOMAIN (PHOBIUS); TMhelix (TMHMM)	no GO terms	no GO terms
XLOC_080229_TCONS_00138606	protein trichome birefringence-like 38	1630	IV	1.2429	6.23462	5.63795	6.40304	1.92977	0.563607		0.708425	0.97884	-0.602202	-1.08506		2.32659	yes	0.183586	no	-1.77567	no		XLOC_080229_TCONS_00138606	protein trichome birefringence-like 38	20	0	84.7
XLOC_014552_TCONS_00025104	atp synthase subunit delta mitochondrial-like	1836	V	2.20607	11.0412	9.63666	11.4238	2.83794	1.64337		0.66818	1.03547	-0.729071	-0.974576		2.32335	yes	0.245437	no	-0.788184	no		XLOC_014552_TCONS_00025104	atp synthase subunit delta mitochondrial-like	20	5.32437e-62	93.75	P:GO:0019538; P:GO:0006091; P:GO:0009056; P:GO:0009058; F:GO:0005488; P:GO:0044711; P:GO:0006139; P:GO:0044765; P:GO:0006810; F:GO:0005215; P:GO:0006950; P:GO:0044712; P:GO:0044723; P:GO:0005975; P:GO:0009628; C:GO:0016020; C:GO:0005739; P:GO:0016043; F:GO:0016787	P:protein metabolic process; P:generation of precursor metabolites and energy; P:catabolic process; P:biosynthetic process; F:binding; P:single-organism biosynthetic process; P:nucleobase-containing compound metabolic process; P:single-organism transport; P:transport; F:transporter activity; P:response to stress; P:single-organism catabolic process; P:single-organism carbohydrate metabolic proces…			no IPS match	no IPS match	no IPS match
XLOC_024109_TCONS_00041802	inositol oxygenase 1-like isoform x2	1220	IV	12.5092	62.2552	58.5254	56.4895	8.70116	18.5498		0.894535	0.815211	-1.04674	-0.66301		2.31521	yes	-0.051081	no	1.09212	no		XLOC_024109_TCONS_00041802	inositol oxygenase 1-like isoform x2	20	0	90.6	P:GO:0005975; C:GO:0005737; F:GO:0003824; P:GO:0009056; P:GO:0044763; F:GO:0005488; P:GO:0009987; P:GO:0044712; P:GO:0044723	P:carbohydrate metabolic process; C:cytoplasm; F:catalytic activity; P:catabolic process; P:single-organism cellular process; F:binding; P:cellular process; P:single-organism catabolic process; P:single-organism carbohydrate metabolic process	EC:1.13.99.1	Inositol oxygenase
XLOC_085076_TCONS_00146751	udp-glycosyltransferase 87a1-like	693	V	15.3904	76.5017	59.8211	85.3102	19.2338	12.0715		0.454222	1.1911	-0.71913	-0.926188		2.31346	yes	0.512064	no	-0.672041	no		XLOC_085076_TCONS_00146751	udp-glycosyltransferase 87a1-like	20	2.17088e-42	76.25	F:GO:0016740	F:transferase activity
XLOC_045628_TCONS_00079633	vq motif-containing family protein	1362	V	3.46003	17.1752	13.7491	21.6922	3.20395	4.30572		0.346036	1.25878	-0.86571	-0.739106		2.31147	yes	0.657837	no	0.426405	no		XLOC_045628_TCONS_00079633	vq motif-containing family protein	20	1.48241e-46	56.75
XLOC_079994_TCONS_00138217	er lumen protein-retaining receptor	1089	V	14.3751	71.2063	45.7993	98.9757	15.5722	14.7268		0.0513597	1.39621	-0.713095	-0.734475		2.30843	yes	1.11175	no	-0.0805297	no		XLOC_079994_TCONS_00138217	er lumen protein-retaining receptor	20	1.4397e-154	84.75	C:GO:0016020; P:GO:0044763; F:GO:0005488; P:GO:0009987	C:membrane; P:single-organism cellular process; F:binding; P:cellular process			IPR000133 (PRINTS); IPR000133 (PFAM); PTHR10585:SF10 (PANTHER); IPR000133 (PANTHER); NON_CYTOPLASMIC_DOMAIN (PHOBIUS); TRANSMEMBRANE (PHOBIUS); TRANSMEMBRANE (PHOBIUS); CYTOPLASMIC_DOMAIN (PHOBIUS); CYTOPLASMIC_DOMAIN (PHOBIUS); SIGNAL_PEPTIDE_C_REGION (PHOBIUS); NON_CYTOPLASMIC_DOMAIN (PHOBIUS); TRANSMEMBRANE (PHOBIUS); TRANSMEMBRANE (PHOBIUS); SIGNAL_PEPTIDE_H_REGION (PHOBIUS); TRANSMEMBRANE (P…	C:GO:0016021; F:GO:0046923; P:GO:0006621	C:integral component of membrane; F:ER retention sequence binding; P:protein retention in ER lumen
XLOC_049027_TCONS_00085570	pyrimidine-specific ribonucleoside hydrolase riha	725	IV	3.03836	15.0216	17.3062	8.58323	4.4638	1.66366		1.36362	0.0848796	-0.519008	-0.929494		2.30568	yes	-1.01169	no	-1.42391	no		XLOC_049027_TCONS_00085570	pyrimidine-specific ribonucleoside hydrolase riha	20	1.02848e-80	78.3	P:GO:0008152; F:GO:0016787	P:metabolic process; F:hydrolase activity
XLOC_084703_TCONS_00146083	3-methyl-2-oxobutanoate hydroxymethyltransferase mitochondrial-like	625	V	4.76075	23.5334	15.2051	32.0778	5.93873	3.88172		0.0723197	1.38544	-0.648834	-0.808921		2.30545	yes	1.07702	no	-0.613458	no		XLOC_084703_TCONS_00146083	3-methyl-2-oxobutanoate hydroxymethyltransferase mitochondrial-like	20	6.96687e-36	89.75	C:GO:0005739; P:GO:0009058; P:GO:0044763; F:GO:0016740; F:GO:0005488; P:GO:0044711; P:GO:0009987	C:mitochondrion; P:biosynthetic process; P:single-organism cellular process; F:transferase activity; F:binding; P:single-organism biosynthetic process; P:cellular process	EC:2.1.2.11	3-methyl-2-oxobutanoate hydroxymethyltransferase	IPR003700 (PFAM); IPR015813 (G3DSA:3.20.20.GENE3D); PTHR20881:SF0 (PANTHER); IPR003700 (PANTHER); IPR015813 (SUPERFAMILY)	P:GO:0015940; F:GO:0003864; F:GO:0003824	P:pantothenate biosynthetic process; F:3-methyl-2-oxobutanoate hydroxymethyltransferase activity; F:catalytic activity
XLOC_066972_TCONS_00116265	caffeoylshikimate esterase	655	IV	5.68794	28.0712	28.3805	22.8309	9.3255	2.35363		1.05678	0.593454	-0.534083	-1.11615		2.30311	yes	-0.313916	no	-1.98629	no		XLOC_066972_TCONS_00116265	caffeoylshikimate esterase	20	1.9079e-102	91.65	P:GO:0008152; F:GO:0016740; C:GO:0005886; P:GO:0006950; F:GO:0016787	P:metabolic process; F:transferase activity; C:plasma membrane; P:response to stress; F:hydrolase activity	EC:3.1.1.5; EC:2.3.1.22	Lysophospholipase; 2-acylglycerol O-acyltransferase	IPR022742 (PFAM); IPR029058 (G3DSA:3.40.50.GENE3D); PTHR11614:SF90 (PANTHER); PTHR11614 (PANTHER); IPR029058 (SUPERFAMILY)	no GO terms	no GO terms
XLOC_043897_TCONS_00076614	acidic endochitinase-like	1458	V	84.1518	414.797	295.223	509.426	112.159	65.4167		0.245949	1.30668	-0.660579	-0.892045		2.30134	yes	0.787066	no	-0.777816	no		XLOC_043897_TCONS_00076614	acidic endochitinase-like	20	1.8504e-137	81.55	P:GO:0005975; F:GO:0016787	P:carbohydrate metabolic process; F:hydrolase activity	EC:3.2.1.14	Chitinase	IPR001223 (PFAM); IPR013781 (G3DSA:3.20.20.GENE3D); PTHR31939 (PANTHER); IPR001579 (PROSITE_PATTERNS); SIGNAL_PEPTIDE_N_REGION (PHOBIUS); SIGNAL_PEPTIDE (PHOBIUS); SIGNAL_PEPTIDE_C_REGION (PHOBIUS); NON_CYTOPLASMIC_DOMAIN (PHOBIUS); SIGNAL_PEPTIDE_H_REGION (PHOBIUS); SignalP-TM (SIGNALP_GRAM_POSITIVE); SignalP-noTM (SIGNALP_EUK); IPR017853 (SUPERFAMILY); TMhelix (TMHMM); TMhelix (TMHMM)	P:GO:0005975; F:GO:0004553	P:carbohydrate metabolic process; F:hydrolase activity, hydrolyzing O-glycosyl compounds
XLOC_057053_TCONS_00099219	ethylene-responsive transcription factor erf106-like	859	IV	28.3528	139.171	125.058	140.524	30.7041	31.7236		0.729929	0.992127	-0.86967	-0.852386		2.2953	yes	0.16822	no	0.0471242	no		XLOC_057053_TCONS_00099219	ethylene-responsive transcription factor erf106-like	20	1.58216e-65	58	F:GO:0003677; C:GO:0005634; F:GO:0003700; P:GO:0006351; P:GO:0006355	F:DNA binding; C:nucleus; F:transcription factor activity, sequence-specific DNA binding; P:transcription, DNA-templated; P:regulation of transcription, DNA-templated			IPR001471 (PRINTS); IPR001471 (SMART); IPR001471 (G3DSA:3.30.730.GENE3D); IPR001471 (PFAM); PTHR31677 (PANTHER); PTHR31677:SF0 (PANTHER); IPR001471 (PROSITE_PROFILES); IPR016177 (SUPERFAMILY)	F:GO:0003677; F:GO:0003700; P:GO:0006355	F:DNA binding; F:transcription factor activity, sequence-specific DNA binding; P:regulation of transcription, DNA-templated
XLOC_076022_TCONS_00131565	thioredoxin-like 1- chloroplastic	1296	V	2.60131	12.7323	9.11236	15.4951	2.76985	2.76235		0.258939	1.30667	-0.782189	-0.78342		2.29119	yes	0.765917	no	-0.00391348	no		XLOC_076022_TCONS_00131565	thioredoxin-like 1- chloroplastic	20	7.9908e-119	75.05	P:GO:0044710	P:single-organism metabolic process
XLOC_079093_TCONS_00136704	glutamate receptor	1537	V	6.26352	30.4392	25.0381	33.6546	8.07867	4.95265		0.518684	1.14753	-0.719035	-0.947175		2.28088	yes	0.426678	no	-0.705917	no		XLOC_079093_TCONS_00136704	glutamate receptor	20	0	83.4	P:GO:0019725; P:GO:0009606; P:GO:0009628; P:GO:0007165; F:GO:0038023; P:GO:0009719; F:GO:0004872; P:GO:0006810; C:GO:0005622; C:GO:0005886; F:GO:0005215; P:GO:0006950	P:cellular homeostasis; P:tropism; P:response to abiotic stimulus; P:signal transduction; F:signaling receptor activity; P:response to endogenous stimulus; F:receptor activity; P:transport; C:intracellular; C:plasma membrane; F:transporter activity; P:response to stress			no IPS match	no IPS match	no IPS match
XLOC_075087_TCONS_00130028	squamosa promoter binding partial	901	V	3.44877	16.7155	11.4072	21.0436	3.92916	3.85567		0.165739	1.3503	-0.753502	-0.762536		2.27703	yes	0.883435	no	-0.0272395	no		XLOC_075087_TCONS_00130028	squamosa promoter binding partial	20	9.42411e-52	76.2	C:GO:0005634; F:GO:0003677	C:nucleus; F:DNA binding
XLOC_052470_TCONS_00091377	probable calcium-binding protein cml18	1077	IV	2.11742	10.2572	11.5886	7.03419	2.3387	2.17018		1.29618	0.27936	-0.768959	-0.806582		2.27625	yes	-0.72025	no	-0.107893	no		XLOC_052470_TCONS_00091377	probable calcium-binding protein cml18	20	3.02436e-84	94.9	P:GO:0009607; P:GO:0009605; P:GO:0007165; F:GO:0005488; C:GO:0005773; P:GO:0006810; P:GO:0006950	P:response to biotic stimulus; P:response to external stimulus; P:signal transduction; F:binding; C:vacuole; P:transport; P:response to stress
XLOC_002171_TCONS_00003732	ocs element-binding factor 1	1079	IV	15.7679	76.3523	88.5089	45.9781	15.4828	18.419		1.37097	0.11464	-0.786174	-0.69944		2.27568	yes	-0.944874	no	0.25053	no		XLOC_002171_TCONS_00003732	ocs element-binding factor 1	20	4.62474e-57	71.85	F:GO:0003700; P:GO:0006355; F:GO:0043565; P:GO:0009058	F:transcription factor activity, sequence-specific DNA binding; P:regulation of transcription, DNA-templated; F:sequence-specific DNA binding; P:biosynthetic process
XLOC_049531_TCONS_00086405	transcription factor bhlh18-like	1586	IV	1.66313	8.04494	9.30649	5.69349	2.29118	1.07952		1.27399	0.297515	-0.622017	-0.949489		2.27418	yes	-0.708925	no	-1.08571	no		XLOC_049531_TCONS_00086405	transcription factor bhlh18-like	20	6.4935e-114	69.8	F:GO:0005488	F:binding
XLOC_066345_TCONS_00115205	receptor protein kinase 1	1872	V	5.31401	25.6621	15.932	35.636	4.4729	7.42873		0.00459873	1.40745	-0.811244	-0.6008		2.27177	yes	1.16141	no	0.731905	no		XLOC_066345_TCONS_00115205	receptor protein kinase 1	20	0	75.35	F:GO:0000166; F:GO:0016301	F:nucleotide binding; F:kinase activity
XLOC_054959_TCONS_00095567	glucan endo- -beta-glucosidase 14	1290	V	14.2755	68.801	54.6159	72.3912	14.8594	16.0317		0.527876	1.14758	-0.858162	-0.817292		2.26889	yes	0.406493	no	0.109551	no		XLOC_054959_TCONS_00095567	glucan endo- -beta-glucosidase 14	20	8.5154e-123	77.15	C:GO:0005634; P:GO:0005975; P:GO:0008219; P:GO:0007165; P:GO:0009719; P:GO:0006810; C:GO:0005886; P:GO:0006950; F:GO:0016787	C:nucleus; P:carbohydrate metabolic process; P:cell death; P:signal transduction; P:response to endogenous stimulus; P:transport; C:plasma membrane; P:response to stress; F:hydrolase activity	EC:3.2.1.39	Glucan endo-1,3-beta-D-glucosidase	IPR013781 (G3DSA:3.20.20.GENE3D); IPR000490 (PFAM); PTHR32227:SF29 (PANTHER); PTHR32227 (PANTHER); TRANSMEMBRANE (PHOBIUS); SIGNAL_PEPTIDE_N_REGION (PHOBIUS); CYTOPLASMIC_DOMAIN (PHOBIUS); SIGNAL_PEPTIDE_H_REGION (PHOBIUS); SIGNAL_PEPTIDE_C_REGION (PHOBIUS); NON_CYTOPLASMIC_DOMAIN (PHOBIUS); SIGNAL_PEPTIDE (PHOBIUS); SignalP-noTM (SIGNALP_EUK); IPR017853 (SUPERFAMILY); TMhelix (TMHMM)	P:GO:0005975; F:GO:0004553	P:carbohydrate metabolic process; F:hydrolase activity, hydrolyzing O-glycosyl compounds
XLOC_036719_TCONS_00064121	mevalonate kinase	1479	IV	17.0196	81.7031	78.6435	74.992	19.478	16.2373		0.918087	0.811002	-0.817026	-0.912064		2.2632	yes	-0.068592	no	-0.262538	no		XLOC_036719_TCONS_00064121	mevalonate kinase	20	0	89.6	F:GO:0000166; P:GO:0006629; P:GO:0016043; C:GO:0005829; P:GO:0009058; P:GO:0044711; F:GO:0016301	F:nucleotide binding; P:lipid metabolic process; P:cellular component organization; C:cytosol; P:biosynthetic process; P:single-organism biosynthetic process; F:kinase activity	EC:2.7.1.36	Mevalonate kinase
XLOC_067916_TCONS_00117894	cytochrome p450 86b1-like	1845	V	4.45779	21.3822	10.2996	33.9418	2.74064	7.31737		-0.235134	1.46217	-0.7778	-0.449232		2.26201	yes	1.72047	no	1.41681	no		XLOC_067916_TCONS_00117894	cytochrome p450 86b1-like	20	0	77.25	F:GO:0003824; F:GO:0005488	F:catalytic activity; F:binding			IPR001128 (PRINTS); IPR002401 (PRINTS); IPR001128 (PFAM); IPR001128 (G3DSA:1.10.630.GENE3D); PTHR24296:SF1 (PANTHER); PTHR24296 (PANTHER); IPR017972 (PROSITE_PATTERNS); NON_CYTOPLASMIC_DOMAIN (PHOBIUS); TRANSMEMBRANE (PHOBIUS); CYTOPLASMIC_DOMAIN (PHOBIUS); IPR001128 (SUPERFAMILY); TMhelix (TMHMM)	F:GO:0016705; F:GO:0005506; P:GO:0055114; F:GO:0020037	F:oxidoreductase activity, acting on paired donors, with incorporation or reduction of molecular oxygen; F:iron ion binding; P:oxidation-reduction process; F:heme binding
XLOC_020481_TCONS_00035281	neurofilament medium polypeptide-like	1217	V	20.5964	98.7552	91.1002	111.94	23.4909	18.6075		0.63069	1.07152	-0.799453	-0.902752		2.26146	yes	0.297206	no	-0.336218	no		XLOC_020481_TCONS_00035281	neurofilament medium polypeptide-like	20	3.65241e-58	73.05	P:GO:0008152; P:GO:0044763; F:GO:0005488; P:GO:0044710; P:GO:0009987	P:metabolic process; P:single-organism cellular process; F:binding; P:single-organism metabolic process; P:cellular process
XLOC_053609_TCONS_00093304	random slug protein 5	1231	V	14.5026	69.5133	60.3246	71.2795	20.777	8.95913		0.663363	1.02691	-0.649044	-1.04123		2.26098	yes	0.240743	no	-1.21356	yes		XLOC_053609_TCONS_00093304	random slug protein 5	20	0	87.6
XLOC_033896_TCONS_00059119	12-oxophytodienoate reductase 11	1424	V	3.34077	15.9983	13.0293	17.6771	4.32391	2.58685		0.506169	1.15515	-0.709386	-0.951937		2.25967	yes	0.440119	no	-0.741143	no		XLOC_033896_TCONS_00059119	12-oxophytodienoate reductase 11	20	0	88.4	F:GO:0000166; F:GO:0003824; P:GO:0008152; P:GO:0044710	F:nucleotide binding; F:catalytic activity; P:metabolic process; P:single-organism metabolic process			IPR001155 (PFAM); IPR013785 (G3DSA:3.20.20.GENE3D); PTHR22893 (PANTHER); PTHR22893:SF14 (PANTHER); SSF51395 (SUPERFAMILY)	F:GO:0010181; F:GO:0016491; F:GO:0003824; P:GO:0055114	F:FMN binding; F:oxidoreductase activity; F:catalytic activity; P:oxidation-reduction process
XLOC_020540_TCONS_00035373	cytochrome p450 cyp72a219-like	1488	IV	2.74547	13.0151	12.9821	11.1177	3.47688	2.23742		1.02656	0.68037	-0.73839	-0.968535		2.24506	yes	-0.223663	no	-0.635958	no		XLOC_020540_TCONS_00035373	cytochrome p450 cyp72a219-like	20	0	84.35	F:GO:0003824; P:GO:0008152; F:GO:0005488; P:GO:0044710	F:catalytic activity; P:metabolic process; F:binding; P:single-organism metabolic process			IPR002401 (PRINTS); IPR001128 (PRINTS); IPR001128 (PFAM); IPR001128 (G3DSA:1.10.630.GENE3D); PTHR24282:SF16 (PANTHER); PTHR24282 (PANTHER); IPR017972 (PROSITE_PATTERNS); IPR001128 (SUPERFAMILY)	F:GO:0005506; F:GO:0016705; P:GO:0055114; F:GO:0020037	F:iron ion binding; F:oxidoreductase activity, acting on paired donors, with incorporation or reduction of molecular oxygen; P:oxidation-reduction process; F:heme binding
XLOC_027378_TCONS_00047545	aldose 1-epimerase-like	976	IV	8.52629	40.338	44.3433	22.1963	14.4494	2.63366		1.33365	0.07344	-0.367376	-1.03972		2.24215	yes	-0.998396	no	-2.45587	no		XLOC_027378_TCONS_00047545	aldose 1-epimerase-like	20	5.5081e-139	78.85	P:GO:0005975; F:GO:0003824; F:GO:0030246; P:GO:0044723	P:carbohydrate metabolic process; F:catalytic activity; F:carbohydrate binding; P:single-organism carbohydrate metabolic process	EC:5.1.3.3	Aldose 1-epimerase	no IPS match	no IPS match	no IPS match
XLOC_006337_TCONS_00010834	glutathione transferase gst 23-like	944	V	50.8406	240.145	202.803	259.58	41.7199	67.7999		0.569741	1.11043	-0.964268	-0.715906		2.23985	yes	0.356101	no	0.70055	no		XLOC_006337_TCONS_00010834	glutathione transferase gst 23-like	20	1.26174e-94	79.25	P:GO:0008152; F:GO:0016740	P:metabolic process; F:transferase activity			IPR004046 (PFAM); IPR004045 (PFAM); IPR012336 (G3DSA:3.40.30.GENE3D); IPR010987 (G3DSA:1.20.1050.GENE3D); PTHR11260:SF39 (PANTHER); PTHR11260 (PANTHER); IPR004045 (PROSITE_PROFILES); IPR010987 (PROSITE_PROFILES); IPR012336 (SUPERFAMILY); IPR010987 (SUPERFAMILY)	F:GO:0005515	F:protein binding
XLOC_039467_TCONS_00068816	methylthioribose kinase	1533	V	12.1838	57.494	34.0205	85.2843	6.98801	19.3871		-0.0697546	1.42052	-0.855609	-0.495159		2.23845	yes	1.32588	no	1.47214	no		XLOC_039467_TCONS_00068816	methylthioribose kinase	20	0	87.95	F:GO:0005515; C:GO:0005829; P:GO:0009058; P:GO:0044711; F:GO:0016301	F:protein binding; C:cytosol; P:biosynthetic process; P:single-organism biosynthetic process; F:kinase activity	EC:2.7.1.100; EC:5.3.1.23	S-methyl-5-thioribose kinase; S-methyl-5-thioribose-1-phosphate isomerase
XLOC_044109_TCONS_00076995	probable strigolactone esterase dad2	1189	V	17.3229	81.5358	53.7334	108.465	18.1751	18.8397		0.0924987	1.38066	-0.744401	-0.728759		2.23475	yes	1.01335	no	0.0518123	no		XLOC_044109_TCONS_00076995	probable strigolactone esterase dad2	20	1.2552e-167	92.75	P:GO:0019748; P:GO:0007275; P:GO:0006629; P:GO:0009653; P:GO:0009058; P:GO:0044763; P:GO:0044711; P:GO:0044765; P:GO:0006810; P:GO:0006950; P:GO:0009987; F:GO:0016787	P:secondary metabolic process; P:multicellular organism development; P:lipid metabolic process; P:anatomical structure morphogenesis; P:biosynthetic process; P:single-organism cellular process; P:single-organism biosynthetic process; P:single-organism transport; P:transport; P:response to stress; P:cellular process; F:hydrolase activity	EC:3.1.1.1	Carboxylesterase
XLOC_041272_TCONS_00072025	glycerol kinase	1845	V	5.6712	26.639	21.129	31.9904	6.50861	5.71821		0.379927	1.24098	-0.779122	-0.841782		2.23181	yes	0.598419	no	-0.186784	no		XLOC_041272_TCONS_00072025	glycerol kinase	20	0	93.15	P:GO:0005975; P:GO:0009607; P:GO:0009605; P:GO:0009056; P:GO:0006629; F:GO:0016301; P:GO:0006950; P:GO:0044712	P:carbohydrate metabolic process; P:response to biotic stimulus; P:response to external stimulus; P:catabolic process; P:lipid metabolic process; F:kinase activity; P:response to stress; P:single-organism catabolic process	EC:2.7.1.30	Glycerol kinase	IPR018485 (PFAM); G3DSA:3.30.420.40 (GENE3D); IPR005999 (TIGRFAM); G3DSA:3.30.420.40 (GENE3D); IPR000577 (PIRSF); IPR018484 (PFAM); PTHR10196:SF9 (PANTHER); PTHR10196 (PANTHER); IPR018483 (PROSITE_PATTERNS); SSF53067 (SUPERFAMILY); SSF53067 (SUPERFAMILY)	P:GO:0005975; P:GO:0006072; F:GO:0004370; F:GO:0016773	P:carbohydrate metabolic process; P:glycerol-3-phosphate metabolic process; F:glycerol kinase activity; F:phosphotransferase activity, alcohol group as acceptor
XLOC_045118_TCONS_00078759	probable leucine-rich repeat receptor-like serine threonine-protein kinase at3g14840	1294	V	5.4788	25.7186	19.2456	31.3318	4.33968	7.05921		0.302807	1.27835	-0.900334	-0.680825		2.23088	yes	0.703097	no	0.701918	no		XLOC_045118_TCONS_00078759	probable leucine-rich repeat receptor-like serine threonine-protein kinase at3g14840	20	0	84.65	F:GO:0000166; P:GO:0006464; F:GO:0016301	F:nucleotide binding; P:cellular protein modification process; F:kinase activity	EC:2.7.11; EC:1.3.1.74; EC:2.7.10.2	Transferring phosphorus-containing groups; 2-alkenal reductase (NAD(P)(+)); Non-specific protein-tyrosine kinase
XLOC_035902_TCONS_00062654	atp-dependent 6-phosphofructokinase chloroplastic-like	767	IV	7.91022	37.0895	37.9104	28.4954	8.85756	7.72557		1.15232	0.520204	-0.79826	-0.874261		2.22922	yes	-0.411865	no	-0.197268	no		XLOC_035902_TCONS_00062654	atp-dependent 6-phosphofructokinase chloroplastic-like	20	2.68838e-77	93	P:GO:0019538; P:GO:0006091; P:GO:0009056; P:GO:0009058; P:GO:0044711; P:GO:0006139; P:GO:0044723; P:GO:0044712; F:GO:0000166; P:GO:0005975; C:GO:0005737; P:GO:0016043; F:GO:0016301	P:protein metabolic process; P:generation of precursor metabolites and energy; P:catabolic process; P:biosynthetic process; P:single-organism biosynthetic process; P:nucleobase-containing compound metabolic process; P:single-organism carbohydrate metabolic process; P:single-organism catabolic process; F:nucleotide binding; P:carbohydrate metabolic process; C:cytoplasm; P:cellular component organi…	EC:2.7.1.11	6-phosphofructokinase	G3DSA:3.40.50.460 (GENE3D); PTHR13697 (PANTHER); IPR000023 (SUPERFAMILY)	P:GO:0006096; F:GO:0003872	P:glycolytic process; F:6-phosphofructokinase activity
XLOC_021178_TCONS_00036510	plant intracellular ras-group-related lrr protein 4-like	859	V	3.39261	15.8878	10.8493	19.9856	3.78477	3.28114		0.175885	1.34534	-0.728378	-0.792843		2.22745	yes	0.881367	no	-0.206006	no		XLOC_021178_TCONS_00036510	plant intracellular ras-group-related lrr protein 4-like	20	1.73889e-67	68.7	F:GO:0004721; P:GO:0008152; P:GO:0016311; F:GO:0016787	F:phosphoprotein phosphatase activity; P:metabolic process; P:dephosphorylation; F:hydrolase activity
XLOC_085228_TCONS_00146998	zeaxanthin chloroplastic-like	1604	IV	21.612	100.171	104.735	77.876	20.1833	26.1863		1.16104	0.504386	-0.906093	-0.759331		2.21256	yes	-0.42749	no	0.375651	no		XLOC_085228_TCONS_00146998	zeaxanthin chloroplastic-like	20	8.6831e-166	71.05	F:GO:0003824; P:GO:0008152; P:GO:0044710	F:catalytic activity; P:metabolic process; P:single-organism metabolic process
XLOC_073030_TCONS_00126471	glyceraldehyde-3-phosphate cytosolic	1378	V	68.7587	315.978	220.776	411.449	96.6655	42.6902		0.170347	1.33532	-0.587945	-0.917724		2.20021	yes	0.898128	no	-1.1791	yes		XLOC_073030_TCONS_00126471	glyceraldehyde-3-phosphate cytosolic	20	0	92.9	F:GO:0000166; P:GO:0005975; F:GO:0003824; P:GO:0044723	F:nucleotide binding; P:carbohydrate metabolic process; F:catalytic activity; P:single-organism carbohydrate metabolic process	EC:1.2.1.12	Glyceraldehyde-3-phosphate dehydrogenase (phosphorylating)	no IPS match	no IPS match	no IPS match
XLOC_047817_TCONS_00083466	thiamine pyrophosphokinase 1-like isoform x1	1120	IV	13.4705	61.3026	54.3556	60.2888	13.2871	15.436		0.742427	0.980356	-0.904479	-0.818305		2.18615	yes	0.149461	no	0.216278	no		XLOC_047817_TCONS_00083466	thiamine pyrophosphokinase 1-like isoform x1	20	5.288e-134	84.4	F:GO:0000166; P:GO:0009058; F:GO:0016301	F:nucleotide binding; P:biosynthetic process; F:kinase activity	EC:2.7.6.2	Thiamine diphosphokinase
XLOC_017902_TCONS_00030823	protein efr3 homolog b isoform x1	1123	IV	4.72851	21.4958	19.3422	21.3719	5.61399	4.61649		0.746602	0.975994	-0.80493	-0.917665		2.18459	yes	0.143962	no	-0.282229	no		XLOC_017902_TCONS_00030823	protein efr3 homolog b isoform x1	20	2.50469e-82	56.55
XLOC_038606_TCONS_00067381	kinase superfamily protein isoform 1	1332	IV	5.81407	26.3588	23.6645	25.6984	6.49151	5.629		0.768733	0.957254	-0.823021	-0.902967		2.18066	yes	0.118951	no	-0.205676	no		XLOC_038606_TCONS_00067381	kinase superfamily protein isoform 1	20	6.6598e-177	89.65	F:GO:0016301	F:kinase activity	EC:2.7.1.82	Ethanolamine kinase
XLOC_034291_TCONS_00059836	caffeic acid o-methyltransferase	1297	IV	72.1835	325.187	333.778	278.802	107.595	37.766		1.0331	0.639487	-0.586315	-1.08627		2.17153	yes	-0.259649	no	-1.51045	yes		XLOC_034291_TCONS_00059836	caffeic acid o-methyltransferase	20	0	92.75	P:GO:0019748; P:GO:0009056; P:GO:0009058; P:GO:0044763; P:GO:0044711; C:GO:0005886; P:GO:0009987; P:GO:0006950; C:GO:0005634; F:GO:0005515; C:GO:0005737; P:GO:0006629; F:GO:0016740	P:secondary metabolic process; P:catabolic process; P:biosynthetic process; P:single-organism cellular process; P:single-organism biosynthetic process; C:plasma membrane; P:cellular process; P:response to stress; C:nucleus; F:protein binding; C:cytoplasm; P:lipid metabolic process; F:transferase activity	EC:2.1.1.68; EC:2.1.1.76; EC:2.1.1.149	Caffeate O-methyltransferase; Quercetin 3-O-methyltransferase; Transferring one-carbon groups	IPR016461 (PIRSF); IPR001077 (PFAM); IPR012967 (PFAM); IPR011991 (G3DSA:1.10.10.GENE3D); IPR029063 (G3DSA:3.40.50.GENE3D); PTHR11746:SF65 (PANTHER); PTHR11746 (PANTHER); IPR016461 (PROSITE_PROFILES); IPR029063 (SUPERFAMILY); SSF46785 (SUPERFAMILY)	F:GO:0008171; F:GO:0008168; F:GO:0046983	F:O-methyltransferase activity; F:methyltransferase activity; F:protein dimerization activity
XLOC_029125_TCONS_00050589	e3 ubiquitin-protein ligase rha2a-like	1160	V	12.8611	57.9156	39.4412	73.8838	15.7233	11.7818		0.148385	1.35555	-0.682897	-0.821041		2.17094	yes	0.905553	no	-0.416344	no		XLOC_029125_TCONS_00050589	e3 ubiquitin-protein ligase rha2a-like	20	8.68512e-49	66.95	F:GO:0005488	F:binding			no IPS match	no IPS match	no IPS match
XLOC_067359_TCONS_00116931	squalene monooxygenase-like	572	V	45.9107	206.542	120.129	306.833	70.3141	24.678		-0.0836411	1.42378	-0.485839	-0.854297		2.16954	yes	1.35287	no	-1.51059	yes		XLOC_067359_TCONS_00116931	squalene monooxygenase-like	20	1.3678e-121	95.55	F:GO:0000166; F:GO:0003824; C:GO:0016020; P:GO:0008152; P:GO:0044710	F:nucleotide binding; F:catalytic activity; C:membrane; P:metabolic process; P:single-organism metabolic process	EC:1.14.13.132	Acting on paired donors, with incorporation or reduction of molecular oxygen. The oxygen incorporated need not be derived from O(2)
XLOC_061383_TCONS_00106725	PREDICTED: uncharacterized protein LOC105167450	761	IV	11.1028	49.8912	49.2314	42.3684	12.6357	10.5943		1.02867	0.684692	-0.805523	-0.907838		2.16786	yes	-0.216592	no	-0.254217	no		XLOC_061383_TCONS_00106725	PREDICTED: uncharacterized protein LOC105167450	20	1.00981e-36	75.8	P:GO:0008150; C:GO:0005575	P:biological_process; C:cellular_component			no IPS match	no IPS match	no IPS match
XLOC_018371_TCONS_00031643	PREDICTED: uncharacterized protein LOC105155725	965	V	4.71254	21.0941	17.5785	23.1655	6.50647	3.25081		0.531086	1.13013	-0.656071	-1.00515		2.16226	yes	0.398163	no	-1.00108	no		XLOC_018371_TCONS_00031643	PREDICTED: uncharacterized protein LOC105155725	20	4.56533e-38	63.7					Coil (COILS); Coil (COILS); G3DSA:1.10.287.950 (GENE3D); TRANSMEMBRANE (PHOBIUS); NON_CYTOPLASMIC_DOMAIN (PHOBIUS); CYTOPLASMIC_DOMAIN (PHOBIUS)	no GO terms	no GO terms
XLOC_014729_TCONS_00025426	transmembrane protein 205	1233	V	58.9411	263.468	234.614	268.996	63.6089	60.9061		0.703142	1.01475	-0.846698	-0.871193		2.16028	yes	0.197296	no	-0.0626422	no		XLOC_014729_TCONS_00025426	transmembrane protein 205	20	6.10783e-91	87.05	C:GO:0005783	C:endoplasmic reticulum
XLOC_068233_TCONS_00118445	probable calcium-binding protein cml41	816	V	12.9671	57.6705	30.4209	86.5558	14.7441	12.0377		-0.159025	1.45853	-0.61076	-0.688746		2.15298	yes	1.50857	no	-0.292577	no		XLOC_068233_TCONS_00118445	probable calcium-binding protein cml41	20	1.3704e-51	84.5	F:GO:0003824; P:GO:0008152; F:GO:0005488; P:GO:0044765; P:GO:0006810; P:GO:0044710	F:catalytic activity; P:metabolic process; F:binding; P:single-organism transport; P:transport; P:single-organism metabolic process	EC:1.3.1.74	2-alkenal reductase (NAD(P)(+))
XLOC_001469_TCONS_00002586	ras-related protein rab7	1050	IV	7.99556	35.3947	36.1812	28.8093	9.17735	7.58507		1.1041	0.587087	-0.789758	-0.901429		2.14626	yes	-0.328703	no	-0.274915	no		XLOC_001469_TCONS_00002586	ras-related protein rab7	20	5.0827e-139	97	F:GO:0000166; P:GO:0007165; C:GO:0016020; P:GO:0008152; P:GO:0006810; C:GO:0005622; F:GO:0016787	F:nucleotide binding; P:signal transduction; C:membrane; P:metabolic process; P:transport; C:intracellular; F:hydrolase activity	EC:3.1.4.12	Sphingomyelin phosphodiesterase
XLOC_078601_TCONS_00135923	PREDICTED: uncharacterized protein LOC105168112	900	IV	2.80377	12.4041	11.2534	11.8146	3.00914	3.04687		0.808005	0.922156	-0.868917	-0.861243		2.14537	yes	0.0702173	no	0.0179778	no		XLOC_078601_TCONS_00135923	PREDICTED: uncharacterized protein LOC105168112	20	5.18941e-82	72.9					no IPS match	no IPS match	no IPS match
XLOC_016181_TCONS_00027911	plastid-targeted protein 4	1077	IV	6.22076	27.221	30.9552	17.9238	10.541	2.16669		1.27451	0.207015	-0.397764	-1.08376		2.12956	yes	-0.788301	no	-2.28245	yes		XLOC_016181_TCONS_00027911	plastid-targeted protein 4	20	9.95368e-27	61.85
XLOC_075588_TCONS_00130847	probable phosphomutase pmu1	1244	V	14.0266	61.2832	51.8239	65.244	15.0659	14.2926		0.587372	1.10537	-0.831449	-0.861298		2.12733	yes	0.332227	no	-0.0760182	no		XLOC_075588_TCONS_00130847	probable phosphomutase pmu1	20	1.0588e-160	84.75
XLOC_028396_TCONS_00049280	protein mizu-kussei 1	1259	V	4.10635	17.9089	15.1545	19.1697	4.61113	3.92857		0.581965	1.10842	-0.800447	-0.889942		2.12475	yes	0.339085	no	-0.231116	no		XLOC_028396_TCONS_00049280	protein mizu-kussei 1	20	1.3643e-123	80.4	C:GO:0005575	C:cellular_component
XLOC_002394_TCONS_00004078	inactive rhomboid protein 1-like isoform x1	1377	V	15.8265	68.9518	59.765	72.461	20.8598	12.2803		0.629224	1.06283	-0.69952	-0.992538		2.12325	yes	0.277902	no	-0.76438	no		XLOC_002394_TCONS_00004078	inactive rhomboid protein 1-like isoform x1	20	2.1229e-127	81.15	F:GO:0000166; F:GO:0003676; P:GO:0019538; C:GO:0005886; F:GO:0016787	F:nucleotide binding; F:nucleic acid binding; P:protein metabolic process; C:plasma membrane; F:hydrolase activity	EC:3.4.21	Acting on peptide bonds (peptidases)
XLOC_062571_TCONS_00108726	cold-regulated 413 plasma membrane protein 2-like	797	V	6.32153	27.4898	23.9259	29.8421	4.7416	9.91681		0.581001	1.08506	-1.05349	-0.612567		2.12055	yes	0.318776	no	1.0645	no		XLOC_062571_TCONS_00108726	cold-regulated 413 plasma membrane protein 2-like	20	9.7553e-118	88.4	C:GO:0016020; C:GO:0005773	C:membrane; C:vacuole			IPR008892 (PFAM); CYTOPLASMIC_DOMAIN (PHOBIUS); CYTOPLASMIC_DOMAIN (PHOBIUS); CYTOPLASMIC_DOMAIN (PHOBIUS); TRANSMEMBRANE (PHOBIUS); TRANSMEMBRANE (PHOBIUS); CYTOPLASMIC_DOMAIN (PHOBIUS); NON_CYTOPLASMIC_DOMAIN (PHOBIUS); TRANSMEMBRANE (PHOBIUS); TRANSMEMBRANE (PHOBIUS); NON_CYTOPLASMIC_DOMAIN (PHOBIUS); TRANSMEMBRANE (PHOBIUS); TRANSMEMBRANE (PHOBIUS); NON_CYTOPLASMIC_DOMAIN (PHOBIUS); TMhelix (…	no GO terms	no GO terms
XLOC_020131_TCONS_00034654	tpa: calmodulin-binding family protein	1248	IV	0.907416	3.92358	5.28766	0.731281	1.76658	0		1.4264	-0.518728	-0.0767571	-0.830913		2.11234	no	-2.85413	no	#NAME?	yes		XLOC_020131_TCONS_00034654	tpa: calmodulin-binding family protein	20	8.33983e-31	80.5	P:GO:0008150	P:biological_process
XLOC_047597_TCONS_00083083	phosphoglycolate phosphatase 2	1337	IV	10.7564	46.5054	46.0762	40.2115	12.1115	10.4005		1.01602	0.700352	-0.812139	-0.904234		2.1122	yes	-0.196414	no	-0.219732	no		XLOC_047597_TCONS_00083083	phosphoglycolate phosphatase 2	20	2.6015e-175	87.6	P:GO:0006464; F:GO:0016301; C:GO:0009536; F:GO:0016787	P:cellular protein modification process; F:kinase activity; C:plastid; F:hydrolase activity	EC:2.7.11; EC:3.1.3.41	Transferring phosphorus-containing groups; 4-nitrophenylphosphatase
XLOC_060497_TCONS_00105207	cysteine synthase	2954	V	4.26243	18.3816	16.2794	19.0022	4.55299	4.52364		0.678769	1.03488	-0.854904	-0.858743		2.10852	yes	0.223118	no	-0.00932839	no		XLOC_060497_TCONS_00105207	cysteine synthase	20	0	94.85	P:GO:0009058; P:GO:0044763; F:GO:0016740; P:GO:0044711; P:GO:0009987	P:biosynthetic process; P:single-organism cellular process; F:transferase activity; P:single-organism biosynthetic process; P:cellular process	EC:2.5.1.47	Cysteine synthase	NON_CYTOPLASMIC_DOMAIN (PHOBIUS); CYTOPLASMIC_DOMAIN (PHOBIUS); TRANSMEMBRANE (PHOBIUS); TMhelix (TMHMM)	no GO terms	no GO terms
XLOC_014437_TCONS_00024902	f-box fbd lrr-repeat protein at1g13570-like	1428	V	4.28677	18.396	14.8984	21.3036	3.0856	6.11348		0.426746	1.19712	-0.994021	-0.629847		2.10143	yes	0.515939	no	0.986446	no		XLOC_014437_TCONS_00024902	f-box fbd lrr-repeat protein at1g13570-like	20	8.5855e-174	61.7					no IPS match	no IPS match	no IPS match
XLOC_001397_TCONS_00002472	5-methyltetrahydropteroyltriglutamate--homocysteine methyltransferase	589	IV	96.556	412.453	374.133	413.797	123.156	77.0708		0.741237	0.972566	-0.722513	-0.991291		2.09479	yes	0.145374	no	-0.676231	no		XLOC_001397_TCONS_00002472	5-methyltetrahydropteroyltriglutamate--homocysteine methyltransferase	20	1.0835e-116	93.95	C:GO:0005829; P:GO:0009058; P:GO:0044763; F:GO:0016740; F:GO:0005488; P:GO:0044711; C:GO:0009536; P:GO:0009987	C:cytosol; P:biosynthetic process; P:single-organism cellular process; F:transferase activity; F:binding; P:single-organism biosynthetic process; C:plastid; P:cellular process	EC:2.1.1.13; EC:2.1.1.14	Methionine synthase; 5-methyltetrahydropteroyltriglutamate--homocysteine S-methyltransferase	G3DSA:3.20.20.210 (GENE3D); IPR013215 (PFAM); PTHR30519 (PANTHER); PTHR30519:SF0 (PANTHER); SignalP-noTM (SIGNALP_EUK); SSF51726 (SUPERFAMILY)	F:GO:0008270; P:GO:0008652; F:GO:0003871	F:zinc ion binding; P:cellular amino acid biosynthetic process; F:5-methyltetrahydropteroyltriglutamate-homocysteine S-methyltransferase activity
XLOC_076451_TCONS_00132287	crocetin chloroplastic-like	1983	IV	41.8957	178.55	182.223	135.179	53.1824	33.5904		1.16383	0.489382	-0.686166	-0.967047		2.09146	yes	-0.430838	no	-0.662901	no		XLOC_076451_TCONS_00132287	crocetin chloroplastic-like	20	0	77.8	P:GO:0008152; F:GO:0016740	P:metabolic process; F:transferase activity			Coil (COILS); G3DSA:3.40.50.2000 (GENE3D); G3DSA:3.40.50.2000 (GENE3D); IPR002213 (PFAM); PTHR11926:SF98 (PANTHER); IPR002213 (PANTHER); SIGNAL_PEPTIDE_C_REGION (PHOBIUS); NON_CYTOPLASMIC_DOMAIN (PHOBIUS); SIGNAL_PEPTIDE (PHOBIUS); SIGNAL_PEPTIDE_H_REGION (PHOBIUS); SIGNAL_PEPTIDE_N_REGION (PHOBIUS); SSF53756 (SUPERFAMILY)	F:GO:0016758; P:GO:0008152	F:transferase activity, transferring hexosyl groups; P:metabolic process
XLOC_046590_TCONS_00081339	probable acetyltransferase nata1-like	1138	IV	12.5494	53.4693	47.8496	52.1102	17.6938	8.08471		0.751603	0.946685	-0.629156	-1.06913		2.09109	yes	0.123061	no	-1.12998	no		XLOC_046590_TCONS_00081339	probable acetyltransferase nata1-like	20	3.443e-121	79.4	P:GO:0008152; F:GO:0016740; C:GO:0009536	P:metabolic process; F:transferase activity; C:plastid	EC:2.3.1	Acyltransferases
XLOC_030315_TCONS_00052631	desumoylating isopeptidase 1	1199	IV	12.8425	54.6754	61.5084	38.7565	18.2636	8.57461		1.26641	0.297332	-0.575528	-0.988214		2.08997	yes	-0.666346	no	-1.09083	no		XLOC_030315_TCONS_00052631	desumoylating isopeptidase 1	20	2.8884e-104	94.7	C:GO:0005634; C:GO:0005737; P:GO:0008152; F:GO:0016787	C:nucleus; C:cytoplasm; P:metabolic process; F:hydrolase activity	EC:3.2.1.96	Mannosyl-glycoprotein endo-beta-N-acetylglucosaminidase	IPR008580 (PFAM); PTHR12378 (PANTHER); PTHR12378:SF7 (PANTHER)	no GO terms	no GO terms
XLOC_022514_TCONS_00038843	protein trichome birefringence-like 41	557	V	5.33899	22.7123	13.0972	33.9613	6.91107	4.15597		-0.106377	1.44117	-0.565219	-0.769573		2.08883	yes	1.37464	no	-0.733725	no		XLOC_022514_TCONS_00038843	protein trichome birefringence-like 41	20	1.02322e-83	87.05
XLOC_056630_TCONS_00098482	PREDICTED: uncharacterized protein LOC105163552	989	V	6.78368	28.8153	22.1702	32.0896	7.83329	6.27434		0.413059	1.21988	-0.753068	-0.879869		2.0867	yes	0.53348	no	-0.320156	no		XLOC_056630_TCONS_00098482	PREDICTED: uncharacterized protein LOC105163552	20	5.0557e-141	82.05	C:GO:0005886	C:plasma membrane			no IPS match	no IPS match	no IPS match
XLOC_046067_TCONS_00080403	chloroplastic	2113	IV	21.8353	92.6119	87.9683	87.9803	30.0982	15.4788		0.855179	0.855494	-0.663508	-1.04717		2.08453	yes	0.000196978	no	-0.95938	no		XLOC_046067_TCONS_00080403	chloroplastic	20	0	94.95	P:GO:0008152; F:GO:0016740	P:metabolic process; F:transferase activity	EC:2.2.1.1	Transketolase	IPR005475 (SMART); IPR005478 (TIGRFAM); IPR029061 (G3DSA:3.40.50.GENE3D); IPR005474 (PFAM); IPR005475 (PFAM); IPR009014 (PFAM); IPR009014 (G3DSA:3.40.50.GENE3D); IPR029061 (G3DSA:3.40.50.GENE3D); PTHR11624 (PANTHER); PTHR11624:SF60 (PANTHER); IPR020826 (PROSITE_PATTERNS); IPR009014 (SUPERFAMILY); IPR029061 (SUPERFAMILY); IPR029061 (SUPERFAMILY)	F:GO:0004802; F:GO:0003824; P:GO:0008152	F:transketolase activity; F:catalytic activity; P:metabolic process
XLOC_056299_TCONS_00097935	ninja-family protein afp3-like	1328	IV	2.18065	9.23041	10.3863	6.25239	2.86611	1.79516		1.30708	0.2395	-0.635002	-0.911573		2.08164	yes	-0.732209	no	-0.67498	no		XLOC_056299_TCONS_00097935	ninja-family protein afp3-like	20	6.99848e-84	61.95	P:GO:0008150; P:GO:0009738; P:GO:0045893	P:biological_process; P:abscisic acid-activated signaling pathway; P:positive regulation of transcription, DNA-templated
XLOC_071240_TCONS_00123504	calmodulin binding	1744	V	5.55179	23.2958	12.744	35.2235	4.3025	7.92224		-0.165907	1.45276	-0.773749	-0.513104		2.06905	yes	1.46673	no	0.880734	no		XLOC_071240_TCONS_00123504	calmodulin binding	20	0	83.1	P:GO:0008150	P:biological_process			PTHR31250 (PANTHER); PTHR31250:SF4 (PANTHER); IPR000048 (PROSITE_PROFILES)	F:GO:0005515	F:protein binding
XLOC_051382_TCONS_00089562	cinnamyl alcohol dehydrogenase	1467	V	11.1294	46.6894	31.569	63.6429	7.77473	17.119		0.063078	1.37461	-0.909891	-0.527796		2.06872	yes	1.01149	no	1.13873	no		XLOC_051382_TCONS_00089562	cinnamyl alcohol dehydrogenase	20	0	91.25	P:GO:0019748; F:GO:0003824; P:GO:0009058; P:GO:0044763; F:GO:0005488; P:GO:0044711; P:GO:0009987	P:secondary metabolic process; F:catalytic activity; P:biosynthetic process; P:single-organism cellular process; F:binding; P:single-organism biosynthetic process; P:cellular process	EC:1.1.1.195	Cinnamyl-alcohol dehydrogenase	no IPS match	no IPS match	no IPS match
XLOC_074917_TCONS_00129735	nuclear valosin-containing	1517	IV	10.4426	43.8022	49.0187	29.4142	15.5016	5.33857		1.2796	0.243011	-0.492621	-1.02999		2.06851	yes	-0.736819	no	-1.53789	yes		XLOC_074917_TCONS_00129735	nuclear valosin-containing	20	8.9447e-168	80	F:GO:0000166; P:GO:0008152; F:GO:0016787	F:nucleotide binding; P:metabolic process; F:hydrolase activity	EC:3.6.4.3	Microtubule-severing ATPase
XLOC_045971_TCONS_00080231	hydroxycinnamoyl- shikimate quinate hydroxycinnamoyltransferase	495	IV	36.9328	153.858	154.893	135.903	49.4965	26.7399		1.00041	0.699504	-0.669662	-1.03025		2.05863	yes	-0.188691	no	-0.888334	no		XLOC_045971_TCONS_00080231	hydroxycinnamoyl- shikimate quinate hydroxycinnamoyltransferase	20	2.65174e-68	86.5	P:GO:0019748; P:GO:0008219; C:GO:0016020; C:GO:0005829; P:GO:0009058; F:GO:0016740; P:GO:0044711; P:GO:0006810; P:GO:0006950	P:secondary metabolic process; P:cell death; C:membrane; C:cytosol; P:biosynthetic process; F:transferase activity; P:single-organism biosynthetic process; P:transport; P:response to stress	EC:2.3.1.99	Quinate O-hydroxycinnamoyltransferase
XLOC_078015_TCONS_00134926	serine threonine-protein kinase at5g01020-like	1831	IV	8.55506	35.612	34.9013	31.6451	14.3927	2.72353		0.926072	0.71046	-0.431923	-1.20461		2.05751	no	-0.141299	no	-2.40178	yes		XLOC_078015_TCONS_00134926	serine threonine-protein kinase at5g01020-like	20	0	87.25	F:GO:0000166; F:GO:0005515; P:GO:0006464; F:GO:0016301	F:nucleotide binding; F:protein binding; P:cellular protein modification process; F:kinase activity	EC:2.7.11	Transferring phosphorus-containing groups
XLOC_044052_TCONS_00076901	thioredoxin chloroplastic	770	V	7.20443	29.909	23.3501	35.7209	5.97242	9.48139		0.345917	1.25275	-0.927946	-0.670723		2.05363	yes	0.613342	no	0.666783	no		XLOC_044052_TCONS_00076901	thioredoxin chloroplastic	20	2.51273e-64	77.85	C:GO:0005623; P:GO:0019725; P:GO:0008152; F:GO:0030234; P:GO:0044710	C:cell; P:cellular homeostasis; P:metabolic process; F:enzyme regulator activity; P:single-organism metabolic process
XLOC_054144_TCONS_00094253	phospholipase d beta 1-like	1905	IV	19.3634	80.248	82.8345	64.4493	19.4019	21.7367		1.13203	0.549516	-0.877762	-0.803786		2.05113	yes	-0.362068	no	0.16393	no		XLOC_054144_TCONS_00094253	phospholipase d beta 1-like	20	0	86.6	P:GO:0009056; C:GO:0016020; P:GO:0006629; P:GO:0044763; F:GO:0005488; P:GO:0009987; F:GO:0016787; P:GO:0044712	P:catabolic process; C:membrane; P:lipid metabolic process; P:single-organism cellular process; F:binding; P:cellular process; F:hydrolase activity; P:single-organism catabolic process	EC:3.1.4.4	Phospholipase D
XLOC_000772_TCONS_00001383	inositol oxygenase 2-like	1306	IV	4.96337	20.4759	27.1074	7.31861	5.24722	5.05725		1.49307	-0.36228	-0.556489	-0.5743		2.04453	yes	-1.88904	no	-0.0532016	no		XLOC_000772_TCONS_00001383	inositol oxygenase 2-like	20	0	88.9	P:GO:0005975; C:GO:0005737; F:GO:0003824; P:GO:0009056; P:GO:0044763; F:GO:0005488; P:GO:0009987; P:GO:0044712; P:GO:0044723	P:carbohydrate metabolic process; C:cytoplasm; F:catalytic activity; P:catabolic process; P:single-organism cellular process; F:binding; P:cellular process; P:single-organism catabolic process; P:single-organism carbohydrate metabolic process	EC:1.13.99.1	Inositol oxygenase
XLOC_015152_TCONS_00026146	perakine reductase-like	1261	V	35.6745	147.055	130.258	149.037	40.8742	33.2279		0.700701	1.01468	-0.793769	-0.921613		2.04339	yes	0.194294	no	-0.298796	no		XLOC_015152_TCONS_00026146	perakine reductase-like	20	0	86.35	F:GO:0003824; P:GO:0008152; P:GO:0044710	F:catalytic activity; P:metabolic process; P:single-organism metabolic process
XLOC_046498_TCONS_00081192	auxin response factor 17	1039	IV	3.45561	14.2379	17.1571	8.17397	5.5212	1.27029		1.35892	0.0213417	-0.373653	-1.00661		2.04272	yes	-1.06969	no	-2.11982	no		XLOC_046498_TCONS_00081192	auxin response factor 17	20	7.38771e-41	58.75	F:GO:0003677; C:GO:0005634; F:GO:0003700; P:GO:0048830; P:GO:0006351; P:GO:0006355; P:GO:0009555; P:GO:0009653; P:GO:0009725; P:GO:0009734	F:DNA binding; C:nucleus; F:transcription factor activity, sequence-specific DNA binding; P:adventitious root development; P:transcription, DNA-templated; P:regulation of transcription, DNA-templated; P:pollen development; P:anatomical structure morphogenesis; P:response to hormone; P:auxin-activated signaling pathway			PTHR31384:SF6 (PANTHER); PTHR31384 (PANTHER)	no GO terms	no GO terms
XLOC_013140_TCONS_00022653	chaperone protein dnaj chloroplastic-like	732	IV	7.65678	31.4952	34.5785	22.5637	8.75115	8.31915		1.2753	0.319162	-0.780042	-0.81442		2.04032	yes	-0.615871	no	-0.0730366	no		XLOC_013140_TCONS_00022653	chaperone protein dnaj chloroplastic-like	20	6.62902e-39	64.8					IPR001623 (PRINTS); IPR001623 (SMART); IPR001623 (G3DSA:1.10.287.GENE3D); IPR001623 (PFAM); PTHR24076:SF107 (PANTHER); PTHR24076 (PANTHER); IPR018253 (PROSITE_PATTERNS); IPR001623 (PROSITE_PROFILES); IPR001623 (SUPERFAMILY)	no GO terms	no GO terms
XLOC_057613_TCONS_00100250	probable prolyl 4-hydroxylase 9	1177	IV	3.36268	13.8105	12.6691	13.37	3.7805	3.26395		0.800433	0.92799	-0.817208	-0.911215		2.03808	yes	0.0776839	no	-0.211957	no		XLOC_057613_TCONS_00100250	probable prolyl 4-hydroxylase 9	20	2.8867e-144	83.8	F:GO:0003824; P:GO:0007275; P:GO:0006464; P:GO:0030154; C:GO:0005794; P:GO:0009653; F:GO:0030246	F:catalytic activity; P:multicellular organism development; P:cellular protein modification process; P:cell differentiation; C:Golgi apparatus; P:anatomical structure morphogenesis; F:carbohydrate binding	EC:1.14.11.2	Procollagen-proline dioxygenase
XLOC_054120_TCONS_00094202	protein nen4	520	IV	53.1847	218.293	217.747	182.897	66.3949	44.1111		1.05288	0.645	-0.718537	-0.979346		2.03718	yes	-0.251625	no	-0.58993	no		XLOC_054120_TCONS_00094202	protein nen4	20	8.67445e-12	57.45	F:GO:0003676; P:GO:0090305; F:GO:0004527	F:nucleic acid binding; P:nucleic acid phosphodiester bond hydrolysis; F:exonuclease activity
XLOC_027757_TCONS_00048206	soluble inorganic pyrophosphatase	887	V	44.17	181.184	150.591	194.51	45.3285	46.8423		0.548943	1.13308	-0.851077	-0.830943		2.03632	yes	0.369211	no	0.047394	no		XLOC_027757_TCONS_00048206	soluble inorganic pyrophosphatase	20	3.3692e-107	92.85	P:GO:0008152; C:GO:0005829; F:GO:0005488; P:GO:0009987; F:GO:0016787	P:metabolic process; C:cytosol; F:binding; P:cellular process; F:hydrolase activity	EC:3.6.1.1	Inorganic diphosphatase
XLOC_063225_TCONS_00109846	1-aminocyclopropane-1-carboxylate oxidase homolog 1-like	1790	IV	9.63745	39.508	36.4346	39.1526	10.9204	8.87307		0.778757	0.946887	-0.7995	-0.926144		2.03542	yes	0.1038	no	-0.299519	no		XLOC_063225_TCONS_00109846	1-aminocyclopropane-1-carboxylate oxidase homolog 1-like	20	2.3715e-163	76.9	F:GO:0003824; P:GO:0008152; F:GO:0005488; P:GO:0044710	F:catalytic activity; P:metabolic process; F:binding; P:single-organism metabolic process	EC:1.14.11	Acting on paired donors, with incorporation or reduction of molecular oxygen. The oxygen incorporated need not be derived from O(2)	IPR027443 (G3DSA:2.60.120.GENE3D); IPR005123 (PFAM); IPR026992 (PFAM); PTHR10209 (PANTHER); IPR005123 (PROSITE_PROFILES); SSF51197 (SUPERFAMILY)	F:GO:0016491; P:GO:0055114	F:oxidoreductase activity; P:oxidation-reduction process
XLOC_035000_TCONS_00061069	protein enabled homolog	1632	V	8.09204	33.0956	26.4079	36.8851	9.72986	7.44891		0.448856	1.19652	-0.741302	-0.904072		2.03206	yes	0.482068	no	-0.38539	no		XLOC_035000_TCONS_00061069	protein enabled homolog	20	3.93663e-40	67.35
XLOC_052968_TCONS_00092221	macpf domain-containing protein at1g14780	1597	IV	3.267	13.3481	12.5672	11.5159	4.86834	1.7706		0.937985	0.736191	-0.539787	-1.13439		2.0306	yes	-0.126045	no	-1.45919	no		XLOC_052968_TCONS_00092221	macpf domain-containing protein at1g14780	20	0	83.35	P:GO:0044765; P:GO:0006810	P:single-organism transport; P:transport
XLOC_008788_TCONS_00015177	alanine--trna mitochondrial-like	664	V	9.93663	40.5547	19.3261	65.1478	6.1277	15.3266		-0.271441	1.46668	-0.772086	-0.423151		2.02904	yes	1.75317	no	1.32262	no		XLOC_008788_TCONS_00015177	alanine--trna mitochondrial-like	20	8.67293e-48	73	F:GO:0003676; F:GO:0000166; F:GO:0003824; P:GO:0006139; P:GO:0006412	F:nucleic acid binding; F:nucleotide binding; F:catalytic activity; P:nucleobase-containing compound metabolic process; P:translation	EC:6.1.1.7	Alanine--tRNA ligase	IPR018164 (PFAM); PTHR11777:SF7 (PANTHER); PTHR11777 (PANTHER); IPR009000 (SUPERFAMILY)	F:GO:0000166; F:GO:0005524; F:GO:0004813; P:GO:0006419	F:nucleotide binding; F:ATP binding; F:alanine-tRNA ligase activity; P:alanyl-tRNA aminoacylation
XLOC_008368_TCONS_00014387	calmodulin-binding protein isoform 2	1879	V	3.13572	12.7277	10.4559	14.8766	3.83396	2.66718		0.434522	1.20365	-0.717587	-0.920588		2.0211	yes	0.508723	no	-0.523518	no		XLOC_008368_TCONS_00014387	calmodulin-binding protein isoform 2	20	0	75.6					IPR012416 (PFAM); PTHR31713 (PANTHER); PTHR31713:SF1 (PANTHER); PTHR31713:SF1 (PANTHER); PTHR31713 (PANTHER)	F:GO:0005516; P:GO:0006950	F:calmodulin binding; P:response to stress
XLOC_002555_TCONS_00004392	dna mismatch repair protein mlh1-like	1105	IV	1.80575	7.28487	10.7132	0	3.11015	0		1.43554	-0.683579	-0.0683784	-0.683579		2.01231	no	#NAME?	yes	#NAME?	yes		XLOC_002555_TCONS_00004392	dna mismatch repair protein mlh1-like	5	0.000253522	80.2					no IPS match	no IPS match	no IPS match
XLOC_039531_TCONS_00068944	o-fucosyltransferase family protein	1767	IV	12.1902	49.1517	58.8429	26.2427	10.7848	15.6813		1.43169	-0.076093	-0.791033	-0.564566		2.01153	yes	-1.16495	no	0.540044	no		XLOC_039531_TCONS_00068944	o-fucosyltransferase family protein	20	0	82.15	P:GO:0008152; F:GO:0016740	P:metabolic process; F:transferase activity
XLOC_070645_TCONS_00122456	mitochondrial chaperone bcs1-like	1590	V	7.52522	30.3221	19.5808	41.7973	6.98788	8.95144		0.0157473	1.4071	-0.772911	-0.649939		2.01056	yes	1.09397	no	0.357264	no		XLOC_070645_TCONS_00122456	mitochondrial chaperone bcs1-like	20	0	78.95	F:GO:0000166; P:GO:0008152; F:GO:0016787	F:nucleotide binding; P:metabolic process; F:hydrolase activity	EC:3.6.1.15	Nucleoside-triphosphate phosphatase
XLOC_035979_TCONS_00062815	probable galactinol--sucrose galactosyltransferase 2	2625	IV	79.1671	318.452	322.577	263.36	79.0946	90.3595		1.0897	0.607168	-0.894331	-0.802539		2.0081	yes	-0.292608	no	0.192096	no		XLOC_035979_TCONS_00062815	probable galactinol--sucrose galactosyltransferase 2	20	0	90.3	F:GO:0003824; P:GO:0008152	F:catalytic activity; P:metabolic process
XLOC_021546_TCONS_00037159	nac domain-containing protein 100-like	792	V	9.90105	39.7283	28.2017	49.572	12.0214	8.39825		0.194607	1.33296	-0.667284	-0.860281		2.00451	yes	0.813743	no	-0.517445	no		XLOC_021546_TCONS_00037159	nac domain-containing protein 100-like	20	5.2821e-34	54.7	F:GO:0003677; C:GO:0005634; P:GO:0006351; P:GO:0006355	F:DNA binding; C:nucleus; P:transcription, DNA-templated; P:regulation of transcription, DNA-templated
XLOC_058730_TCONS_00102187	glutathione cytosolic	1721	IV	32.4819	130.008	121.721	126.819	41.1056	27.1821		0.811565	0.908883	-0.727329	-0.993119		2.0009	yes	0.0591877	no	-0.596678	no		XLOC_058730_TCONS_00102187	glutathione cytosolic	20	0	93.55	F:GO:0000166; P:GO:0019748; C:GO:0005777; P:GO:0019725; F:GO:0003824; P:GO:0009056; P:GO:0044712	F:nucleotide binding; P:secondary metabolic process; C:peroxisome; P:cellular homeostasis; F:catalytic activity; P:catabolic process; P:single-organism catabolic process	EC:1.8.1.7	Glutathione-disulfide reductase	PR00368 (PRINTS); PR00411 (PRINTS); IPR004099 (PFAM); G3DSA:3.50.50.60 (GENE3D); IPR023753 (PFAM); G3DSA:3.50.50.60 (GENE3D); PIRSF000350 (PIRSF); IPR006324 (TIGRFAM); IPR004099 (G3DSA:3.30.390.GENE3D); PTHR22912 (PANTHER); PTHR22912:SF124 (PANTHER); IPR012999 (PROSITE_PATTERNS); SSF51905 (SUPERFAMILY); IPR016156 (SUPERFAMILY)	F:GO:0016668; F:GO:0050661; F:GO:0016491; F:GO:0050660; P:GO:0006749; F:GO:0004362; P:GO:0055114; P:GO:0045454	F:oxidoreductase activity, acting on a sulfur group of donors, NAD(P) as acceptor; F:NADP binding; F:oxidoreductase activity; F:flavin adenine dinucleotide binding; P:glutathione metabolic process; F:glutathione-disulfide reductase activity; P:oxidation-reduction process; P:cell redox homeostasis
XLOC_056024_TCONS_00097461	equilibrative nucleotide transporter 3-like	1412	IV	7.5195	29.5913	37.4561	15.2139	11.2105	4.11734		1.42169	-0.124093	-0.402321	-0.89528		1.97646	yes	-1.29981	no	-1.44507	no		XLOC_056024_TCONS_00097461	equilibrative nucleotide transporter 3-like	20	1.1577e-147	81.6	C:GO:0016020; P:GO:0044765; P:GO:0006810; F:GO:0005215	C:membrane; P:single-organism transport; P:transport; F:transporter activity			IPR002259 (PFAM); IPR002259 (PANTHER); IPR030200 (PTHR10332:PANTHER); CYTOPLASMIC_DOMAIN (PHOBIUS); TRANSMEMBRANE (PHOBIUS); NON_CYTOPLASMIC_DOMAIN (PHOBIUS); TRANSMEMBRANE (PHOBIUS); CYTOPLASMIC_DOMAIN (PHOBIUS); TRANSMEMBRANE (PHOBIUS); CYTOPLASMIC_DOMAIN (PHOBIUS); TRANSMEMBRANE (PHOBIUS); CYTOPLASMIC_DOMAIN (PHOBIUS); TRANSMEMBRANE (PHOBIUS); NON_CYTOPLASMIC_DOMAIN (PHOBIUS); NON_CYTOPLASMIC_…	F:GO:0005337; C:GO:0016021; P:GO:0006810	F:nucleoside transmembrane transporter activity; C:integral component of membrane; P:transport
XLOC_005784_TCONS_00009906	ureide permease 1-like isoform x1	1740	V	8.03565	31.4532	25.8395	34.4377	9.54214	7.39025		0.501878	1.162	-0.749332	-0.914541		1.96872	yes	0.41441	no	-0.36869	no		XLOC_005784_TCONS_00009906	ureide permease 1-like isoform x1	20	0	89.4	C:GO:0016020; P:GO:0006810	C:membrane; P:transport
XLOC_084766_TCONS_00146207	Uncharacterized protein isoform 3, partial	980	IV	249.17	973.7	847.581	964.536	273.446	201.946		0.707085	1.00703	-0.765373	-0.948746		1.96635	yes	0.186483	no	-0.43729	no		XLOC_084766_TCONS_00146207	Uncharacterized protein isoform 3, partial	3	4.29149e-06	56.33					PR01217 (PRINTS)	no GO terms	no GO terms
XLOC_000625_TCONS_00001105	late embryogenesis abundant protein lea5-like	576	III	2.24381	8.73608	0	20.2565	0	5.2665		-0.666198	1.44873	-0.666198	-0.116336		1.96103	no	Inf	no	Inf	yes		XLOC_000625_TCONS_00001105	late embryogenesis abundant protein lea5-like	20	9.83829e-31	74.3	P:GO:0006950	P:response to stress
XLOC_086030_TCONS_00148326	7-deoxyloganetin glucosyltransferase-like	1997	IV	5.42881	21.1136	19.2581	19.5799	7.51536	3.51818		0.828913	0.868196	-0.604577	-1.09253		1.95947	yes	0.0239104	no	-1.09501	no		XLOC_086030_TCONS_00148326	7-deoxyloganetin glucosyltransferase-like	20	0	86.25	P:GO:0008152; F:GO:0016740	P:metabolic process; F:transferase activity			G3DSA:3.40.50.2000 (GENE3D); IPR002213 (PFAM); IPR002213 (PANTHER); PTHR11926:SF143 (PANTHER); IPR002213 (PROSITE_PATTERNS); SSF53756 (SUPERFAMILY)	F:GO:0016758; P:GO:0008152	F:transferase activity, transferring hexosyl groups; P:metabolic process
XLOC_074656_TCONS_00129278	glyceraldehyde-3- partial	413	IV	8.48631	32.8842	36.4761	23.1642	13.1561	4.01487		1.2409	0.284583	-0.434392	-1.09109		1.95418	yes	-0.655053	no	-1.71231	no		XLOC_074656_TCONS_00129278	glyceraldehyde-3- partial	20	6.98133e-20	94.2	F:GO:0000166; P:GO:0005975; F:GO:0003824; P:GO:0044723	F:nucleotide binding; P:carbohydrate metabolic process; F:catalytic activity; P:single-organism carbohydrate metabolic process	EC:1.2.1.12	Glyceraldehyde-3-phosphate dehydrogenase (phosphorylating)	G3DSA:3.30.360.10 (GENE3D); PTHR10836:SF30 (PANTHER); IPR020831 (PANTHER); SSF55347 (SUPERFAMILY)	P:GO:0055114; F:GO:0016620	P:oxidation-reduction process; F:oxidoreductase activity, acting on the aldehyde or oxo group of donors, NAD or NADP as acceptor
XLOC_046871_TCONS_00081803	abc transporter c family member 14-like	2293	IV	23.3182	90.3293	84.9889	84.0821	23.8936	25.0033		0.87897	0.852835	-0.881894	-0.849911		1.95374	yes	-0.0154751	no	0.0654962	no		XLOC_046871_TCONS_00081803	abc transporter c family member 14-like	20	0	89.1	F:GO:0000166; C:GO:0016020; P:GO:0008152; P:GO:0006810; F:GO:0005215; F:GO:0016787	F:nucleotide binding; C:membrane; P:metabolic process; P:transport; F:transporter activity; F:hydrolase activity			IPR003593 (SMART); IPR003439 (PFAM); IPR027417 (G3DSA:3.40.50.GENE3D); IPR011527 (PFAM); G3DSA:1.20.1560.10 (GENE3D); PTHR24223 (PANTHER); PTHR24223:SF201 (PANTHER); TRANSMEMBRANE (PHOBIUS); NON_CYTOPLASMIC_DOMAIN (PHOBIUS); NON_CYTOPLASMIC_DOMAIN (PHOBIUS); TRANSMEMBRANE (PHOBIUS); CYTOPLASMIC_DOMAIN (PHOBIUS); TRANSMEMBRANE (PHOBIUS); CYTOPLASMIC_DOMAIN (PHOBIUS); TRANSMEMBRANE (PHOBIUS); CYTOP…	F:GO:0016887; F:GO:0005524; F:GO:0042626; P:GO:0055085; C:GO:0016021; P:GO:0006810	F:ATPase activity; F:ATP binding; F:ATPase activity, coupled to transmembrane movement of substances; P:transmembrane transport; C:integral component of membrane; P:transport
XLOC_077952_TCONS_00134833	zeatin o-glucosyltransferase-like	1643	IV	10.038	38.8675	34.7883	37.515	12.1232	8.4359		0.768739	0.949865	-0.736834	-0.98177		1.95309	yes	0.108863	no	-0.523156	no		XLOC_077952_TCONS_00134833	zeatin o-glucosyltransferase-like	20	0	73.25	F:GO:0016740	F:transferase activity
XLOC_009449_TCONS_00016313	phosphoenolpyruvate carboxykinase	2342	V	20.0215	77.2994	67.1355	79.5652	18.536	24.0141		0.64838	1.05494	-0.941251	-0.762069		1.94891	yes	0.245063	no	0.373552	no		XLOC_009449_TCONS_00016313	phosphoenolpyruvate carboxykinase	20	0	93.05	P:GO:0007154; P:GO:0009991; P:GO:0009058; C:GO:0005730; P:GO:0044711; P:GO:0006950; P:GO:0044723; F:GO:0000166; P:GO:0005975; P:GO:0009607; C:GO:0016020; C:GO:0005829; F:GO:0016301	P:cell communication; P:response to extracellular stimulus; P:biosynthetic process; C:nucleolus; P:single-organism biosynthetic process; P:response to stress; P:single-organism carbohydrate metabolic process; F:nucleotide binding; P:carbohydrate metabolic process; P:response to biotic stimulus; C:membrane; C:cytosol; F:kinase activity	EC:4.1.1.49	Phosphoenolpyruvate carboxykinase (ATP)
XLOC_011017_TCONS_00019014	u-box domain-containing protein 28-like	1335	V	6.06495	23.249	18.2411	23.8897	9.00312	3.12697		0.50399	1.11282	-0.491726	-1.12509		1.9386	yes	0.389197	no	-1.52566	no		XLOC_011017_TCONS_00019014	u-box domain-containing protein 28-like	20	1.0124e-156	66.85	F:GO:0003824	F:catalytic activity
XLOC_017701_TCONS_00030472	gamma-glutamyltranspeptidase 3	2240	V	8.91612	34.1753	26.4765	40.4277	10.1365	8.78527		0.334963	1.26586	-0.755333	-0.845494		1.93846	yes	0.610632	no	-0.206399	no		XLOC_017701_TCONS_00030472	gamma-glutamyltranspeptidase 3	20	0	82.7	P:GO:0009056; F:GO:0016740; P:GO:0009987	P:catabolic process; F:transferase activity; P:cellular process	EC:2.3.2.2; EC:2.3.2.15	Gamma-glutamyltransferase; Glutathione gamma-glutamylcysteinyltransferase	IPR000101 (PRINTS); IPR000101 (TIGRFAM); IPR000101 (PFAM); IPR000101 (PANTHER); PTHR11686:SF2 (PANTHER); CYTOPLASMIC_DOMAIN (PHOBIUS); NON_CYTOPLASMIC_DOMAIN (PHOBIUS); TRANSMEMBRANE (PHOBIUS); IPR029055 (SUPERFAMILY); TMhelix (TMHMM)	P:GO:0006749; F:GO:0003840	P:glutathione metabolic process; F:gamma-glutamyltransferase activity
XLOC_060214_TCONS_00104737	cytochrome b5 isoform e	575	V	53.2642	203.666	169.532	221.53	71.9804	35.7447		0.522633	1.12876	-0.614501	-1.03689		1.93497	yes	0.385945	no	-1.00988	no		XLOC_060214_TCONS_00104737	cytochrome b5 isoform e	20	2.38175e-48	84.65	P:GO:0006629; P:GO:0009058; P:GO:0044763; F:GO:0005488; P:GO:0044711; C:GO:0005773; C:GO:0005886; C:GO:0009536; P:GO:0009987; C:GO:0009579	P:lipid metabolic process; P:biosynthetic process; P:single-organism cellular process; F:binding; P:single-organism biosynthetic process; C:vacuole; C:plasma membrane; C:plastid; P:cellular process; C:thylakoid			IPR001199 (PRINTS); IPR001199 (PFAM); IPR001199 (G3DSA:3.10.120.GENE3D); PTHR19359 (PANTHER); PTHR19359:SF22 (PANTHER); IPR018506 (PROSITE_PATTERNS); CYTOPLASMIC_DOMAIN (PHOBIUS); TRANSMEMBRANE (PHOBIUS); NON_CYTOPLASMIC_DOMAIN (PHOBIUS); IPR001199 (PROSITE_PROFILES); IPR001199 (SUPERFAMILY); TMhelix (TMHMM)	F:GO:0020037	F:heme binding
XLOC_058119_TCONS_00101097	beta-galactosidase-like isoform x1	2184	V	55.6708	212.029	135.68	296.767	45.0191	74.5272		-0.0206297	1.41281	-0.827378	-0.564799		1.92927	yes	1.12912	no	0.72723	no		XLOC_058119_TCONS_00101097	beta-galactosidase-like isoform x1	20	0	87.65	P:GO:0005975; F:GO:0016787	P:carbohydrate metabolic process; F:hydrolase activity	EC:3.2.1.23	Beta-galactosidase	NON_CYTOPLASMIC_DOMAIN (PHOBIUS); TRANSMEMBRANE (PHOBIUS); CYTOPLASMIC_DOMAIN (PHOBIUS); TMhelix (TMHMM)	no GO terms	no GO terms
XLOC_029617_TCONS_00051444	3-oxoacyl-	1636	IV	3.20797	12.1415	12.9027	9.52262	4.17973	2.46017		1.17115	0.468827	-0.641342	-0.998639		1.92022	yes	-0.438241	no	-0.764651	no		XLOC_029617_TCONS_00051444	3-oxoacyl-	20	0	96.5	P:GO:0006629; P:GO:0009058; P:GO:0044763; F:GO:0016740; P:GO:0044711; P:GO:0009987	P:lipid metabolic process; P:biosynthetic process; P:single-organism cellular process; F:transferase activity; P:single-organism biosynthetic process; P:cellular process	EC:2.3.1.41	Beta-ketoacyl-[acyl-carrier-protein] synthase I	no IPS match	no IPS match	no IPS match
XLOC_019286_TCONS_00033229	pyridoxal biosynthesis protein pdx2-like	1828	IV	2.19469	8.23911	8.9652	5.69376	3.15936	1.33341		1.26225	0.273715	-0.492107	-1.04386		1.90847	yes	-0.654955	no	-1.24451	no		XLOC_019286_TCONS_00033229	pyridoxal biosynthesis protein pdx2-like	20	4.1081e-130	85.4	F:GO:0005515; C:GO:0005829; P:GO:0009058; P:GO:0044763; P:GO:0044711; P:GO:0009987; F:GO:0016787	F:protein binding; C:cytosol; P:biosynthetic process; P:single-organism cellular process; P:single-organism biosynthetic process; P:cellular process; F:hydrolase activity	EC:3.5.1.2	Glutaminase
XLOC_086782_TCONS_00149575	cationic peroxidase 1-like	1324	IV	12.4421	46.652	56.4953	29.9042	15.4805	10.4326		1.37524	0.088371	-0.609658	-0.85395		1.9067	yes	-0.917781	no	-0.569356	no		XLOC_086782_TCONS_00149575	cationic peroxidase 1-like	20	1.8077e-174	89.7	F:GO:0003824; P:GO:0008152; C:GO:0005576; F:GO:0005488; P:GO:0044710; P:GO:0006950	F:catalytic activity; P:metabolic process; C:extracellular region; F:binding; P:single-organism metabolic process; P:response to stress	EC:1.11.1.7	Peroxidase	IPR000823 (PRINTS); IPR002016 (PRINTS); IPR002016 (PFAM); G3DSA:1.10.520.10 (GENE3D); G3DSA:1.10.420.10 (GENE3D); PTHR31388:SF5 (PANTHER); PTHR31388 (PANTHER); IPR019794 (PROSITE_PATTERNS); IPR019793 (PROSITE_PATTERNS); SIGNAL_PEPTIDE_C_REGION (PHOBIUS); SIGNAL_PEPTIDE (PHOBIUS); SIGNAL_PEPTIDE_H_REGION (PHOBIUS); NON_CYTOPLASMIC_DOMAIN (PHOBIUS); SIGNAL_PEPTIDE_N_REGION (PHOBIUS); IPR002016 (PRO…	F:GO:0004601; P:GO:0006979; P:GO:0055114; F:GO:0020037	F:peroxidase activity; P:response to oxidative stress; P:oxidation-reduction process; F:heme binding
XLOC_018857_TCONS_00032493	mitochondrial import inner membrane translocase subunit tim14-3-like	708	IV	3.61862	13.5467	15.438	9.3442	4.63891	2.89145		1.31133	0.225579	-0.61278	-0.924132		1.90443	yes	-0.724344	no	-0.68199	no		XLOC_018857_TCONS_00032493	mitochondrial import inner membrane translocase subunit tim14-3-like	20	4.32348e-52	87.5
XLOC_054325_TCONS_00094544	ca2+-binding protein 1	838	IV	9.61953	35.9994	41.0864	21.5538	15.5763	4.77757		1.33515	0.0528656	-0.339548	-1.04847		1.90394	yes	-0.930717	no	-1.705	no		XLOC_054325_TCONS_00094544	ca2+-binding protein 1	20	1.99395e-71	73.35	F:GO:0005509; C:GO:0005829	F:calcium ion binding; C:cytosol			PR01697 (PRINTS); IPR002048 (SMART); IPR011992 (G3DSA:1.10.238.GENE3D); IPR011992 (G3DSA:1.10.238.GENE3D); IPR002048 (PFAM); IPR011992 (PFAM); PTHR10891:SF533 (PANTHER); PTHR10891 (PANTHER); IPR018247 (PROSITE_PATTERNS); IPR018247 (PROSITE_PATTERNS); IPR018247 (PROSITE_PATTERNS); IPR002048 (PROSITE_PROFILES); IPR002048 (PROSITE_PROFILES); IPR002048 (PROSITE_PROFILES); SSF47473 (SUPERFAMILY)	F:GO:0005509	F:calcium ion binding
XLOC_003029_TCONS_00005182	protein transparent testa 12-like	1734	V	16.4611	61.1929	50.3654	69.4267	20.3508	14.4764		0.453132	1.19069	-0.708261	-0.935566		1.89431	yes	0.463057	no	-0.491382	no		XLOC_003029_TCONS_00005182	protein transparent testa 12-like	20	0	87.05	C:GO:0016020; P:GO:0044765; P:GO:0006810; F:GO:0005215	C:membrane; P:single-organism transport; P:transport; F:transporter activity
XLOC_018922_TCONS_00032594	probable glutathione s-transferase	953	V	45.7459	170.014	128.114	206.234	64.9803	28.3379		0.271803	1.27349	-0.537725	-1.00757		1.89394	yes	0.686859	no	-1.19727	yes		XLOC_018922_TCONS_00032594	probable glutathione s-transferase	20	9.5866e-112	81.5	P:GO:0008152; F:GO:0016740	P:metabolic process; F:transferase activity
XLOC_083923_TCONS_00144706	receptor-like protein kinase haiku2	3921	IV	5.9566	22.1265	27.2945	18.0711	10.809	1.71439		1.18114	0.331515	-0.337447	-1.17521		1.89321	no	-0.594923	no	-2.65647	yes		XLOC_083923_TCONS_00144706	receptor-like protein kinase haiku2	20	0	72.3	F:GO:0000166; P:GO:0019538; C:GO:0016020; F:GO:0016301; F:GO:0016787	F:nucleotide binding; P:protein metabolic process; C:membrane; F:kinase activity; F:hydrolase activity
XLOC_009438_TCONS_00016296	PREDICTED: uncharacterized protein LOC105177873	3173	V	10.5729	39.2484	32.2012	45.8958	9.61963	14.0635		0.402833	1.21937	-0.943582	-0.678618		1.89226	yes	0.511249	no	0.547903	no		XLOC_009438_TCONS_00016296	PREDICTED: uncharacterized protein LOC105177873	20	0	76.7					IPR009836 (PFAM)	no GO terms	no GO terms
XLOC_060762_TCONS_00105621	mevalonate kinase	1564	IV	31.3929	115.629	118.348	93.762	36.4562	29.1175		1.12272	0.558551	-0.756436	-0.924836		1.88099	yes	-0.335964	no	-0.324278	no		XLOC_060762_TCONS_00105621	mevalonate kinase	20	0	91	F:GO:0000166; P:GO:0006629; C:GO:0005829; P:GO:0009058; P:GO:0044711; F:GO:0016301	F:nucleotide binding; P:lipid metabolic process; C:cytosol; P:biosynthetic process; P:single-organism biosynthetic process; F:kinase activity	EC:2.7.1.36	Mevalonate kinase
XLOC_049642_TCONS_00086610	pyridoxal kinase	1388	IV	7.96358	29.1784	27.1012	27.5157	7.76081	9.0157		0.846021	0.883921	-0.922341	-0.807601		1.87341	yes	0.0219003	no	0.216233	no		XLOC_049642_TCONS_00086610	pyridoxal kinase	20	0	92.95	P:GO:0009628; P:GO:0007275; P:GO:0030154; C:GO:0005829; P:GO:0009653; P:GO:0009058; P:GO:0044711; F:GO:0016301; P:GO:0006950	P:response to abiotic stimulus; P:multicellular organism development; P:cell differentiation; C:cytosol; P:anatomical structure morphogenesis; P:biosynthetic process; P:single-organism biosynthetic process; F:kinase activity; P:response to stress	EC:2.7.1.35	Pyridoxal kinase
XLOC_075292_TCONS_00130376	homeobox protein hd1	1206	V	5.98671	21.911	16.8308	26.7114	6.24285	6.11048		0.289575	1.29106	-0.783611	-0.797028		1.87182	yes	0.666357	no	-0.0309196	no		XLOC_075292_TCONS_00130376	homeobox protein hd1	20	7.675e-174	92.3	C:GO:0005634; F:GO:0003677; P:GO:0005975; P:GO:0007275; P:GO:0016043; P:GO:0030154; P:GO:0009653; P:GO:0009058; P:GO:0044711; P:GO:0006139; P:GO:0044723	C:nucleus; F:DNA binding; P:carbohydrate metabolic process; P:multicellular organism development; P:cellular component organization; P:cell differentiation; P:anatomical structure morphogenesis; P:biosynthetic process; P:single-organism biosynthetic process; P:nucleobase-containing compound metabolic process; P:single-organism carbohydrate metabolic process
XLOC_036619_TCONS_00063946	e3 ubiquitin-protein ligase rma1h1	1044	IV	6.54154	23.8299	23.9771	19.1447	5.71378	8.37262		1.11477	0.557974	-0.989548	-0.683194		1.86507	yes	-0.324716	no	0.551233	no		XLOC_036619_TCONS_00063946	e3 ubiquitin-protein ligase rma1h1	20	6.51112e-75	66.85	P:GO:0009628; F:GO:0005515; P:GO:0009056; C:GO:0005737; C:GO:0016020; P:GO:0009719; P:GO:0006464; C:GO:0005783; F:GO:0016740; P:GO:0006950	P:response to abiotic stimulus; F:protein binding; P:catabolic process; C:cytoplasm; C:membrane; P:response to endogenous stimulus; P:cellular protein modification process; C:endoplasmic reticulum; F:transferase activity; P:response to stress			IPR001841 (SMART); IPR018957 (PFAM); IPR013083 (G3DSA:3.30.40.GENE3D); PTHR12313 (PANTHER); PTHR12313:SF2 (PANTHER); PTHR12313:SF2 (PANTHER); IPR017907 (PROSITE_PATTERNS); NON_CYTOPLASMIC_DOMAIN (PHOBIUS); CYTOPLASMIC_DOMAIN (PHOBIUS); TRANSMEMBRANE (PHOBIUS); IPR001841 (PROSITE_PROFILES); SSF57850 (SUPERFAMILY)	F:GO:0008270; F:GO:0005515; F:GO:0046872	F:zinc ion binding; F:protein binding; F:metal ion binding
XLOC_079187_TCONS_00136852	acyl carrier protein chloroplastic-like	775	IV	28.2457	102.437	105.365	84.8489	31.1003	27.3106		1.1082	0.582014	-0.796511	-0.893708		1.85863	yes	-0.312429	no	-0.187465	no		XLOC_079187_TCONS_00136852	acyl carrier protein chloroplastic-like	20	2.50497e-67	86.6	P:GO:0006629; P:GO:0009058; P:GO:0044763; P:GO:0044711; P:GO:0009987	P:lipid metabolic process; P:biosynthetic process; P:single-organism cellular process; P:single-organism biosynthetic process; P:cellular process			IPR020806 (SMART); IPR009081 (G3DSA:1.10.1200.GENE3D); IPR009081 (PFAM); IPR003231 (TIGRFAM); PTHR20863:SF29 (PANTHER); PTHR20863 (PANTHER); IPR006162 (PROSITE_PATTERNS); CYTOPLASMIC_DOMAIN (PHOBIUS); NON_CYTOPLASMIC_DOMAIN (PHOBIUS); TRANSMEMBRANE (PHOBIUS); IPR003231 (PRODOM); IPR009081 (PROSITE_PROFILES); IPR003231 (HAMAP); IPR009081 (SUPERFAMILY); TMhelix (TMHMM)	F:GO:0031177; P:GO:0006633	F:phosphopantetheine binding; P:fatty acid biosynthetic process
XLOC_085729_TCONS_00147832	spermidine hydroxycinnamoyl transferase-like	1648	V	8.28475	29.9511	20.8403	36.2521	10.485	7.29755		0.162691	1.34454	-0.631401	-0.87583		1.85408	yes	0.798685	no	-0.522849	no		XLOC_085729_TCONS_00147832	spermidine hydroxycinnamoyl transferase-like	20	0	72.4	P:GO:0008152; F:GO:0016740	P:metabolic process; F:transferase activity	EC:2.3.1	Acyltransferases
XLOC_073488_TCONS_00127296	phosphatase family protein	1003	IV	4.80239	17.2152	15.4784	16.9781	5.30853	4.58141		0.746856	0.975823	-0.805833	-0.916846		1.84186	yes	0.133415	no	-0.212519	no		XLOC_073488_TCONS_00127296	phosphatase family protein	20	2.8677e-132	83.7	P:GO:0008152; F:GO:0016787	P:metabolic process; F:hydrolase activity
XLOC_043838_TCONS_00076518	branched-chain-amino-acid aminotransferase chloroplastic-like	1521	IV	12.5966	45.1535	41.9995	42.5149	17.0598	8.93294		0.834762	0.864696	-0.613727	-1.08573		1.84181	yes	0.0175967	no	-0.933393	no		XLOC_043838_TCONS_00076518	branched-chain-amino-acid aminotransferase chloroplastic-like	20	5.3784e-131	84.5	P:GO:0008152; P:GO:0044763; F:GO:0016740; P:GO:0044710; C:GO:0009536; P:GO:0009987	P:metabolic process; P:single-organism cellular process; F:transferase activity; P:single-organism metabolic process; C:plastid; P:cellular process	EC:2.6.1.42	Branched-chain-amino-acid transaminase	G3DSA:3.30.470.10 (GENE3D); IPR001544 (PANTHER); PTHR11825:SF25 (PANTHER); IPR001544 (SUPERFAMILY)	F:GO:0003824; P:GO:0008152	F:catalytic activity; P:metabolic process
XLOC_034690_TCONS_00060518	gibberellin 2-beta-dioxygenase	1300	IV	18.4332	65.9773	62.1099	55.9842	29.0259	7.86491		0.930548	0.686569	-0.387149	-1.22997		1.83966	no	-0.149806	no	-1.88384	yes		XLOC_034690_TCONS_00060518	gibberellin 2-beta-dioxygenase	20	0	82.5	P:GO:0009628; F:GO:0003824; P:GO:0008152; F:GO:0005488; P:GO:0044710	P:response to abiotic stimulus; F:catalytic activity; P:metabolic process; F:binding; P:single-organism metabolic process	EC:1.14.11	Acting on paired donors, with incorporation or reduction of molecular oxygen. The oxygen incorporated need not be derived from O(2)	IPR002283 (PRINTS); IPR005123 (PFAM); IPR026992 (PFAM); IPR027443 (G3DSA:2.60.120.GENE3D); PTHR10209 (PANTHER); IPR005123 (PROSITE_PROFILES); SSF51197 (SUPERFAMILY)	F:GO:0005506; F:GO:0016491; P:GO:0055114	F:iron ion binding; F:oxidoreductase activity; P:oxidation-reduction process
XLOC_053662_TCONS_00093402	expansin-a4 -like protein	1176	IV	7.25089	25.9525	26.36	20.5443	7.82096	7.40981		1.14587	0.530323	-0.816336	-0.859852		1.83964	yes	-0.359613	no	-0.0779092	no		XLOC_053662_TCONS_00093402	expansin-a4 -like protein	20	9.802e-163	92.4	C:GO:0005618; C:GO:0016020; P:GO:0016043; C:GO:0005576	C:cell wall; C:membrane; P:cellular component organization; C:extracellular region			IPR002963 (PRINTS); IPR007118 (PRINTS); IPR007112 (SMART); IPR007117 (PFAM); IPR009009 (G3DSA:2.40.40.GENE3D); IPR009009 (PFAM); IPR007117 (G3DSA:2.60.40.GENE3D); PTHR31867:SF5 (PANTHER); PTHR31867 (PANTHER); NON_CYTOPLASMIC_DOMAIN (PHOBIUS); TRANSMEMBRANE (PHOBIUS); CYTOPLASMIC_DOMAIN (PHOBIUS); IPR007112 (PROSITE_PROFILES); IPR007117 (PROSITE_PROFILES); SignalP-TM (SIGNALP_EUK); IPR007117 (SUPE…	P:GO:0009664; C:GO:0005576	P:plant-type cell wall organization; C:extracellular region
XLOC_080685_TCONS_00139363	chorismate mutase chloroplastic	1325	IV	24.5652	87.8856	80.9642	84.5278	23.3872	29.1569		0.808469	0.917372	-0.951081	-0.774759		1.83901	yes	0.0621412	no	0.31812	no		XLOC_080685_TCONS_00139363	chorismate mutase chloroplastic	20	8.893e-136	79.85	F:GO:0003824; P:GO:0009058; P:GO:0044763; P:GO:0044711; P:GO:0009987	F:catalytic activity; P:biosynthetic process; P:single-organism cellular process; P:single-organism biosynthetic process; P:cellular process	EC:5.4.99.5	Chorismate mutase	IPR008238 (G3DSA:1.10.590.GENE3D); IPR008238 (TIGRFAM); PTHR21145:SF0 (PANTHER); IPR008238 (PANTHER); IPR008238 (PROSITE_PROFILES); IPR020822 (SUPERFAMILY)	F:GO:0004106; P:GO:0009073; P:GO:0046417	F:chorismate mutase activity; P:aromatic amino acid family biosynthetic process; P:chorismate metabolic process
XLOC_065342_TCONS_00113524	pectate lyase	1544	IV	56.787	202.555	282.249	51.7281	85.1682	27.713		1.46879	-0.516656	-0.22864	-0.723495		1.83468	no	-2.44795	no	-1.61975	yes		XLOC_065342_TCONS_00113524	pectate lyase	20	0	93.8	P:GO:0005975; F:GO:0003824; P:GO:0009056; F:GO:0005488	P:carbohydrate metabolic process; F:catalytic activity; P:catabolic process; F:binding	EC:4.2.2.2	Pectate lyase
XLOC_044382_TCONS_00077478	probable wrky transcription factor 71	1303	V	24.6466	87.8882	69.9941	99.8576	24.8913	26.416		0.40471	1.22665	-0.836661	-0.794697		1.83428	yes	0.512639	no	0.0857705	no		XLOC_044382_TCONS_00077478	probable wrky transcription factor 71	20	2.7986e-77	66.25	F:GO:0003700; P:GO:0006355; F:GO:0043565	F:transcription factor activity, sequence-specific DNA binding; P:regulation of transcription, DNA-templated; F:sequence-specific DNA binding
XLOC_071925_TCONS_00124650	gibberellin receptor gid1b-like	1721	IV	9.51328	33.898	34.1129	28.03	11.3789	8.64021		1.08916	0.601019	-0.735202	-0.954977		1.83319	yes	-0.283346	no	-0.397222	no		XLOC_071925_TCONS_00124650	gibberellin receptor gid1b-like	20	0	90.9	P:GO:0007165; P:GO:0006464; P:GO:0009653; P:GO:0009058; P:GO:0044711; P:GO:0006810; C:GO:0005622; P:GO:0006950; P:GO:0044723; P:GO:0009607; P:GO:0005975; P:GO:0009628; P:GO:0008219; P:GO:0009605; P:GO:0009908; P:GO:0009719; F:GO:0016787	P:signal transduction; P:cellular protein modification process; P:anatomical structure morphogenesis; P:biosynthetic process; P:single-organism biosynthetic process; P:transport; C:intracellular; P:response to stress; P:single-organism carbohydrate metabolic process; P:response to biotic stimulus; P:carbohydrate metabolic process; P:response to abiotic stimulus; P:cell death; P:response to extern…			IPR013094 (PFAM); IPR029058 (G3DSA:3.40.50.GENE3D); PTHR23024:SF98 (PANTHER); PTHR23024 (PANTHER); IPR002168 (PROSITE_PATTERNS); IPR002168 (PROSITE_PATTERNS); IPR029058 (SUPERFAMILY)	P:GO:0008152; F:GO:0016787	P:metabolic process; F:hydrolase activity
XLOC_052046_TCONS_00090673	cytochrome c oxidase subunit mitochondrial	593	IV	41.689	147.9	143.626	126.121	46.9705	39.3745		1.02036	0.693244	-0.785827	-0.927772		1.82689	yes	-0.187513	no	-0.254494	no		XLOC_052046_TCONS_00090673	cytochrome c oxidase subunit mitochondrial	20	2.65285e-52	82.2	F:GO:0003824; C:GO:0016020; C:GO:0005739; P:GO:0008152; P:GO:0044710; P:GO:0044765; P:GO:0006810; F:GO:0005215	F:catalytic activity; C:membrane; C:mitochondrion; P:metabolic process; P:single-organism metabolic process; P:single-organism transport; P:transport; F:transporter activity	EC:1.9.3.1	Cytochrome-c oxidase	IPR001349 (G3DSA:4.10.95.GENE3D); IPR001349 (PFAM); IPR001349 (PANTHER); IPR001349 (PRODOM); IPR001349 (SUPERFAMILY)	F:GO:0004129; C:GO:0005751; C:GO:0005743	F:cytochrome-c oxidase activity; C:mitochondrial respiratory chain complex IV; C:mitochondrial inner membrane
XLOC_003545_TCONS_00006090	auxin-repressed kda protein	543	IV	18.0063	63.6483	56.9932	61.5735	19.7581	17.7161		0.765274	0.960191	-0.819283	-0.906181		1.82162	yes	0.111519	no	-0.157384	no		XLOC_003545_TCONS_00006090	auxin-repressed kda protein	11	7.46594e-09	84.64	P:GO:0009719	P:response to endogenous stimulus			no IPS match	no IPS match	no IPS match
XLOC_054238_TCONS_00094383	PREDICTED: uncharacterized protein LOC105155725	850	IV	7.05233	24.909	28.6388	15.1852	9.69625	5.06425		1.37122	0.0528269	-0.485065	-0.93898		1.8205	yes	-0.915299	no	-0.93708	no		XLOC_054238_TCONS_00094383	PREDICTED: uncharacterized protein LOC105155725	20	2.47515e-51	66.9					no IPS match	no IPS match	no IPS match
XLOC_052769_TCONS_00091914	expansin	1086	IV	14.0148	49.4038	62.1321	20.2628	17.0314	12.0508		1.48386	-0.329423	-0.46937	-0.685071		1.81767	yes	-1.61651	no	-0.499074	no		XLOC_052769_TCONS_00091914	expansin	20	2.46447e-55	94.7	C:GO:0005618; C:GO:0016020; P:GO:0016043; C:GO:0005576	C:cell wall; C:membrane; P:cellular component organization; C:extracellular region			IPR007118 (PRINTS); IPR002963 (PRINTS); IPR007117 (G3DSA:2.60.40.GENE3D); IPR007117 (PFAM); PTHR31867:SF5 (PANTHER); PTHR31867 (PANTHER); TRANSMEMBRANE (PHOBIUS); CYTOPLASMIC_DOMAIN (PHOBIUS); NON_CYTOPLASMIC_DOMAIN (PHOBIUS); IPR007117 (PROSITE_PROFILES); SignalP-noTM (SIGNALP_EUK); IPR007117 (SUPERFAMILY)	P:GO:0009664; C:GO:0005576	P:plant-type cell wall organization; C:extracellular region
XLOC_024739_TCONS_00042871	kirola-like isoform x1	982	V	183.596	647.065	510.23	768.333	201.164	187.051		0.33665	1.26561	-0.775731	-0.826526		1.81737	yes	0.590584	no	-0.104938	no		XLOC_024739_TCONS_00042871	kirola-like isoform x1	20	2.21312e-62	73.8	P:GO:0009607; P:GO:0006950	P:response to biotic stimulus; P:response to stress
XLOC_004119_TCONS_00007064	transcription repressor myb6-like	1150	IV	8.72649	30.5533	28.8405	27.7416	11.0882	6.7584		0.903229	0.806236	-0.663651	-1.04581		1.80785	yes	-0.056048	no	-0.714265	no		XLOC_004119_TCONS_00007064	transcription repressor myb6-like	20	2.7025e-108	66.75	F:GO:0003677; F:GO:0003682	F:DNA binding; F:chromatin binding
XLOC_052312_TCONS_00091122	hydrophobic protein lti6b	565	IV	111.977	391.995	388.536	335.036	126.193	104.039		1.03963	0.669039	-0.777606	-0.931065		1.80764	yes	-0.21373	no	-0.278498	no		XLOC_052312_TCONS_00091122	hydrophobic protein lti6b	20	3.27038e-13	93.6	C:GO:0016020	C:membrane
XLOC_061672_TCONS_00107170	autophagy-related protein 8c	685	V	8.06967	28.2324	24.0591	28.6904	9.21826	7.37116		0.632279	1.06775	-0.763175	-0.936854		1.80677	yes	0.25399	no	-0.322604	no		XLOC_061672_TCONS_00107170	autophagy-related protein 8c	20	4.68168e-68	93.1	P:GO:0009987	P:cellular process			G3DSA:3.10.20.90 (GENE3D); IPR004241 (PFAM); IPR004241 (PANTHER); IPR029071 (SUPERFAMILY)	no GO terms	no GO terms
XLOC_066474_TCONS_00115401	glycosyl hydrolase family 1 family protein	627	V	46.1842	161.527	100.623	224.226	51.507	45.3367		-0.0578509	1.43179	-0.649789	-0.724153		1.80631	yes	1.156	no	-0.18409	no		XLOC_066474_TCONS_00115401	glycosyl hydrolase family 1 family protein	20	8.14e-94	85.05	P:GO:0005975; F:GO:0016787	P:carbohydrate metabolic process; F:hydrolase activity	EC:3.2.1.21	Beta-glucosidase	IPR013781 (G3DSA:3.20.20.GENE3D); IPR001360 (PFAM); PTHR10353:SF27 (PANTHER); IPR001360 (PANTHER); IPR017853 (SUPERFAMILY)	P:GO:0005975; F:GO:0004553	P:carbohydrate metabolic process; F:hydrolase activity, hydrolyzing O-glycosyl compounds
XLOC_032453_TCONS_00056516	protein transport protein sec61 subunit gamma-1	472	IV	47.0049	163.382	158.489	146.236	53.5295	45.0786		0.963976	0.759112	-0.790897	-0.932192		1.79737	yes	-0.116085	no	-0.247894	no		XLOC_032453_TCONS_00056516	protein transport protein sec61 subunit gamma-1	20	1.76302e-28	98.45	P:GO:0009607; P:GO:0009628; P:GO:0009605; P:GO:0006810; C:GO:0005886; F:GO:0005215; P:GO:0009987; P:GO:0006950	P:response to biotic stimulus; P:response to abiotic stimulus; P:response to external stimulus; P:transport; C:plasma membrane; F:transporter activity; P:cellular process; P:response to stress
XLOC_056945_TCONS_00099024	udp-galactose udp-glucose transporter 2-like	1484	V	19.3108	66.8211	51.6857	77.1028	19.9521	20.2282		0.342109	1.26289	-0.807502	-0.797499		1.79089	yes	0.577017	no	0.0198256	no		XLOC_056945_TCONS_00099024	udp-galactose udp-glucose transporter 2-like	20	0	90.55	C:GO:0016020; P:GO:0044765; P:GO:0006810	C:membrane; P:single-organism transport; P:transport
XLOC_085416_TCONS_00147304	senescence-associated family protein	744	V	7.84727	27.0803	13.1079	43.6321	8.41727	8.44723		-0.312019	1.48729	-0.588516	-0.58675		1.78698	yes	1.73496	no	0.0051248	no		XLOC_085416_TCONS_00147304	senescence-associated family protein	20	1.12384e-34	66.9	P:GO:0008150	P:biological_process
XLOC_069719_TCONS_00120996	rotundifolia-like protein	801	V	28.2213	97.284	75.2899	105.749	12.9273	48.4567		0.372005	1.14365	-1.20787	-0.30778		1.78542	yes	0.490119	no	1.90627	yes		XLOC_069719_TCONS_00120996	rotundifolia-like protein	20	2.12815e-24	79.9
XLOC_060634_TCONS_00105428	nac domain-containing protein 2	1217	IV	18.1785	62.5368	65.4272	48.4497	30.2663	7.25015		1.1056	0.424994	-0.303953	-1.22664		1.78247	yes	-0.433403	no	-2.06163	yes		XLOC_060634_TCONS_00105428	nac domain-containing protein 2	20	3.508e-157	80.2	F:GO:0003677; P:GO:0009058; P:GO:0006139	F:DNA binding; P:biosynthetic process; P:nucleobase-containing compound metabolic process
XLOC_047714_TCONS_00083307	retroelement pol polyprotein	930	IV	0.377031	1.29691	1.98746	0	0.72832	0		1.39579	-0.724227	0.052668	-0.724227		1.78232	no	#NAME?	yes	#NAME?	no		XLOC_047714_TCONS_00083307	retroelement pol polyprotein	20	1.27356e-16	69.5	P:GO:0008152; F:GO:0005488	P:metabolic process; F:binding
XLOC_027915_TCONS_00048504	histidinol-phosphate chloroplastic-like	1578	IV	6.82872	23.4077	25.5158	17.1174	6.83501	7.71865		1.27366	0.320221	-0.847097	-0.746781		1.7773	yes	-0.575929	no	0.175405	no		XLOC_027915_TCONS_00048504	histidinol-phosphate chloroplastic-like	20	0	92.7	P:GO:0009058; P:GO:0044763; F:GO:0016740; F:GO:0005488; P:GO:0044711; C:GO:0009536; P:GO:0009987	P:biosynthetic process; P:single-organism cellular process; F:transferase activity; F:binding; P:single-organism biosynthetic process; C:plastid; P:cellular process	EC:2.6.1.9; EC:2.6.1.57; EC:2.6.1.5; EC:2.6.1.1	Histidinol-phosphate transaminase; Aromatic-amino-acid transaminase; Tyrosine transaminase; Aspartate transaminase
XLOC_024824_TCONS_00043002	random slug protein 5-like	1128	IV	12.7353	43.6323	39.4141	42.6527	13.2638	13.4485		0.762077	0.964057	-0.868826	-0.857307		1.77656	yes	0.113928	no	0.0199512	no		XLOC_024824_TCONS_00043002	random slug protein 5-like	20	4.6631e-162	86.8	P:GO:0009058; P:GO:0044763; P:GO:0044711; P:GO:0006810; C:GO:0005622; F:GO:0005215; P:GO:0009987	P:biosynthetic process; P:single-organism cellular process; P:single-organism biosynthetic process; P:transport; C:intracellular; F:transporter activity; P:cellular process
XLOC_038425_TCONS_00067069	homeobox-leucine zipper protein athb-13	1367	IV	29.9691	102.668	101.811	86.8323	38.2784	23.3363		1.04175	0.644161	-0.644647	-1.04127		1.77643	yes	-0.229595	no	-0.713957	no		XLOC_038425_TCONS_00067069	homeobox-leucine zipper protein athb-13	20	4.645e-149	79.9	C:GO:0005634; F:GO:0003677; F:GO:0003700; P:GO:0009058; P:GO:0006139	C:nucleus; F:DNA binding; F:transcription factor activity, sequence-specific DNA binding; P:biosynthetic process; P:nucleobase-containing compound metabolic process
XLOC_083705_TCONS_00144295	d-aminoacyl-trna deacylase-like	1460	IV	19.3979	66.2904	63.9966	61.506	23.6987	17.6407		0.911775	0.809879	-0.736904	-0.984751		1.7729	yes	-0.0572683	no	-0.425896	no		XLOC_083705_TCONS_00144295	d-aminoacyl-trna deacylase-like	20	3.6323e-172	84.25	P:GO:0008152; C:GO:0005829; F:GO:0016787	P:metabolic process; C:cytosol; F:hydrolase activity			G3DSA:3.40.630.50 (GENE3D); IPR007508 (PFAM); G3DSA:3.40.50.10700 (GENE3D); SSF142535 (SUPERFAMILY)	F:GO:0051499; F:GO:0016788	F:D-aminoacyl-tRNA deacylase activity; F:hydrolase activity, acting on ester bonds
XLOC_035596_TCONS_00062118	protein phosphatase 2c 37-like	1611	IV	8.42204	28.7381	31.841	19.7979	12.0052	5.3178		1.28174	0.22451	-0.459592	-1.04666		1.77072	yes	-0.685541	no	-1.17475	no		XLOC_035596_TCONS_00062118	protein phosphatase 2c 37-like	20	0	74.6	F:GO:0005488; C:GO:0005622; P:GO:0009987; F:GO:0016787	F:binding; C:intracellular; P:cellular process; F:hydrolase activity	EC:3.1.3.16	Protein-serine/threonine phosphatase
XLOC_042773_TCONS_00074669	probable nucleoredoxin 2	1422	IV	11.4897	39.1964	43.4244	25.5198	13.7727	10.3808		1.35076	0.15052	-0.636953	-0.864331		1.77038	yes	-0.766892	no	-0.407888	no		XLOC_042773_TCONS_00074669	probable nucleoredoxin 2	20	0	81.35	P:GO:0007165; F:GO:0005488; C:GO:0005622	P:signal transduction; F:binding; C:intracellular
XLOC_021569_TCONS_00037199	long chain acyl- synthetase peroxisomal-like	2565	V	6.25098	21.2116	17.4625	23.6119	6.36298	6.72002		0.463582	1.19023	-0.848002	-0.805812		1.7627	yes	0.435251	no	0.0787616	no		XLOC_021569_TCONS_00037199	long chain acyl- synthetase peroxisomal-like	20	0	90.1	P:GO:0009628; F:GO:0003824; P:GO:0006629; P:GO:0044763; P:GO:0009987; P:GO:0006950	P:response to abiotic stimulus; F:catalytic activity; P:lipid metabolic process; P:single-organism cellular process; P:cellular process; P:response to stress	EC:6.2.1.3	Long-chain-fatty-acid--CoA ligase
XLOC_070287_TCONS_00121890	sphinganine c -monooxygenase 1-like	1157	IV	12.6052	42.7536	41.5746	37.4584	12.4778	14.6651		0.995421	0.722821	-0.931549	-0.786692		1.76202	yes	-0.150413	no	0.233014	no		XLOC_070287_TCONS_00121890	sphinganine c -monooxygenase 1-like	20	2.4092e-162	89.95	F:GO:0003824; C:GO:0016020; P:GO:0006629; P:GO:0009058; P:GO:0044763; F:GO:0005488; P:GO:0044711; P:GO:0009987	F:catalytic activity; C:membrane; P:lipid metabolic process; P:biosynthetic process; P:single-organism cellular process; F:binding; P:single-organism biosynthetic process; P:cellular process
XLOC_057255_TCONS_00099621	d-amino-acid chloroplastic-like	1228	V	9.04947	30.6634	26.1605	33.3012	10.5664	8.56551		0.541348	1.13495	-0.754984	-0.921317		1.76061	yes	0.348186	no	-0.302878	no		XLOC_057255_TCONS_00099621	d-amino-acid chloroplastic-like	20	0	91.8	P:GO:0008152; F:GO:0016740	P:metabolic process; F:transferase activity			G3DSA:3.20.10.10 (GENE3D); G3DSA:3.30.470.10 (GENE3D); IPR001544 (PFAM); IPR001544 (PANTHER); PTHR11825:SF35 (PANTHER); IPR001544 (SUPERFAMILY)	F:GO:0003824; P:GO:0008152	F:catalytic activity; P:metabolic process
XLOC_073751_TCONS_00127764	protochlorophyllide chloroplastic	2259	V	32.9979	111.659	62.8044	164.212	35.6624	34.0339		-0.185072	1.46502	-0.626722	-0.653221		1.75865	yes	1.38662	no	-0.067433	no		XLOC_073751_TCONS_00127764	protochlorophyllide chloroplastic	20	1.9574e-161	79.1	F:GO:0003824; P:GO:0008152; P:GO:0044710	F:catalytic activity; P:metabolic process; P:single-organism metabolic process	EC:1.3.1.33	Protochlorophyllide reductase
XLOC_067774_TCONS_00117639	duf21 domain-containing protein at4g14240-like	1711	IV	4.84912	16.4053	15.901	14.9162	5.60878	4.48598		0.94345	0.779673	-0.768198	-0.954925		1.75837	yes	-0.0922349	no	-0.322261	no		XLOC_067774_TCONS_00117639	duf21 domain-containing protein at4g14240-like	20	0	89.1	F:GO:0000166; F:GO:0003676	F:nucleotide binding; F:nucleic acid binding			G3DSA:3.10.580.10 (GENE3D); IPR002550 (PFAM); PTHR12064 (PANTHER); CYTOPLASMIC_DOMAIN (PHOBIUS); NON_CYTOPLASMIC_DOMAIN (PHOBIUS); CYTOPLASMIC_DOMAIN (PHOBIUS); TRANSMEMBRANE (PHOBIUS); TRANSMEMBRANE (PHOBIUS); TRANSMEMBRANE (PHOBIUS); NON_CYTOPLASMIC_DOMAIN (PHOBIUS); TRANSMEMBRANE (PHOBIUS); NON_CYTOPLASMIC_DOMAIN (PHOBIUS); IPR000644 (PROSITE_PROFILES); IPR000644 (PROSITE_PROFILES); IPR000644 …	no GO terms	no GO terms
XLOC_048164_TCONS_00084072	premnaspirodiene oxygenase-like	684	IV	27.8199	93.9944	117.123	41.7898	49.2593	4.94594		1.36526	-0.245702	-0.0859701	-1.03359		1.75646	no	-1.4868	no	-3.31608	yes		XLOC_048164_TCONS_00084072	premnaspirodiene oxygenase-like	20	5.4512e-74	80.4	F:GO:0003824; P:GO:0008152; F:GO:0005488; P:GO:0044710	F:catalytic activity; P:metabolic process; F:binding; P:single-organism metabolic process
XLOC_043185_TCONS_00075400	boi-related e3 ubiquitin-protein ligase 1-like	1148	V	8.72855	29.3978	26.1926	28.212	7.72032	10.9353		0.759665	0.953175	-1.01046	-0.702381		1.75189	yes	0.107148	no	0.502256	no		XLOC_043185_TCONS_00075400	boi-related e3 ubiquitin-protein ligase 1-like	20	9.41212e-87	57.45	C:GO:0005634; F:GO:0004842; F:GO:0008270; F:GO:0046872; P:GO:0031347; P:GO:0016567	C:nucleus; F:ubiquitin-protein transferase activity; F:zinc ion binding; F:metal ion binding; P:regulation of defense response; P:protein ubiquitination			PTHR10044:SF90 (PANTHER); PTHR10044 (PANTHER)	no GO terms	no GO terms
XLOC_001526_TCONS_00002674	sucrose transporter	648	V	42.7631	143.827	98.3368	178.969	44.1657	47.7513		0.0959639	1.37894	-0.76598	-0.708928		1.7499	yes	0.863907	no	0.112614	no		XLOC_001526_TCONS_00002674	sucrose transporter	20	5.75153e-37	86.15	P:GO:0044765; P:GO:0006810; C:GO:0005886; F:GO:0005215	P:single-organism transport; P:transport; C:plasma membrane; F:transporter activity
XLOC_031213_TCONS_00054346	protein sensitive to proton rhizotoxicity 1	1739	V	7.23253	24.2059	19.645	27.0761	8.19327	6.59701		0.438742	1.20279	-0.738706	-0.902831		1.74278	yes	0.462855	no	-0.312626	no		XLOC_031213_TCONS_00054346	protein sensitive to proton rhizotoxicity 1	20	0	72.95	P:GO:0008150; F:GO:0005488	P:biological_process; F:binding
XLOC_033259_TCONS_00058011	PREDICTED: uncharacterized protein LOC105161105	1449	IV	46.2403	154.4	145.43	134.753	60.4341	35.1467		0.945524	0.749456	-0.615307	-1.07967		1.73945	yes	-0.110003	no	-0.781974	no		XLOC_033259_TCONS_00058011	PREDICTED: uncharacterized protein LOC105161105	20	4.24465e-83	79.6	P:GO:0019748; P:GO:0009628; P:GO:0008219; P:GO:0007165; P:GO:0009719; P:GO:0009058; P:GO:0044711; P:GO:0006810; C:GO:0005622; P:GO:0006950	P:secondary metabolic process; P:response to abiotic stimulus; P:cell death; P:signal transduction; P:response to endogenous stimulus; P:biosynthetic process; P:single-organism biosynthetic process; P:transport; C:intracellular; P:response to stress			SignalP-TM (SIGNALP_GRAM_POSITIVE); TMhelix (TMHMM)	no GO terms	no GO terms
XLOC_025581_TCONS_00044289	transcription factor myb1r1-like isoform x1	540	IV	0.985131	3.28375	5.15651	0	1.9539	0		1.38842	-0.730429	0.0724418	-0.730429		1.73696	no	#NAME?	yes	#NAME?	yes		XLOC_025581_TCONS_00044289	transcription factor myb1r1-like isoform x1	20	2.31146e-51	69.65	F:GO:0003677; F:GO:0003682	F:DNA binding; F:chromatin binding
XLOC_077033_TCONS_00133283	codeine o-demethylase-like	1427	IV	6.10073	20.2928	19.6109	17.8793	5.36454	7.56847		0.975531	0.734388	-1.00842	-0.7015		1.73391	yes	-0.133369	no	0.496547	no		XLOC_077033_TCONS_00133283	codeine o-demethylase-like	20	3.6037e-153	74.75	F:GO:0003824; P:GO:0008152; F:GO:0005488; P:GO:0044710	F:catalytic activity; P:metabolic process; F:binding; P:single-organism metabolic process	EC:1.14.11	Acting on paired donors, with incorporation or reduction of molecular oxygen. The oxygen incorporated need not be derived from O(2)	IPR026992 (PFAM); IPR005123 (PFAM); IPR027443 (G3DSA:2.60.120.GENE3D); PTHR10209 (PANTHER); IPR005123 (PROSITE_PROFILES); SSF51197 (SUPERFAMILY)	F:GO:0016491; P:GO:0055114	F:oxidoreductase activity; P:oxidation-reduction process
XLOC_009259_TCONS_00015993	fumarate hydratase mitochondrial	1650	IV	24.3469	80.7697	73.6186	81.5129	28.7117	21.8353		0.728027	0.986924	-0.744718	-0.970233		1.73008	yes	0.146959	no	-0.394976	no		XLOC_009259_TCONS_00015993	fumarate hydratase mitochondrial	20	0	96	P:GO:0006091; C:GO:0005737; F:GO:0003824	P:generation of precursor metabolites and energy; C:cytoplasm; F:catalytic activity	EC:4.2.1.2	Fumarate hydratase	IPR000362 (PRINTS); IPR018951 (PFAM); G3DSA:1.20.200.10 (GENE3D); IPR005677 (TIGRFAM); G3DSA:1.10.40.30 (GENE3D); IPR022761 (PFAM); IPR024083 (G3DSA:1.10.275.GENE3D); IPR000362 (PANTHER); PTHR11444:SF1 (PANTHER); IPR020557 (PROSITE_PATTERNS); IPR005677 (HAMAP); IPR008948 (SUPERFAMILY)	F:GO:0003824; F:GO:0016829; P:GO:0006099; F:GO:0004333; P:GO:0006106; C:GO:0045239	F:catalytic activity; F:lyase activity; P:tricarboxylic acid cycle; F:fumarate hydratase activity; P:fumarate metabolic process; C:tricarboxylic acid cycle enzyme complex
XLOC_059527_TCONS_00103509	internal alternative nad h-ubiquinone oxidoreductase mitochondrial-like	1010	IV	18.9346	62.4923	65.0539	50.4095	25.3109	14.4616		1.13702	0.502575	-0.584783	-1.05481		1.72265	yes	-0.367938	no	-0.807534	no		XLOC_059527_TCONS_00103509	internal alternative nad h-ubiquinone oxidoreductase mitochondrial-like	20	2.4678e-129	92.75	F:GO:0000166; F:GO:0003824; P:GO:0008152; P:GO:0044710	F:nucleotide binding; F:catalytic activity; P:metabolic process; P:single-organism metabolic process
XLOC_013585_TCONS_00023427	hippocampus abundant transcript-like protein 1	1697	IV	26.1992	86.4437	98.3066	58.0971	29.5515	25.1256		1.35159	0.15811	-0.689164	-0.820531		1.72224	yes	-0.75882	no	-0.234074	no		XLOC_013585_TCONS_00023427	hippocampus abundant transcript-like protein 1	20	2.2348e-152	77.15	P:GO:0006810; C:GO:0005886; F:GO:0005215	P:transport; C:plasma membrane; F:transporter activity
XLOC_059810_TCONS_00104037	14-3-3 protein	1090	V	27.4787	90.5525	70.2845	107.337	31.3064	26.059		0.304202	1.28112	-0.723485	-0.861837		1.72044	yes	0.610875	no	-0.264677	no		XLOC_059810_TCONS_00104037	14-3-3 protein	20	2.5315e-166	95.75	F:GO:0005515	F:protein binding			Coil (COILS); IPR000308 (PRINTS); IPR023410 (SMART); IPR000308 (PIRSF); IPR023410 (PFAM); G3DSA:1.20.190.20 (GENE3D); PTHR18860:SF15 (PANTHER); IPR000308 (PANTHER); IPR023409 (PROSITE_PATTERNS); IPR023409 (PROSITE_PATTERNS); IPR023410 (SUPERFAMILY)	F:GO:0019904	F:protein domain specific binding
XLOC_042791_TCONS_00074700	zeaxanthin chloroplastic-like	349	IV	18.4322	60.4559	55.7697	54.732	28.9749	8.59678		0.828197	0.782364	-0.355257	-1.2553		1.71365	yes	-0.0270956	no	-1.75293	yes		XLOC_042791_TCONS_00074700	zeaxanthin chloroplastic-like	20	1.81016e-54	78.7	F:GO:0003824; P:GO:0008152; P:GO:0044710	F:catalytic activity; P:metabolic process; P:single-organism metabolic process
XLOC_026808_TCONS_00046557	crocetin chloroplastic-like	1631	IV	4.2561	13.9005	14.5399	10.8605	4.67179	4.25925		1.19409	0.456552	-0.783972	-0.866665		1.70753	yes	-0.420931	no	-0.133377	no		XLOC_026808_TCONS_00046557	crocetin chloroplastic-like	20	0	71.6	P:GO:0005975; F:GO:0016740	P:carbohydrate metabolic process; F:transferase activity			IPR002213 (PFAM); G3DSA:3.40.50.2000 (GENE3D); PTHR11926:SF98 (PANTHER); IPR002213 (PANTHER); IPR002213 (PROSITE_PATTERNS); SSF53756 (SUPERFAMILY)	F:GO:0016758; P:GO:0008152	F:transferase activity, transferring hexosyl groups; P:metabolic process
XLOC_017970_TCONS_00030935	isocitrate dehydrogenase	899	IV	88.677	288.202	267.997	277.307	97.7126	88.5374		0.820029	0.909731	-0.820678	-0.909082		1.70045	yes	0.0492679	no	-0.142258	no		XLOC_017970_TCONS_00030935	isocitrate dehydrogenase	20	6.8447e-115	96.95	P:GO:0006091; C:GO:0005576; P:GO:0006139; C:GO:0005886; C:GO:0009536; P:GO:0006950; P:GO:0044723; F:GO:0000166; P:GO:0005975; P:GO:0009607; P:GO:0009628; P:GO:0009605; F:GO:0003824	P:generation of precursor metabolites and energy; C:extracellular region; P:nucleobase-containing compound metabolic process; C:plasma membrane; C:plastid; P:response to stress; P:single-organism carbohydrate metabolic process; F:nucleotide binding; P:carbohydrate metabolic process; P:response to biotic stimulus; P:response to abiotic stimulus; P:response to external stimulus; F:catalytic activity	EC:1.1.1.42	Isocitrate dehydrogenase (NADP(+))
XLOC_084753_TCONS_00146187	probable wrky transcription factor 7	1555	V	10.1816	33.0377	24.2804	38.7457	10.3576	10.8552		0.239648	1.316	-0.796338	-0.759312		1.69815	yes	0.674245	no	0.0676981	no		XLOC_084753_TCONS_00146187	probable wrky transcription factor 7	20	7.5552e-123	84.3	F:GO:0003677; F:GO:0003700; P:GO:0009058; P:GO:0006139	F:DNA binding; F:transcription factor activity, sequence-specific DNA binding; P:biosynthetic process; P:nucleobase-containing compound metabolic process
XLOC_011750_TCONS_00020287	protein nlp5-like	2199	IV	6.93355	22.4978	20.1379	22.206	7.76471	6.74013		0.732339	0.987928	-0.796822	-0.923446		1.69812	yes	0.141037	no	-0.204156	no		XLOC_011750_TCONS_00020287	protein nlp5-like	20	9.7264e-158	66
XLOC_018432_TCONS_00031749	probable carboxylesterase 18	1347	V	6.09096	19.6198	12.8149	26.485	6.49637	6.39542		-0.024664	1.42223	-0.693441	-0.704126		1.68757	yes	1.04736	no	-0.0225957	no		XLOC_018432_TCONS_00031749	probable carboxylesterase 18	20	7.9512e-165	77.6	P:GO:0008152; F:GO:0016787	P:metabolic process; F:hydrolase activity
XLOC_046877_TCONS_00081812	abc transporter c family member 4	2392	V	4.10772	13.2098	10.8666	14.6454	4.09683	4.37595		0.45971	1.19256	-0.853201	-0.79907		1.68519	yes	0.430546	no	0.0950886	no		XLOC_046877_TCONS_00081812	abc transporter c family member 4	20	0	75.85	F:GO:0000166; P:GO:0006810; F:GO:0016787	F:nucleotide binding; P:transport; F:hydrolase activity	EC:3.6.1.3	Adenosinetriphosphatase	G3DSA:1.20.1560.10 (GENE3D); IPR011527 (PFAM); PTHR24223 (PANTHER); PTHR24223:SF201 (PANTHER); CYTOPLASMIC_DOMAIN (PHOBIUS); TRANSMEMBRANE (PHOBIUS); NON_CYTOPLASMIC_DOMAIN (PHOBIUS); TRANSMEMBRANE (PHOBIUS); NON_CYTOPLASMIC_DOMAIN (PHOBIUS); NON_CYTOPLASMIC_DOMAIN (PHOBIUS); NON_CYTOPLASMIC_DOMAIN (PHOBIUS); TRANSMEMBRANE (PHOBIUS); TRANSMEMBRANE (PHOBIUS); NON_CYTOPLASMIC_DOMAIN (PHOBIUS); CYTO…	F:GO:0005524; F:GO:0042626; P:GO:0055085; C:GO:0016021; P:GO:0006810	F:ATP binding; F:ATPase activity, coupled to transmembrane movement of substances; P:transmembrane transport; C:integral component of membrane; P:transport
XLOC_068023_TCONS_00118091	glycine dehydrogenase mitochondrial	1496	IV	6.64525	21.3583	23.6717	14.9722	8.03151	5.79678		1.3114	0.230398	-0.632057	-0.909746		1.6844	yes	-0.660876	no	-0.470418	no		XLOC_068023_TCONS_00118091	glycine dehydrogenase mitochondrial	20	0	96.4	F:GO:0003824; P:GO:0009056; P:GO:0044763; F:GO:0005488; P:GO:0009987; P:GO:0044712	F:catalytic activity; P:catabolic process; P:single-organism cellular process; F:binding; P:cellular process; P:single-organism catabolic process	EC:1.3.1.74; EC:1.4.4.2	2-alkenal reductase (NAD(P)(+)); Glycine dehydrogenase (aminomethyl-transferring)	Coil (COILS); IPR015421 (G3DSA:3.40.640.GENE3D); IPR020580 (PFAM); IPR020581 (PANTHER); IPR015424 (SUPERFAMILY)	F:GO:0003824; F:GO:0004375; P:GO:0055114; P:GO:0006546	F:catalytic activity; F:glycine dehydrogenase (decarboxylating) activity; P:oxidation-reduction process; P:glycine catabolic process
XLOC_002554_TCONS_00004391	dna mismatch repair protein mlh1-like	1177	IV	0.937169	3.01081	5.09827	0	2.11181	0		1.3663	-0.747259	0.12822	-0.747259		1.68377	no	#NAME?	no	#NAME?	yes		XLOC_002554_TCONS_00004391	dna mismatch repair protein mlh1-like	5	0.000281541	80.2					no IPS match	no IPS match	no IPS match
XLOC_024835_TCONS_00043024	probable receptor-like protein kinase at5g47070	1724	IV	3.99658	12.7882	12.0094	12.2198	4.24588	4.3265		0.842575	0.889117	-0.874763	-0.856929		1.67797	yes	0.0250611	no	0.0271377	no		XLOC_024835_TCONS_00043024	probable receptor-like protein kinase at5g47070	20	0	76.25	F:GO:0000166; P:GO:0006464; F:GO:0016301	F:nucleotide binding; P:cellular protein modification process; F:kinase activity
XLOC_067330_TCONS_00116859	f-box kelch-repeat protein skip11-like	1682	V	23.6321	75.4963	52.2432	96.6424	26.561	23.169		0.0763614	1.38574	-0.681036	-0.78107		1.67566	yes	0.887412	no	-0.197116	no		XLOC_067330_TCONS_00116859	f-box kelch-repeat protein skip11-like	20	1.09317e-91	85.85					IPR006652 (SMART); IPR015916 (G3DSA:2.130.10.GENE3D); IPR006652 (PFAM); PTHR24413 (PANTHER); PTHR24413:SF99 (PANTHER); SSF117281 (SUPERFAMILY)	F:GO:0005515	F:protein binding
XLOC_074730_TCONS_00129408	cysteine proteinase inhibitor 1-like	437	IV	66.4421	212.108	215.145	192.785	92.672	45.0989		0.973208	0.696773	-0.540919	-1.12906		1.67463	yes	-0.158315	no	-1.03904	no		XLOC_074730_TCONS_00129408	cysteine proteinase inhibitor 1-like	20	4.13794e-36	80.05	P:GO:0019538; C:GO:0005576; F:GO:0030234; P:GO:0006950; P:GO:0009987; F:GO:0016787	P:protein metabolic process; C:extracellular region; F:enzyme regulator activity; P:response to stress; P:cellular process; F:hydrolase activity			IPR000010 (SMART); PF16845 (PFAM); G3DSA:3.10.450.10 (GENE3D); IPR027214 (PANTHER); PTHR11413:SF34 (PANTHER); IPR018073 (PROSITE_PATTERNS); SIGNAL_PEPTIDE (PHOBIUS); NON_CYTOPLASMIC_DOMAIN (PHOBIUS); SIGNAL_PEPTIDE_N_REGION (PHOBIUS); SIGNAL_PEPTIDE_C_REGION (PHOBIUS); SIGNAL_PEPTIDE_H_REGION (PHOBIUS); IPR020381 (PRODOM); SSF54403 (SUPERFAMILY); TMhelix (TMHMM)	F:GO:0004869	F:cysteine-type endopeptidase inhibitor activity
XLOC_072329_TCONS_00125313	PREDICTED: uncharacterized protein LOC105164774	1353	V	14.747	47.0413	32.2513	62.0513	15.4191	16.5992		0.0309046	1.40326	-0.744257	-0.689911		1.67351	yes	0.944103	no	0.106397	no		XLOC_072329_TCONS_00125313	PREDICTED: uncharacterized protein LOC105164774	20	8.99974e-91	88.85	C:GO:0016020	C:membrane			IPR002781 (PFAM); PTHR14255:SF1 (PANTHER); PTHR14255 (PANTHER); NON_CYTOPLASMIC_DOMAIN (PHOBIUS); TRANSMEMBRANE (PHOBIUS); TRANSMEMBRANE (PHOBIUS); CYTOPLASMIC_DOMAIN (PHOBIUS); NON_CYTOPLASMIC_DOMAIN (PHOBIUS); CYTOPLASMIC_DOMAIN (PHOBIUS); CYTOPLASMIC_DOMAIN (PHOBIUS); NON_CYTOPLASMIC_DOMAIN (PHOBIUS); TRANSMEMBRANE (PHOBIUS); CYTOPLASMIC_DOMAIN (PHOBIUS); TRANSMEMBRANE (PHOBIUS); TRANSMEMBRANE…	C:GO:0016021	C:integral component of membrane
XLOC_014388_TCONS_00024800	serine carboxypeptidase-like enzyme	569	V	84.7914	269.259	158.505	392.917	128.222	42.5188		-0.147039	1.41714	-0.349111	-0.920989		1.667	yes	1.3097	no	-1.59248	no		XLOC_014388_TCONS_00024800	serine carboxypeptidase-like enzyme	20	1.04068e-53	78.95	P:GO:0019538; F:GO:0016787	P:protein metabolic process; F:hydrolase activity	EC:3.4.16	Acting on peptide bonds (peptidases)
XLOC_076251_TCONS_00131969	ubiquitin-conjugating enzyme	648	IV	57.1435	181.373	173.915	161.87	54.8388	63.8807		0.957538	0.766234	-0.93369	-0.790082		1.6663	yes	-0.103545	no	0.220182	no		XLOC_076251_TCONS_00131969	ubiquitin-conjugating enzyme	20	9.89411e-69	90.3	P:GO:0019538; P:GO:0009056; C:GO:0005737; P:GO:0016043; P:GO:0009653; P:GO:0009058; P:GO:0006259; F:GO:0016740; P:GO:0007049; P:GO:0006950; P:GO:0016049	P:protein metabolic process; P:catabolic process; C:cytoplasm; P:cellular component organization; P:anatomical structure morphogenesis; P:biosynthetic process; P:DNA metabolic process; F:transferase activity; P:cell cycle; P:response to stress; P:cell growth
XLOC_056577_TCONS_00098391	probable adenylate kinase chloroplastic	1371	V	6.33313	20.0809	17.2434	20.406	8.66571	4.42062		0.615083	1.04172	-0.542068	-1.11474		1.66483	yes	0.242947	no	-0.971069	no		XLOC_056577_TCONS_00098391	probable adenylate kinase chloroplastic	20	1.7598e-155	87.75	F:GO:0000166; F:GO:0016301; P:GO:0006139	F:nucleotide binding; F:kinase activity; P:nucleobase-containing compound metabolic process	EC:2.7.4.3	Adenylate kinase
XLOC_073219_TCONS_00126826	septum-promoting gtp-binding protein 1-like	1207	V	5.53807	17.5107	12.1304	22.5688	6.08725	5.46034		0.0717113	1.38796	-0.690308	-0.769359		1.66078	yes	0.895707	no	-0.1568	no		XLOC_073219_TCONS_00126826	septum-promoting gtp-binding protein 1-like	20	1.2093e-145	83.25	F:GO:0000166; P:GO:0007165; P:GO:0006810; C:GO:0005622	F:nucleotide binding; P:signal transduction; P:transport; C:intracellular
XLOC_003279_TCONS_00005632	threonine dehydratase chloroplastic	1892	V	26.1141	82.2796	55.9549	108.913	27.7524	28.526		0.0175501	1.40822	-0.723041	-0.702727		1.6557	yes	0.960841	no	0.0396683	no		XLOC_003279_TCONS_00005632	threonine dehydratase chloroplastic	20	0	92.25	P:GO:0005975; P:GO:0019538; F:GO:0003824; P:GO:0009056; P:GO:0016043; P:GO:0009058; F:GO:0005488; P:GO:0044711; P:GO:0044723	P:carbohydrate metabolic process; P:protein metabolic process; F:catalytic activity; P:catabolic process; P:cellular component organization; P:biosynthetic process; F:binding; P:single-organism biosynthetic process; P:single-organism carbohydrate metabolic process	EC:4.3.1.19	Threonine ammonia-lyase
XLOC_040322_TCONS_00070339	zinc finger ccch domain-containing protein 20-like	1345	IV	8.7783	27.656	27.7091	19.4306	14.0004	3.92666		1.1474	0.317264	-0.227254	-1.23741		1.65558	yes	-0.512027	no	-1.83409	yes		XLOC_040322_TCONS_00070339	zinc finger ccch domain-containing protein 20-like	20	4.3972e-143	67.3	F:GO:0046872	F:metal ion binding
XLOC_049596_TCONS_00086532	wat1-related protein at3g28050-like isoform x1	1157	V	16.1433	50.809	38.6964	61.9952	16.41	18.0124		0.230083	1.32011	-0.812582	-0.737614		1.65415	yes	0.679954	no	0.134412	no		XLOC_049596_TCONS_00086532	wat1-related protein at3g28050-like isoform x1	20	1.5239e-130	62.95	P:GO:0055085; F:GO:0022857; C:GO:0016020; C:GO:0016021	P:transmembrane transport; F:transmembrane transporter activity; C:membrane; C:integral component of membrane
XLOC_049621_TCONS_00086576	cytochrome p450 704c1-like	1685	V	28.8227	90.4349	51.894	133.358	33.4736	26.5865		-0.191772	1.4642	-0.566215	-0.706214		1.64967	yes	1.36166	no	-0.332332	no		XLOC_049621_TCONS_00086576	cytochrome p450 704c1-like	20	0	83.9	F:GO:0003824; P:GO:0008152; F:GO:0005488; P:GO:0044710	F:catalytic activity; P:metabolic process; F:binding; P:single-organism metabolic process			IPR002401 (PRINTS); IPR001128 (PRINTS); IPR001128 (PFAM); IPR001128 (G3DSA:1.10.630.GENE3D); PTHR24296:SF4 (PANTHER); PTHR24296 (PANTHER); IPR001128 (SUPERFAMILY)	F:GO:0016705; F:GO:0005506; P:GO:0055114; F:GO:0020037	F:oxidoreductase activity, acting on paired donors, with incorporation or reduction of molecular oxygen; F:iron ion binding; P:oxidation-reduction process; F:heme binding
XLOC_084923_TCONS_00146475	mitogen-activated protein kinase 9-like	2257	IV	4.73292	14.8442	15.0331	12.508	5.36729	4.50058		1.08892	0.604906	-0.763848	-0.929982		1.6491	yes	-0.265292	no	-0.254084	no		XLOC_084923_TCONS_00146475	mitogen-activated protein kinase 9-like	20	0	84.85	F:GO:0000166; C:GO:0005634; P:GO:0007165; C:GO:0005739; P:GO:0009719; P:GO:0006464; C:GO:0005829; F:GO:0016301	F:nucleotide binding; C:nucleus; P:signal transduction; C:mitochondrion; P:response to endogenous stimulus; P:cellular protein modification process; C:cytosol; F:kinase activity	EC:2.7.11.24	Mitogen-activated protein kinase
XLOC_044509_TCONS_00077707	acyl carrier protein chloroplastic-like	1075	IV	28.9334	90.7344	86.0008	87.2688	31.7648	28.4886		0.845776	0.884604	-0.815028	-0.915351		1.64892	yes	0.0211149	no	-0.157042	no		XLOC_044509_TCONS_00077707	acyl carrier protein chloroplastic-like	20	1.17731e-60	90.15	P:GO:0006629; P:GO:0009058; P:GO:0044763; F:GO:0005488; P:GO:0044711; P:GO:0009987	P:lipid metabolic process; P:biosynthetic process; P:single-organism cellular process; F:binding; P:single-organism biosynthetic process; P:cellular process			SIGNAL_PEPTIDE_C_REGION (PHOBIUS); SIGNAL_PEPTIDE_H_REGION (PHOBIUS); NON_CYTOPLASMIC_DOMAIN (PHOBIUS); SIGNAL_PEPTIDE_N_REGION (PHOBIUS); SIGNAL_PEPTIDE (PHOBIUS); SignalP-TM (SIGNALP_GRAM_POSITIVE)	no GO terms	no GO terms
XLOC_068439_TCONS_00118797	mitochondrial dicarboxylate tricarboxylate transporter dtc-like	1259	V	36.6187	114.726	101.777	120.652	43.6352	33.4801		0.62754	1.06802	-0.729286	-0.96627		1.64754	yes	0.245431	no	-0.38219	no		XLOC_068439_TCONS_00118797	mitochondrial dicarboxylate tricarboxylate transporter dtc-like	20	0	94.2	C:GO:0005618; C:GO:0005739; C:GO:0016020; C:GO:0005773; P:GO:0044765; P:GO:0006810; C:GO:0009536; F:GO:0005215	C:cell wall; C:mitochondrion; C:membrane; C:vacuole; P:single-organism transport; P:transport; C:plastid; F:transporter activity
XLOC_069004_TCONS_00119797	f-box protein skip1	956	V	9.84238	30.8243	25.1245	32.2254	11.4226	9.25089		0.510183	1.15496	-0.733972	-0.931167		1.64699	yes	0.359104	no	-0.304226	no		XLOC_069004_TCONS_00119797	f-box protein skip1	20	1.18456e-88	77.7					G3DSA:3.80.10.10 (GENE3D); SSF52047 (SUPERFAMILY)	no GO terms	no GO terms
XLOC_076370_TCONS_00132160	ocs element-binding factor 1-like	1470	V	18.2873	57.2213	45.3871	59.1578	14.9361	25.6629		0.459947	1.15588	-1.07897	-0.536862		1.64571	yes	0.382285	no	0.780879	no		XLOC_076370_TCONS_00132160	ocs element-binding factor 1-like	20	7.13926e-51	75.4	F:GO:0003677	F:DNA binding
XLOC_021137_TCONS_00036448	farnesyl diphosphate synthase	1397	IV	17.4928	54.5081	51.2232	53.7167	20.771	15.3744		0.797314	0.921946	-0.724762	-0.994498		1.63971	yes	0.0685745	no	-0.434047	no		XLOC_021137_TCONS_00036448	farnesyl diphosphate synthase	20	0	94.1	C:GO:0005737; P:GO:0006629; P:GO:0009058; P:GO:0044763; F:GO:0016740; F:GO:0005488; P:GO:0044711; P:GO:0009987	C:cytoplasm; P:lipid metabolic process; P:biosynthetic process; P:single-organism cellular process; F:transferase activity; F:binding; P:single-organism biosynthetic process; P:cellular process	EC:2.5.1.10; EC:2.5.1.1	(2E,6E)-farnesyl diphosphate synthase; Dimethylallyltranstransferase	no IPS match	no IPS match	no IPS match
XLOC_001640_TCONS_00002874	abc transporter f family member 1-like	2454	IV	18.9307	58.8258	61.2844	44.3102	24.6264	14.8839		1.20914	0.388442	-0.563268	-1.03432		1.63572	yes	-0.46788	no	-0.726451	no		XLOC_001640_TCONS_00002874	abc transporter f family member 1-like	20	0	96.5	F:GO:0000166; P:GO:0008152; F:GO:0016787	F:nucleotide binding; P:metabolic process; F:hydrolase activity	EC:3.6.1.3	Adenosinetriphosphatase	Coil (COILS); IPR003593 (SMART); PF12848 (PFAM); IPR027417 (G3DSA:3.40.50.GENE3D); IPR003439 (PFAM); PTHR19211 (PANTHER); PTHR19211:SF15 (PANTHER); IPR017871 (PROSITE_PATTERNS); IPR003439 (PROSITE_PROFILES); IPR003439 (PROSITE_PROFILES); SignalP-TM (SIGNALP_GRAM_POSITIVE); IPR027417 (SUPERFAMILY); IPR027417 (SUPERFAMILY)	F:GO:0016887; F:GO:0005524	F:ATPase activity; F:ATP binding
XLOC_068838_TCONS_00119515	chaperone activators	978	IV	10.0904	31.2559	32.0934	24.7727	11.5358	9.44927		1.16797	0.491016	-0.733023	-0.925968		1.63115	yes	-0.373529	no	-0.287837	no		XLOC_068838_TCONS_00119515	chaperone activators	20	6.8169e-99	84.9	F:GO:0005515; F:GO:0030234	F:protein binding; F:enzyme regulator activity			IPR015310 (SMART); IPR015310 (PFAM); PTHR13009:SF6 (PANTHER); PTHR13009 (PANTHER); IPR015310 (SUPERFAMILY)	F:GO:0051087; F:GO:0001671	F:chaperone binding; F:ATPase activator activity
XLOC_005811_TCONS_00009963	ring finger and chy zinc finger domain-containing protein 1	1346	V	19.6749	60.8053	41.5673	79.5879	19.5999	21.648		0.0347472	1.40161	-0.754995	-0.681365		1.62784	yes	0.937102	no	0.143385	no		XLOC_005811_TCONS_00009963	ring finger and chy zinc finger domain-containing protein 1	20	1.1592e-177	88.7	F:GO:0005488	F:binding
XLOC_038173_TCONS_00066637	erythronate-4-phosphate dehydrogenase family protein isoform 1	1646	V	4.40754	13.6087	9.42996	17.6548	4.30452	5.26132		0.0439435	1.39604	-0.798636	-0.641346		1.62648	yes	0.904737	no	0.289573	no		XLOC_038173_TCONS_00066637	erythronate-4-phosphate dehydrogenase family protein isoform 1	20	3.7069e-148	82.3					PTHR10996:SF105 (PANTHER); PTHR10996 (PANTHER); NON_CYTOPLASMIC_DOMAIN (PHOBIUS); TRANSMEMBRANE (PHOBIUS); CYTOPLASMIC_DOMAIN (PHOBIUS); TMhelix (TMHMM)	no GO terms	no GO terms
XLOC_057645_TCONS_00100306	equilibrative nucleotide transporter 3-like	1470	IV	14.9223	46.0584	41.3298	45.5507	17.1858	14.3212		0.727847	0.989689	-0.769916	-0.94762		1.626	yes	0.140294	no	-0.263066	no		XLOC_057645_TCONS_00100306	equilibrative nucleotide transporter 3-like	20	0	77.9	C:GO:0016020; P:GO:0044765; P:GO:0006810; F:GO:0005215	C:membrane; P:single-organism transport; P:transport; F:transporter activity			IPR002259 (PIRSF); IPR002259 (PFAM); IPR030200 (PTHR10332:PANTHER); IPR002259 (PANTHER); NON_CYTOPLASMIC_DOMAIN (PHOBIUS); CYTOPLASMIC_DOMAIN (PHOBIUS); CYTOPLASMIC_DOMAIN (PHOBIUS); TRANSMEMBRANE (PHOBIUS); CYTOPLASMIC_DOMAIN (PHOBIUS); TRANSMEMBRANE (PHOBIUS); TRANSMEMBRANE (PHOBIUS); NON_CYTOPLASMIC_DOMAIN (PHOBIUS); TRANSMEMBRANE (PHOBIUS); NON_CYTOPLASMIC_DOMAIN (PHOBIUS); CYTOPLASMIC_DOMAIN…	F:GO:0005337; C:GO:0016021; P:GO:0006810	F:nucleoside transmembrane transporter activity; C:integral component of membrane; P:transport
XLOC_011986_TCONS_00020689	serine threonine-protein kinase afc1-like	1299	V	13.8577	42.6729	37.3793	43.7358	13.9565	15.6945		0.641658	1.06267	-0.909723	-0.794609		1.62264	yes	0.226574	no	0.169318	no		XLOC_011986_TCONS_00020689	serine threonine-protein kinase afc1-like	20	3.75715e-63	87.85	F:GO:0000166; P:GO:0006464; F:GO:0016301	F:nucleotide binding; P:cellular protein modification process; F:kinase activity	EC:2.7.11	Transferring phosphorus-containing groups
XLOC_056664_TCONS_00098552	respiratory burst oxidase homolog protein a	1749	IV	14.7312	45.2393	50.8989	27.567	22.688	7.01605		1.31363	0.0288819	-0.239776	-1.10274		1.61871	no	-0.884695	no	-1.6932	yes		XLOC_056664_TCONS_00098552	respiratory burst oxidase homolog protein a	20	0	91.4	F:GO:0003824; C:GO:0016020; P:GO:0008152; F:GO:0005488; P:GO:0044710	F:catalytic activity; C:membrane; P:metabolic process; F:binding; P:single-organism metabolic process	EC:1.6.3.1; EC:1.11.1.7	NAD(P)H oxidase (H(2)O(2)-forming); Peroxidase
XLOC_051746_TCONS_00090142	actin-related protein 8	2079	IV	6.31941	19.3583	19.2833	16.3406	9.36825	3.4831		1.00887	0.594491	-0.387321	-1.21604		1.61509	yes	-0.23889	no	-1.42741	no		XLOC_051746_TCONS_00090142	actin-related protein 8	20	0	88.3	F:GO:0005198; P:GO:0044763; P:GO:0009987	F:structural molecule activity; P:single-organism cellular process; P:cellular process			no IPS match	no IPS match	no IPS match
XLOC_070604_TCONS_00122393	metal tolerance protein 4-like	1676	IV	4.88585	14.9633	14.5696	13.5956	6.95103	2.92396		0.912578	0.7369	-0.461563	-1.18791		1.61475	yes	-0.0998286	no	-1.2493	no		XLOC_070604_TCONS_00122393	metal tolerance protein 4-like	20	6.6888e-150	92.55	C:GO:0016020; P:GO:0006810; F:GO:0005215	C:membrane; P:transport; F:transporter activity
XLOC_010316_TCONS_00017791	alpha beta-hydrolases superfamily protein	1165	IV	10.055	30.6925	30.0422	26.6041	11.3651	9.92169		1.02312	0.689983	-0.786622	-0.926483		1.60998	yes	-0.175343	no	-0.195949	no		XLOC_010316_TCONS_00017791	alpha beta-hydrolases superfamily protein	20	1.2564e-165	91.3	P:GO:0007165; P:GO:0006464; P:GO:0009058; P:GO:0006139; P:GO:0006810; C:GO:0009536; P:GO:0006950; C:GO:0009579; P:GO:0009607; P:GO:0009605; P:GO:0008219; C:GO:0016020; P:GO:0009719; F:GO:0016787	P:signal transduction; P:cellular protein modification process; P:biosynthetic process; P:nucleobase-containing compound metabolic process; P:transport; C:plastid; P:response to stress; C:thylakoid; P:response to biotic stimulus; P:response to external stimulus; P:cell death; C:membrane; P:response to endogenous stimulus; F:hydrolase activity			IPR029058 (G3DSA:3.40.50.GENE3D); PTHR26374:SF150 (PANTHER); PTHR26374 (PANTHER); IPR029058 (SUPERFAMILY)	no GO terms	no GO terms
XLOC_082718_TCONS_00142619	transcription factor myc2	1587	IV	9.65624	29.4712	40.2157	9.18261	13.975	5.93553		1.46606	-0.521681	-0.214717	-0.729664		1.60977	yes	-2.13078	no	-1.2354	no		XLOC_082718_TCONS_00142619	transcription factor myc2	20	1.4766e-155	77.15	F:GO:0005515; F:GO:0003824; P:GO:0008152; P:GO:0044710	F:protein binding; F:catalytic activity; P:metabolic process; P:single-organism metabolic process	EC:1.3.1.74	2-alkenal reductase (NAD(P)(+))
XLOC_066629_TCONS_00115666	phytanoyl- dioxygenase domain protein	1151	V	11.0239	33.6193	29.7462	34.8489	9.44794	14.0653		0.633361	1.05204	-1.03213	-0.653272		1.60865	yes	0.228409	no	0.574067	no		XLOC_066629_TCONS_00115666	phytanoyl- dioxygenase domain protein	20	8.166e-113	86.1	F:GO:0003824; P:GO:0008152; P:GO:0044710; C:GO:0005886	F:catalytic activity; P:metabolic process; P:single-organism metabolic process; C:plasma membrane	EC:1.14.11.18	Phytanoyl-CoA dioxygenase
XLOC_060844_TCONS_00105736	isoflavone 2 -hydroxylase-like	1077	I	44.0506	133.97	115.228	144.644	69.1421	21.2857		0.511871	1.05638	-0.341201	-1.22705		1.60468	no	0.328012	no	-1.69968	yes		XLOC_060844_TCONS_00105736	isoflavone 2 -hydroxylase-like	20	4.1063e-142	82.85	F:GO:0003824; P:GO:0008152; F:GO:0005488; P:GO:0044710	F:catalytic activity; P:metabolic process; F:binding; P:single-organism metabolic process	EC:1.14.13.89	Isoflavone 2'-hydroxylase
XLOC_019769_TCONS_00034058	tetratricopeptide repeat-like superfamily	1205	V	16.3459	49.6163	23.5478	79.8866	12.4607	22.2528		-0.358706	1.48029	-0.720609	-0.400978		1.60188	yes	1.76236	no	0.836599	no		XLOC_019769_TCONS_00034058	tetratricopeptide repeat-like superfamily	20	2.94331e-73	61.25	P:GO:0008150; P:GO:0006950	P:biological_process; P:response to stress
XLOC_040851_TCONS_00071340	probable aquaporin pip1-2	1260	IV	55.9222	169.733	195.225	98.3645	83.2322	31.5548		1.36238	-0.0545594	-0.275925	-1.0319		1.60177	yes	-0.988925	no	-1.39928	yes		XLOC_040851_TCONS_00071340	probable aquaporin pip1-2	20	0	96.8	C:GO:0016020; P:GO:0006810; F:GO:0005215	C:membrane; P:transport; F:transporter activity
XLOC_035318_TCONS_00061627	patellin-3-like	1577	V	4.9791	15.097	11.3808	19.0177	4.31411	6.28459		0.172478	1.3366	-0.90472	-0.604354		1.60031	yes	0.740746	no	0.542757	no		XLOC_035318_TCONS_00061627	patellin-3-like	20	2.6891e-149	88.2	C:GO:0016020; P:GO:0006810; C:GO:0005622; F:GO:0005215	C:membrane; P:transport; C:intracellular; F:transporter activity
XLOC_001563_TCONS_00002740	adp-ribosylation factor 2	936	IV	47.4135	143.331	135.29	132.59	52.9807	47.0319		0.892533	0.8369	-0.80343	-0.926004		1.59599	yes	-0.0290831	no	-0.171828	no		XLOC_001563_TCONS_00002740	adp-ribosylation factor 2	20	1.7819e-130	97.85	F:GO:0000166; P:GO:0007165; P:GO:0006464; C:GO:0005794; P:GO:0009058; F:GO:0030234; P:GO:0006810; C:GO:0009536; F:GO:0016787	F:nucleotide binding; P:signal transduction; P:cellular protein modification process; C:Golgi apparatus; P:biosynthetic process; F:enzyme regulator activity; P:transport; C:plastid; F:hydrolase activity			IPR006689 (PRINTS); IPR024156 (SMART); IPR003579 (SMART); IPR006687 (SMART); IPR027417 (G3DSA:3.40.50.GENE3D); IPR006689 (PFAM); IPR005225 (TIGRFAM); PTHR11711:SF118 (PANTHER); PTHR11711 (PANTHER); IPR024156 (PROSITE_PROFILES); IPR027417 (SUPERFAMILY)	F:GO:0005525; P:GO:0007264; P:GO:0015031; P:GO:0006886; C:GO:0005622	F:GTP binding; P:small GTPase mediated signal transduction; P:protein transport; P:intracellular protein transport; C:intracellular
XLOC_072361_TCONS_00125361	PREDICTED: uncharacterized protein LOC105174502	1157	V	13.2049	39.7162	18.4847	64.3576	11.0992	17.3432		-0.379949	1.48685	-0.680503	-0.426402		1.58865	yes	1.79978	no	0.643916	no		XLOC_072361_TCONS_00125361	PREDICTED: uncharacterized protein LOC105174502	20	7.59053e-38	64.2					no IPS match	no IPS match	no IPS match
XLOC_028884_TCONS_00050135	acetate butyrate-- ligase peroxisomal-like	1804	V	20.0294	60.0517	45.8785	69.983	23.3302	19.0281		0.269601	1.29728	-0.691732	-0.875149		1.58409	yes	0.609185	no	-0.294066	no		XLOC_028884_TCONS_00050135	acetate butyrate-- ligase peroxisomal-like	20	0	90.2	P:GO:0005975; F:GO:0003824; P:GO:0006629; P:GO:0044763; P:GO:0009987; P:GO:0044723	P:carbohydrate metabolic process; F:catalytic activity; P:lipid metabolic process; P:single-organism cellular process; P:cellular process; P:single-organism carbohydrate metabolic process	EC:6.2.1.26	o-succinylbenzoate--CoA ligase	G3DSA:3.40.50.980 (GENE3D); IPR000873 (PFAM); IPR025110 (PFAM); G3DSA:3.40.50.980 (GENE3D); G3DSA:3.30.300.30 (GENE3D); G3DSA:2.30.38.10 (GENE3D); PTHR24095 (PANTHER); PTHR24095:SF119 (PANTHER); SSF56801 (SUPERFAMILY)	F:GO:0003824; P:GO:0008152	F:catalytic activity; P:metabolic process
XLOC_008889_TCONS_00015339	unnamed protein product	622	IV	34.5576	103.463	127.062	43.4373	55.9704	12.681		1.39005	-0.337839	-0.0788744	-0.973341		1.58204	no	-1.54852	no	-2.142	yes		XLOC_008889_TCONS_00015339	unnamed protein product	1	2.40393e-08	66
XLOC_075514_TCONS_00130735	flavonol synthase flavanone 3-hydroxylase-like	1292	V	52.2377	155.647	107.097	209.679	36.6384	78.4699		-0.0118567	1.37965	-0.967616	-0.400178		1.57512	yes	0.969271	no	1.09878	yes		XLOC_075514_TCONS_00130735	flavonol synthase flavanone 3-hydroxylase-like	20	1.5477e-179	81.05	F:GO:0003824; P:GO:0008152; F:GO:0005488; P:GO:0044710	F:catalytic activity; P:metabolic process; F:binding; P:single-organism metabolic process	EC:1.14.11	Acting on paired donors, with incorporation or reduction of molecular oxygen. The oxygen incorporated need not be derived from O(2)	no IPS match	no IPS match	no IPS match
XLOC_063804_TCONS_00110820	f-box kelch-repeat protein skip11-like	2374	V	15.4718	45.9939	30.6242	63.1691	16.4595	17.3736		-0.0587621	1.43251	-0.707816	-0.66593		1.5718	yes	1.04455	no	0.0779826	no		XLOC_063804_TCONS_00110820	f-box kelch-repeat protein skip11-like	20	6.21e-118	88.6					IPR006652 (SMART); IPR015916 (G3DSA:2.130.10.GENE3D); IPR006652 (PFAM); PTHR24413:SF99 (PANTHER); PTHR24413 (PANTHER); SSF117281 (SUPERFAMILY)	F:GO:0005515	F:protein binding
XLOC_000931_TCONS_00001657	glucomannan 4-beta-mannosyltransferase 2-like	1261	IV	6.9404	20.5598	19.2906	18.8224	6.21254	8.63992		0.890882	0.82193	-1.03515	-0.677664		1.56673	yes	-0.0354492	no	0.475835	no		XLOC_000931_TCONS_00001657	glucomannan 4-beta-mannosyltransferase 2-like	20	1.2019e-134	88.9	P:GO:0008152; F:GO:0016740	P:metabolic process; F:transferase activity			PTHR32044 (PANTHER); PTHR32044:SF6 (PANTHER); TRANSMEMBRANE (PHOBIUS); CYTOPLASMIC_DOMAIN (PHOBIUS); CYTOPLASMIC_DOMAIN (PHOBIUS); NON_CYTOPLASMIC_DOMAIN (PHOBIUS); TRANSMEMBRANE (PHOBIUS); TRANSMEMBRANE (PHOBIUS); NON_CYTOPLASMIC_DOMAIN (PHOBIUS); CYTOPLASMIC_DOMAIN (PHOBIUS); TRANSMEMBRANE (PHOBIUS); TMhelix (TMHMM); TMhelix (TMHMM); TMhelix (TMHMM); TMhelix (TMHMM)	no GO terms	no GO terms
XLOC_077692_TCONS_00134426	cbl-interacting serine threonine-protein kinase 1-like	1602	V	8.40659	24.8436	15.6224	33.6746	9.05237	8.45973		-0.0917384	1.44185	-0.649881	-0.700227		1.56328	yes	1.10805	no	-0.0976843	no		XLOC_077692_TCONS_00134426	cbl-interacting serine threonine-protein kinase 1-like	20	0	87.25	F:GO:0000166; P:GO:0009628; P:GO:0007165; P:GO:0009719; P:GO:0006464; F:GO:0016301; C:GO:0005886; P:GO:0006950	F:nucleotide binding; P:response to abiotic stimulus; P:signal transduction; P:response to endogenous stimulus; P:cellular protein modification process; F:kinase activity; C:plasma membrane; P:response to stress	EC:2.7.11	Transferring phosphorus-containing groups	IPR002290 (SMART); IPR004041 (PFAM); G3DSA:1.10.510.10 (GENE3D); IPR000719 (PFAM); G3DSA:3.30.200.20 (GENE3D); IPR028375 (G3DSA:3.30.310.GENE3D); PTHR24343:SF143 (PANTHER); PTHR24343 (PANTHER); PTHR24343:SF143 (PANTHER); IPR008271 (PROSITE_PATTERNS); IPR000719 (PROSITE_PROFILES); IPR018451 (PROSITE_PROFILES); IPR028375 (SUPERFAMILY); IPR011009 (SUPERFAMILY)	F:GO:0005524; P:GO:0007165; F:GO:0004672; P:GO:0006468	F:ATP binding; P:signal transduction; F:protein kinase activity; P:protein phosphorylation
XLOC_086278_TCONS_00148788	ethylene-responsive transcription factor erf011-like	996	IV	18.0867	53.3382	48.7497	50.9913	21.3292	16.8578		0.7977	0.923026	-0.735366	-0.98536		1.56024	yes	0.0648589	no	-0.339412	no		XLOC_086278_TCONS_00148788	ethylene-responsive transcription factor erf011-like	20	2.63261e-46	75.5	C:GO:0005634; F:GO:0003677; F:GO:0003700; P:GO:0009058; P:GO:0006139	C:nucleus; F:DNA binding; F:transcription factor activity, sequence-specific DNA binding; P:biosynthetic process; P:nucleobase-containing compound metabolic process			IPR001471 (PRINTS); IPR001471 (SMART); IPR001471 (G3DSA:3.30.730.GENE3D); IPR001471 (PFAM); PTHR31729:SF0 (PANTHER); PTHR31729 (PANTHER); IPR001471 (PROSITE_PROFILES); IPR016177 (SUPERFAMILY)	F:GO:0003677; F:GO:0003700; P:GO:0006355	F:DNA binding; F:transcription factor activity, sequence-specific DNA binding; P:regulation of transcription, DNA-templated
XLOC_006037_TCONS_00010333	octicosapeptide phox bem1p family protein isoform 1	2038	V	8.75022	25.7271	20.9824	27.9195	10.4857	7.66821		0.449356	1.18831	-0.66877	-0.968893		1.5559	yes	0.412093	no	-0.451459	no		XLOC_006037_TCONS_00010333	octicosapeptide phox bem1p family protein isoform 1	20	8.55724e-48	85.25
XLOC_073151_TCONS_00126675	pantothenate kinase	860	IV	12.1574	35.6622	42.8376	19.099	16.5407	8.8374		1.43217	-0.186081	-0.36048	-0.885612		1.55256	yes	-1.16538	no	-0.904322	no		XLOC_073151_TCONS_00126675	pantothenate kinase	20	8.51562e-57	57.7	P:GO:0008150; P:GO:0016310; F:GO:0016301; C:GO:0005886	P:biological_process; P:phosphorylation; F:kinase activity; C:plasma membrane
XLOC_082345_TCONS_00142055	ctp synthase-like isoform x1	2919	IV	9.38571	27.5193	29.2326	20.6223	12.2291	7.37785		1.23373	0.338587	-0.533986	-1.03833		1.5519	yes	-0.503372	no	-0.72904	no		XLOC_082345_TCONS_00142055	ctp synthase-like isoform x1	20	0	90.7	F:GO:0000166; F:GO:0003824; C:GO:0005829; P:GO:0009058; P:GO:0044711; P:GO:0006139	F:nucleotide binding; F:catalytic activity; C:cytosol; P:biosynthetic process; P:single-organism biosynthetic process; P:nucleobase-containing compound metabolic process	EC:6.3.4.2	CTP synthase (glutamine hydrolyzing)	SIGNAL_PEPTIDE_N_REGION (PHOBIUS); SIGNAL_PEPTIDE_H_REGION (PHOBIUS); NON_CYTOPLASMIC_DOMAIN (PHOBIUS); SIGNAL_PEPTIDE (PHOBIUS); SIGNAL_PEPTIDE_C_REGION (PHOBIUS)	no GO terms	no GO terms
XLOC_031877_TCONS_00055514	beta- -galactosyltransferase 7-like isoform x2	825	V	12.3094	36.0141	28.3252	42.0599	13.3111	12.5535		0.303935	1.28322	-0.766567	-0.820583		1.5488	yes	0.570357	no	-0.0845327	no		XLOC_031877_TCONS_00055514	beta- -galactosyltransferase 7-like isoform x2	20	9.2392e-49	94.75	C:GO:0016020; P:GO:0006464; C:GO:0005794; P:GO:0009058; F:GO:0016740	C:membrane; P:cellular protein modification process; C:Golgi apparatus; P:biosynthetic process; F:transferase activity	EC:2.4.1.134	Galactosylxylosylprotein 3-beta-galactosyltransferase	NON_CYTOPLASMIC_DOMAIN (PHOBIUS); CYTOPLASMIC_DOMAIN (PHOBIUS); TRANSMEMBRANE (PHOBIUS); TMhelix (TMHMM)	no GO terms	no GO terms
XLOC_016766_TCONS_00028881	---NA---	172	IV	36.8829	107.783	139.034	32.0635	71.1033	0		1.31117	-0.475906	0.176303	-1.01157		1.5471	no	-2.11643	no	#NAME?	yes		XLOC_016766_TCONS_00028881	---NA---								no IPS match	no IPS match	no IPS match
XLOC_021729_TCONS_00037471	cinnamoyl- reductase 1-like	705	IV	54.5111	159.2	162.776	134.086	66.1257	47.4216		1.09938	0.575209	-0.66643	-1.00816		1.54622	yes	-0.279735	no	-0.479665	no		XLOC_021729_TCONS_00037471	cinnamoyl- reductase 1-like	20	6.35849e-67	83.55	F:GO:0003824; P:GO:0008152; F:GO:0005488	F:catalytic activity; P:metabolic process; F:binding			IPR002225 (PFAM); IPR016040 (G3DSA:3.40.50.GENE3D); PTHR10366 (PANTHER); PTHR10366:SF307 (PANTHER); SSF51735 (SUPERFAMILY)	F:GO:0003854; F:GO:0016616; P:GO:0055114; P:GO:0006694	F:3-beta-hydroxy-delta5-steroid dehydrogenase activity; F:oxidoreductase activity, acting on the CH-OH group of donors, NAD or NADP as acceptor; P:oxidation-reduction process; P:steroid biosynthetic process
XLOC_020599_TCONS_00035474	5-methyltetrahydropteroyltriglutamate--homocysteine methyltransferase	1124	IV	33.7208	98.4743	109.333	70.5243	39.0865	31.3035		1.31778	0.224344	-0.66142	-0.880706		1.54611	yes	-0.63253	no	-0.320345	no		XLOC_020599_TCONS_00035474	5-methyltetrahydropteroyltriglutamate--homocysteine methyltransferase	20	0	97.15	P:GO:0009058; P:GO:0044763; F:GO:0016740; F:GO:0005488; P:GO:0044711; P:GO:0009987	P:biosynthetic process; P:single-organism cellular process; F:transferase activity; F:binding; P:single-organism biosynthetic process; P:cellular process	EC:2.1.1.14	5-methyltetrahydropteroyltriglutamate--homocysteine S-methyltransferase	IPR002629 (PFAM); G3DSA:3.20.20.210 (GENE3D); PTHR30519:SF0 (PANTHER); PTHR30519 (PANTHER); SSF51726 (SUPERFAMILY)	P:GO:0009086; F:GO:0008270; F:GO:0003871	P:methionine biosynthetic process; F:zinc ion binding; F:5-methyltetrahydropteroyltriglutamate-homocysteine S-methyltransferase activity
XLOC_077888_TCONS_00134735	transmembrane amino acid transporter family protein	1770	V	16.4046	47.8819	40.6488	50.4256	20.5105	13.573		0.545276	1.11487	-0.627985	-1.03217		1.54538	yes	0.310945	no	-0.595621	no		XLOC_077888_TCONS_00134735	transmembrane amino acid transporter family protein	20	0	90.85	C:GO:0016020; P:GO:0044765; P:GO:0006810	C:membrane; P:single-organism transport; P:transport
XLOC_043678_TCONS_00076242	---NA---	379	V	7.14785	20.7853	17.3972	23.5913	7.90338	6.71012		0.435047	1.20569	-0.74614	-0.894601		1.53998	yes	0.4394	no	-0.236131	no		XLOC_043678_TCONS_00076242	---NA---								no IPS match	no IPS match	no IPS match
XLOC_013007_TCONS_00022406	protein stay- chloroplastic-like	1116	V	45.2601	131.11	112.694	137.784	55.0073	40.9387		0.56554	1.10945	-0.685002	-0.989984		1.53447	yes	0.289995	no	-0.426159	no		XLOC_013007_TCONS_00022406	protein stay- chloroplastic-like	20	1.056e-127	79.05
XLOC_072807_TCONS_00126092	metallothionein-like protein	610	V	54.5222	157.893	116.009	215.999	65.4569	50.1294		0.0548853	1.39002	-0.620122	-0.824786		1.53403	yes	0.896784	no	-0.384891	no		XLOC_072807_TCONS_00126092	metallothionein-like protein	20	3.30586e-19	75.25	F:GO:0046872	F:metal ion binding
XLOC_011670_TCONS_00020150	PREDICTED: uncharacterized protein LOC105161105	1163	IV	37.6068	108.597	95.6665	107.219	43.6207	35.0485		0.695671	1.01361	-0.736681	-0.972597		1.52991	yes	0.164474	no	-0.315659	no		XLOC_011670_TCONS_00020150	PREDICTED: uncharacterized protein LOC105161105	20	7.201e-135	81.8	P:GO:0019748; P:GO:0009628; P:GO:0008219; P:GO:0007165; P:GO:0009719; P:GO:0009058; P:GO:0044711; P:GO:0006810; C:GO:0005622; P:GO:0006950	P:secondary metabolic process; P:response to abiotic stimulus; P:cell death; P:signal transduction; P:response to endogenous stimulus; P:biosynthetic process; P:single-organism biosynthetic process; P:transport; C:intracellular; P:response to stress			PTHR31033:SF3 (PANTHER); PTHR31033 (PANTHER); TRANSMEMBRANE (PHOBIUS); NON_CYTOPLASMIC_DOMAIN (PHOBIUS); CYTOPLASMIC_DOMAIN (PHOBIUS); TRANSMEMBRANE (PHOBIUS); CYTOPLASMIC_DOMAIN (PHOBIUS)	no GO terms	no GO terms
XLOC_062676_TCONS_00108902	inactive beta-amylase 9	2087	IV	24.7253	71.2461	69.9909	58.0336	33.5183	17.8524		1.06782	0.559975	-0.48122	-1.14657		1.52682	yes	-0.27028	no	-0.908834	no		XLOC_062676_TCONS_00108902	inactive beta-amylase 9	20	0	79.05	P:GO:0005975; P:GO:0009056; F:GO:0016787	P:carbohydrate metabolic process; P:catabolic process; F:hydrolase activity	EC:3.2.1.2	Beta-amylase
XLOC_003358_TCONS_00005783	purple acid phosphatase	2213	V	7.09906	20.4453	12.0376	29.7091	5.73546	9.40526		-0.205222	1.45511	-0.797341	-0.452544		1.52607	yes	1.30336	no	0.713558	no		XLOC_003358_TCONS_00005783	purple acid phosphatase	20	0	90.3	P:GO:0007154; P:GO:0009991; C:GO:0005618; P:GO:0008152; C:GO:0005829; F:GO:0005488; P:GO:0006950; F:GO:0016787	P:cell communication; P:response to extracellular stimulus; C:cell wall; P:metabolic process; C:cytosol; F:binding; P:response to stress; F:hydrolase activity	EC:3.1.3.2	Acid phosphatase
XLOC_083739_TCONS_00144361	eukaryotic translation initiation factor 1a	838	V	48.7694	139.779	115.334	155.973	53.1588	48.1086		0.42793	1.21163	-0.771086	-0.868476		1.5191	yes	0.435485	no	-0.144015	no		XLOC_083739_TCONS_00144361	eukaryotic translation initiation factor 1a	20	8.60416e-61	98.1	F:GO:0008135	F:translation factor activity, RNA binding			IPR001253 (SMART); IPR006196 (PFAM); IPR001253 (TIGRFAM); IPR012340 (G3DSA:2.40.50.GENE3D); IPR001253 (PANTHER); IPR018104 (PROSITE_PATTERNS); IPR001253 (PRODOM); IPR001253 (HAMAP); IPR006196 (PROSITE_PROFILES); IPR012340 (SUPERFAMILY)	F:GO:0003743; F:GO:0003723; P:GO:0006413	F:translation initiation factor activity; F:RNA binding; P:translational initiation
XLOC_084148_TCONS_00145099	probable protein phosphatase 2c 12	1559	IV	5.02958	14.4083	15.1626	11.3428	5.10673	5.5382		1.21384	0.424631	-0.86381	-0.774664		1.51839	yes	-0.418743	no	0.117015	no		XLOC_084148_TCONS_00145099	probable protein phosphatase 2c 12	20	0	90.15	F:GO:0003824; P:GO:0008152; C:GO:0005829	F:catalytic activity; P:metabolic process; C:cytosol
XLOC_032707_TCONS_00056965	6-phosphogluconate decarboxylating 3	2006	IV	37.3075	106.781	104.706	98.2465	45.4139	33.6564		0.945317	0.766773	-0.693553	-1.01854		1.51711	yes	-0.0918616	no	-0.432253	no		XLOC_032707_TCONS_00056965	6-phosphogluconate decarboxylating 3	20	0	96.3	F:GO:0000166; F:GO:0003824; P:GO:0006139	F:nucleotide binding; F:catalytic activity; P:nucleobase-containing compound metabolic process	EC:1.1.1.44	Phosphogluconate dehydrogenase (NADP(+)-dependent, decarboxylating)	IPR006183 (PRINTS); IPR006115 (PFAM); IPR013328 (G3DSA:1.10.1040.GENE3D); IPR016040 (G3DSA:3.40.50.GENE3D); IPR012284 (G3DSA:1.20.5.GENE3D); IPR006114 (PFAM); IPR006113 (TIGRFAM); IPR006113 (PIRSF); PTHR11811 (PANTHER); PTHR11811:SF27 (PANTHER); IPR008927 (SUPERFAMILY); SSF51735 (SUPERFAMILY)	F:GO:0050661; F:GO:0004616; F:GO:0016491; P:GO:0006098; P:GO:0055114	F:NADP binding; F:phosphogluconate dehydrogenase (decarboxylating) activity; F:oxidoreductase activity; P:pentose-phosphate shunt; P:oxidation-reduction process
XLOC_082234_TCONS_00141866	cytochrome c	913	IV	22.7111	64.9007	61.931	60.8719	31.4567	14.7683		0.850356	0.804579	-0.466812	-1.18812		1.51484	yes	-0.024885	no	-1.09086	no		XLOC_082234_TCONS_00141866	cytochrome c	20	1.32138e-70	96.5	C:GO:0005739; C:GO:0016020; P:GO:0008152; F:GO:0005488; P:GO:0044710	C:mitochondrion; C:membrane; P:metabolic process; F:binding; P:single-organism metabolic process			IPR002327 (PRINTS); IPR009056 (PFAM); IPR009056 (G3DSA:1.10.760.GENE3D); IPR002327 (PANTHER); IPR009056 (PROSITE_PROFILES); IPR009056 (SUPERFAMILY)	F:GO:0009055; F:GO:0020037	F:electron carrier activity; F:heme binding
XLOC_006956_TCONS_00011940	abc transporter i family member 20	1455	IV	3.85381	10.9692	13.2842	6.31399	4.9948	3.00758		1.42892	-0.131197	-0.426467	-0.87126		1.5091	yes	-1.07309	no	-0.731822	no		XLOC_006956_TCONS_00011940	abc transporter i family member 20	20	0	90.85	F:GO:0000166; P:GO:0008152; F:GO:0016787	F:nucleotide binding; P:metabolic process; F:hydrolase activity	EC:3.6.1.3	Adenosinetriphosphatase	IPR003439 (PFAM); IPR027417 (G3DSA:3.40.50.GENE3D); PTHR12847:SF6 (PANTHER); PTHR12847 (PANTHER); IPR027417 (SUPERFAMILY)	F:GO:0016887; F:GO:0005524	F:ATPase activity; F:ATP binding
XLOC_045410_TCONS_00079280	ethphon-induced protein	782	V	176.289	501.586	370.292	612.304	148.079	224.838		0.153798	1.33866	-0.934131	-0.558328		1.50855	yes	0.725583	no	0.602523	no		XLOC_045410_TCONS_00079280	ethphon-induced protein	20	5.7139e-43	76.6	P:GO:0008150; C:GO:0005575	P:biological_process; C:cellular_component			no IPS match	no IPS match	no IPS match
XLOC_067435_TCONS_00117054	cytochrome b-c1 complex subunit 8	629	IV	23.0407	65.3407	76.6644	40.0597	26.9578	20.5524		1.41928	-0.0398161	-0.56207	-0.817395		1.5038	yes	-0.936404	no	-0.391396	no		XLOC_067435_TCONS_00117054	cytochrome b-c1 complex subunit 8	20	9.32503e-41	95.9	P:GO:0006091; F:GO:0003824; C:GO:0005739; C:GO:0016020; P:GO:0044765; P:GO:0006810; F:GO:0005215	P:generation of precursor metabolites and energy; F:catalytic activity; C:mitochondrion; C:membrane; P:single-organism transport; P:transport; F:transporter activity	EC:1.10.2.2	Quinol--cytochrome-c reductase	no IPS match	no IPS match	no IPS match
XLOC_048965_TCONS_00085492	probable pectate lyase 13 isoform x1	1329	IV	5.7217	16.2084	18.5498	9.02396	9.30852	1.93853		1.29857	-0.100021	-0.0582414	-1.14031		1.50223	no	-1.03957	no	-2.26359	yes		XLOC_048965_TCONS_00085492	probable pectate lyase 13 isoform x1	20	2.8739e-170	87.05	P:GO:0005975; F:GO:0003824; P:GO:0009056; F:GO:0005488	P:carbohydrate metabolic process; F:catalytic activity; P:catabolic process; F:binding	EC:4.2.2.2	Pectate lyase
XLOC_025028_TCONS_00043360	protein nrt1 ptr family -like	1794	IV	11.0077	31.0639	28.3909	29.8769	12.0246	11.5288		0.790275	0.93826	-0.83958	-0.888955		1.49672	yes	0.0735995	no	-0.0607505	no		XLOC_025028_TCONS_00043360	protein nrt1 ptr family -like	20	0	82.1	C:GO:0016020; P:GO:0006810; F:GO:0005215	C:membrane; P:transport; F:transporter activity
XLOC_079682_TCONS_00137679	coiled-coil-helix-coiled-coil-helix domain-containing protein mitochondrial	1595	IV	50.5807	142.118	129.986	138.582	60.7375	43.5302		0.764993	0.943796	-0.675432	-1.03336		1.49043	yes	0.0923858	no	-0.480571	no		XLOC_079682_TCONS_00137679	coiled-coil-helix-coiled-coil-helix domain-containing protein mitochondrial	20	2.05574e-44	89.5					IPR029062 (G3DSA:3.40.50.GENE3D); PTHR11922 (PANTHER); IPR029062 (SUPERFAMILY)	no GO terms	no GO terms
XLOC_018093_TCONS_00031149	PREDICTED: uncharacterized protein LOC105174185	880	IV	15.5689	43.7287	44.6852	31.5097	12.7355	19.7736		1.24994	0.309372	-1.03087	-0.528439		1.48991	yes	-0.503999	no	0.634713	no		XLOC_018093_TCONS_00031149	PREDICTED: uncharacterized protein LOC105174185	20	1.8281e-45	76.45					IPR025124 (PFAM)	no GO terms	no GO terms
XLOC_004533_TCONS_00007764	probable xyloglucan endotransglucosylase hydrolase protein b	1250	V	34.1714	95.9272	82.8964	102.621	45.1605	26.7713		0.53585	1.10612	-0.555154	-1.08682		1.48915	yes	0.307945	no	-0.754371	no		XLOC_004533_TCONS_00007764	probable xyloglucan endotransglucosylase hydrolase protein b	20	0	93.25	P:GO:0005975; C:GO:0005618; P:GO:0016043; C:GO:0005576; F:GO:0016740; F:GO:0016787	P:carbohydrate metabolic process; C:cell wall; P:cellular component organization; C:extracellular region; F:transferase activity; F:hydrolase activity	EC:2.4.1.207	Xyloglucan:xyloglucosyl transferase
XLOC_048260_TCONS_00084244	PREDICTED: uncharacterized protein C4orf29 homolog	1914	V	4.41533	12.3755	10.7662	13.136	5.06607	4.32313		0.566839	1.11662	-0.755549	-0.927906		1.4869	yes	0.287018	no	-0.228793	no		XLOC_048260_TCONS_00084244	PREDICTED: uncharacterized protein C4orf29 homolog	20	0	94.2					IPR029058 (G3DSA:3.40.50.GENE3D); IPR019149 (PFAM); PTHR13617 (PANTHER); IPR029058 (SUPERFAMILY)	no GO terms	no GO terms
XLOC_005039_TCONS_00008640	elicitor-responsive protein 3	381	IV	76.9829	215.56	238.994	145.346	101.041	58.6004		1.33312	0.121026	-0.452417	-1.00173		1.48548	yes	-0.717488	no	-0.785964	no		XLOC_005039_TCONS_00008640	elicitor-responsive protein 3	20	7.03915e-16	71.9	C:GO:0005623; P:GO:0006887	C:cell; P:exocytosis			no IPS match	no IPS match	no IPS match
XLOC_049197_TCONS_00085829	hydroxyphenylpyruvate reductase	1350	IV	8.66289	24.2565	23.3004	22.4989	11.746	6.20856		0.881	0.785085	-0.501711	-1.16437		1.48545	yes	-0.0505001	no	-0.919841	no		XLOC_049197_TCONS_00085829	hydroxyphenylpyruvate reductase	20	0	92.15	F:GO:0000166; F:GO:0003824; P:GO:0008152; P:GO:0044710	F:nucleotide binding; F:catalytic activity; P:metabolic process; P:single-organism metabolic process	EC:1.1.1.237	Hydroxyphenylpyruvate reductase
XLOC_005211_TCONS_00008929	pyruvate cytosolic isozyme-like	641	IV	43.0526	120.158	112.563	110.194	54.9755	30.2635		0.868022	0.810201	-0.537535	-1.14069		1.48076	yes	-0.0306899	no	-0.861209	no		XLOC_005211_TCONS_00008929	pyruvate cytosolic isozyme-like	20	4.39053e-20	97.5	P:GO:0005975; P:GO:0006091; P:GO:0009056; F:GO:0005488; F:GO:0016740; P:GO:0006139; P:GO:0044712; P:GO:0044723	P:carbohydrate metabolic process; P:generation of precursor metabolites and energy; P:catabolic process; F:binding; F:transferase activity; P:nucleobase-containing compound metabolic process; P:single-organism catabolic process; P:single-organism carbohydrate metabolic process	EC:2.7.1.40	Pyruvate kinase
XLOC_023255_TCONS_00040204	forkhead-associated domain-containing family protein	831	III	0.811074	2.26306	0	4.85327	0	1.92025		-0.738549	1.37815	-0.738549	0.0989468		1.48037	no	Inf	yes	Inf	no		XLOC_023255_TCONS_00040204	forkhead-associated domain-containing family protein	20	7.03599e-17	70.75	P:GO:0009908; P:GO:0016043; P:GO:0006464; P:GO:0009653; P:GO:0009058; P:GO:0006139; P:GO:0040029	P:flower development; P:cellular component organization; P:cellular protein modification process; P:anatomical structure morphogenesis; P:biosynthetic process; P:nucleobase-containing compound metabolic process; P:regulation of gene expression, epigenetic			no IPS match	no IPS match	no IPS match
XLOC_009433_TCONS_00016290	unknown	602	IV	49.5262	137.663	132.263	119.096	65.6273	34.2731		0.968927	0.681899	-0.483667	-1.16716		1.47488	yes	-0.15128	no	-0.93722	no		XLOC_009433_TCONS_00016290	unknown	2	0.000201213	54.5
XLOC_027390_TCONS_00047566	probable boi-related e3 ubiquitin-protein ligase 3	1323	IV	9.83713	27.3221	26.7027	23.4325	11.9378	8.49723		1.03074	0.658699	-0.649007	-1.04043		1.47376	yes	-0.188474	no	-0.490467	no		XLOC_027390_TCONS_00047566	probable boi-related e3 ubiquitin-protein ligase 3	20	1.1526e-140	66.2	F:GO:0004842; C:GO:0005634; F:GO:0008270; P:GO:0031347; P:GO:0016567	F:ubiquitin-protein transferase activity; C:nucleus; F:zinc ion binding; P:regulation of defense response; P:protein ubiquitination
XLOC_018835_TCONS_00032457	mitochondrial dicarboxylate tricarboxylate transporter dtc	1340	IV	14.5318	40.3415	40.4845	36.5547	16.2401	14.4851		1.00436	0.712929	-0.793568	-0.923716		1.47305	yes	-0.147312	no	-0.164988	no		XLOC_018835_TCONS_00032457	mitochondrial dicarboxylate tricarboxylate transporter dtc	20	0	94.55	P:GO:0006091; P:GO:0009056; C:GO:0005773; P:GO:0006139; P:GO:0044765; P:GO:0006810; C:GO:0009536; F:GO:0005215; P:GO:0044723; P:GO:0044712; P:GO:0005975; C:GO:0005618; C:GO:0016020	P:generation of precursor metabolites and energy; P:catabolic process; C:vacuole; P:nucleobase-containing compound metabolic process; P:single-organism transport; P:transport; C:plastid; F:transporter activity; P:single-organism carbohydrate metabolic process; P:single-organism catabolic process; P:carbohydrate metabolic process; C:cell wall; C:membrane
XLOC_028194_TCONS_00048953	chaperone protein dnaj chloroplastic-like	681	IV	14.2794	39.4634	40.712	30.4545	15.2417	15.1524		1.22646	0.405382	-0.812345	-0.819493		1.46658	yes	-0.418798	no	-0.00847611	no		XLOC_028194_TCONS_00048953	chaperone protein dnaj chloroplastic-like	20	1.32518e-76	78.25	C:GO:0005622	C:intracellular			no IPS match	no IPS match	no IPS match
XLOC_071545_TCONS_00124030	triose phosphate phosphate non-green chloroplastic-like	1519	V	12.4222	34.3297	30.0319	36.3109	14.4683	11.8428		0.577884	1.10618	-0.73158	-0.95248		1.46654	yes	0.273905	no	-0.288875	no		XLOC_071545_TCONS_00124030	triose phosphate phosphate non-green chloroplastic-like	20	0	85.05	C:GO:0005739; C:GO:0016020; P:GO:0044765; P:GO:0006810; C:GO:0009536; F:GO:0005215	C:mitochondrion; C:membrane; P:single-organism transport; P:transport; C:plastid; F:transporter activity
XLOC_023607_TCONS_00040875	branched-chain-amino-acid aminotransferase chloroplastic-like	1425	IV	12.7399	35.0443	37.1487	26.9715	14.4421	12.6914		1.24879	0.362223	-0.729253	-0.881762		1.45983	yes	-0.461874	no	-0.186424	no		XLOC_023607_TCONS_00040875	branched-chain-amino-acid aminotransferase chloroplastic-like	20	0	88.05	P:GO:0019748; P:GO:0009056; P:GO:0007165; F:GO:0016740; C:GO:0009536; P:GO:0044712	P:secondary metabolic process; P:catabolic process; P:signal transduction; F:transferase activity; C:plastid; P:single-organism catabolic process	EC:2.6.1.42	Branched-chain-amino-acid transaminase	no IPS match	no IPS match	no IPS match
XLOC_011632_TCONS_00020065	glucan endo- -beta-glucosidase 7-like	1807	V	44.6579	122.741	77.4588	168.561	48.5044	45.0869		-0.129164	1.4516	-0.631568	-0.690867		1.45863	yes	1.12177	no	-0.105408	no		XLOC_011632_TCONS_00020065	glucan endo- -beta-glucosidase 7-like	20	0	84.9	P:GO:0005975; F:GO:0016787	P:carbohydrate metabolic process; F:hydrolase activity	EC:3.2.1.39	Glucan endo-1,3-beta-D-glucosidase	IPR012946 (SMART); IPR000490 (PFAM); IPR012946 (PFAM); IPR013781 (G3DSA:3.20.20.GENE3D); PTHR32227 (PANTHER); PTHR32227 (PANTHER); PTHR32227:SF16 (PANTHER); NON_CYTOPLASMIC_DOMAIN (PHOBIUS); SIGNAL_PEPTIDE_H_REGION (PHOBIUS); SIGNAL_PEPTIDE (PHOBIUS); SIGNAL_PEPTIDE_N_REGION (PHOBIUS); SIGNAL_PEPTIDE_C_REGION (PHOBIUS); SignalP-noTM (SIGNALP_EUK); IPR017853 (SUPERFAMILY); TMhelix (TMHMM)	P:GO:0005975; F:GO:0004553	P:carbohydrate metabolic process; F:hydrolase activity, hydrolyzing O-glycosyl compounds
XLOC_042250_TCONS_00073703	low-temperature-induced cysteine proteinase	1632	IV	10.5413	28.9612	27.0473	27.3823	11.9405	10.1618		0.84543	0.881216	-0.76832	-0.958326		1.45807	yes	0.0177588	no	-0.23271	no		XLOC_042250_TCONS_00073703	low-temperature-induced cysteine proteinase	20	0	83.35	P:GO:0019538; C:GO:0005783; C:GO:0005576; C:GO:0005773; F:GO:0016787	P:protein metabolic process; C:endoplasmic reticulum; C:extracellular region; C:vacuole; F:hydrolase activity	EC:3.4	Acting on peptide bonds (peptidases)
XLOC_019465_TCONS_00033550	nac domain-containing protein 78-like	1689	IV	9.08912	24.947	23.9015	21.7667	10.3104	8.975		0.997134	0.719351	-0.77136	-0.945125		1.45666	yes	-0.134975	no	-0.200123	no		XLOC_019465_TCONS_00033550	nac domain-containing protein 78-like	20	0	81.8	C:GO:0005634; F:GO:0003677; P:GO:0009058; P:GO:0006139	C:nucleus; F:DNA binding; P:biosynthetic process; P:nucleobase-containing compound metabolic process
XLOC_005872_TCONS_00010050	septum-promoting gtp-binding protein 1-like	1300	V	8.10075	22.1859	15.3517	28.2571	9.61434	7.30594		0.0233909	1.39909	-0.588204	-0.834276		1.45352	yes	0.880216	no	-0.396119	no		XLOC_005872_TCONS_00010050	septum-promoting gtp-binding protein 1-like	20	2.1695e-112	91.35	F:GO:0000166; P:GO:0007165; P:GO:0006810; C:GO:0005622	F:nucleotide binding; P:signal transduction; P:transport; C:intracellular
XLOC_033925_TCONS_00059195	acetolactate synthase	2205	V	29.3075	80.1945	67.3019	86.9895	34.6222	28.2566		0.469523	1.18007	-0.709927	-0.939669		1.45224	yes	0.370195	no	-0.293107	no		XLOC_033925_TCONS_00059195	acetolactate synthase	20	0	93.2	F:GO:0000166; P:GO:0009058; P:GO:0044763; F:GO:0016740; P:GO:0044711; C:GO:0009536; P:GO:0009987; P:GO:0006950	F:nucleotide binding; P:biosynthetic process; P:single-organism cellular process; F:transferase activity; P:single-organism biosynthetic process; C:plastid; P:cellular process; P:response to stress	EC:2.2.1.6	Acetolactate synthase	IPR029061 (G3DSA:3.40.50.GENE3D); IPR012000 (PFAM); IPR012001 (PFAM); IPR011766 (PFAM); IPR012846 (TIGRFAM); IPR029061 (G3DSA:3.40.50.GENE3D); IPR029035 (G3DSA:3.40.50.GENE3D); PTHR18968:SF112 (PANTHER); PTHR18968 (PANTHER); IPR000399 (PROSITE_PATTERNS); IPR029061 (SUPERFAMILY); IPR029061 (SUPERFAMILY); IPR029035 (SUPERFAMILY)	F:GO:0000287; F:GO:0030976; F:GO:0003984; F:GO:0003824; F:GO:0050660; P:GO:0009082	F:magnesium ion binding; F:thiamine pyrophosphate binding; F:acetolactate synthase activity; F:catalytic activity; F:flavin adenine dinucleotide binding; P:branched-chain amino acid biosynthetic process
XLOC_025903_TCONS_00044897	serine hydroxymethyltransferase 4	978	IV	13.6734	37.3307	46.6098	19.535	20.1725	7.47567		1.40298	-0.237039	-0.198424	-0.967517		1.44899	no	-1.25458	no	-1.43212	yes		XLOC_025903_TCONS_00044897	serine hydroxymethyltransferase 4	20	2.1695e-158	97.15	P:GO:0007275; P:GO:0008152; P:GO:0016043; P:GO:0030154; F:GO:0016740; F:GO:0005488; P:GO:0044710; C:GO:0005886	P:multicellular organism development; P:metabolic process; P:cellular component organization; P:cell differentiation; F:transferase activity; F:binding; P:single-organism metabolic process; C:plasma membrane	EC:2.1.2.1	Glycine hydroxymethyltransferase
XLOC_078826_TCONS_00136288	syntaxin-121-like	1631	IV	36.4365	99.0805	97.2765	85.5426	57.6286	16.8499		0.921674	0.593475	-0.187282	-1.32787		1.44321	no	-0.185447	no	-1.77405	yes		XLOC_078826_TCONS_00136288	syntaxin-121-like	20	1.2445e-155	85.05	P:GO:0009607; F:GO:0005515; P:GO:0008219; P:GO:0009605; P:GO:0007165; P:GO:0009719; P:GO:0016043; C:GO:0005794; P:GO:0044765; P:GO:0006810; C:GO:0005886; P:GO:0006950	P:response to biotic stimulus; F:protein binding; P:cell death; P:response to external stimulus; P:signal transduction; P:response to endogenous stimulus; P:cellular component organization; C:Golgi apparatus; P:single-organism transport; P:transport; C:plasma membrane; P:response to stress
XLOC_046584_TCONS_00081329	probable receptor-like protein kinase at5g47070	837	IV	7.24682	19.6921	21.7225	13.6118	9.57102	5.42067		1.31501	0.148218	-0.433084	-1.03015		1.4422	yes	-0.674334	no	-0.8202	no		XLOC_046584_TCONS_00081329	probable receptor-like protein kinase at5g47070	20	2.9154e-116	85.25	F:GO:0000166; P:GO:0006464; F:GO:0016301	F:nucleotide binding; P:cellular protein modification process; F:kinase activity	EC:2.7.10.2	Non-specific protein-tyrosine kinase
XLOC_047145_TCONS_00082311	clavaminate synthase-like protein at3g21360	1042	IV	1.96881	5.34727	8.32413	0	3.84968	0		1.33328	-0.768418	0.203558	-0.768418		1.44148	no	#NAME?	yes	#NAME?	yes		XLOC_047145_TCONS_00082311	clavaminate synthase-like protein at3g21360	20	2.6269e-150	86.1	C:GO:0005634; F:GO:0003824; P:GO:0008152; P:GO:0044710	C:nucleus; F:catalytic activity; P:metabolic process; P:single-organism metabolic process			CYTOPLASMIC_DOMAIN (PHOBIUS); NON_CYTOPLASMIC_DOMAIN (PHOBIUS); CYTOPLASMIC_DOMAIN (PHOBIUS); TRANSMEMBRANE (PHOBIUS); TRANSMEMBRANE (PHOBIUS); TMhelix (TMHMM)	no GO terms	no GO terms
XLOC_076970_TCONS_00133167	zinc finger mym-type protein 1-like	599	IV	1.69816	4.61168	7.22407	0.242518	3.28376	0		1.34484	-0.724839	0.176735	-0.796734		1.44132	no	-4.89665	no	#NAME?	yes		XLOC_076970_TCONS_00133167	zinc finger mym-type protein 1-like	20	1.22713e-27	71	F:GO:0005488	F:binding
XLOC_079899_TCONS_00138067	long chain acyl- synthetase 4	2401	IV	18.8425	51.1673	54.0971	39.6189	17.6417	22.6514		1.23753	0.367544	-0.95305	-0.652021		1.44123	yes	-0.449363	no	0.360611	no		XLOC_079899_TCONS_00138067	long chain acyl- synthetase 4	20	0	91.65	F:GO:0003824; P:GO:0008152	F:catalytic activity; P:metabolic process
XLOC_066772_TCONS_00115899	hypothetical protein MIMGU_mgv1a017106mg	563	V	60.9801	165.504	126.011	199.518	55.9583	79.0203		0.171771	1.33185	-0.933791	-0.56983		1.44046	yes	0.662972	no	0.497872	no		XLOC_066772_TCONS_00115899	hypothetical protein MIMGU_mgv1a017106mg	12	1.56324e-11	70.42
XLOC_063218_TCONS_00109832	succinyl- ligase	1011	V	61.9392	168.003	142.976	178.995	68.0424	63.8641		0.519219	1.15304	-0.799365	-0.87289		1.43956	yes	0.324146	no	-0.0914303	no		XLOC_063218_TCONS_00109832	succinyl- ligase	20	4.2137e-128	96.8	F:GO:0000166; P:GO:0006091; C:GO:0005739; P:GO:0016043; P:GO:0009058; P:GO:0044711; F:GO:0016740; P:GO:0006810; P:GO:0006139	F:nucleotide binding; P:generation of precursor metabolites and energy; C:mitochondrion; P:cellular component organization; P:biosynthetic process; P:single-organism biosynthetic process; F:transferase activity; P:transport; P:nucleobase-containing compound metabolic process	EC:6.2.1.5; EC:2.3.3.8	Succinate--CoA ligase (ADP-forming); ATP citrate synthase
XLOC_002568_TCONS_00004411	protein o-linked-mannose beta- -n-acetylglucosaminyltransferase 2-like	1525	V	21.7145	58.8779	46.7457	65.6806	27.0219	18.1505		0.346373	1.23918	-0.583626	-1.00192		1.43907	yes	0.490632	no	-0.574121	no		XLOC_002568_TCONS_00004411	protein o-linked-mannose beta- -n-acetylglucosaminyltransferase 2-like	20	0	76.55	P:GO:0008152; F:GO:0016740	P:metabolic process; F:transferase activity
XLOC_083952_TCONS_00144756	gamma-tocopherol methyltransferase	1431	IV	9.25547	24.9974	30.2638	12.9912	15.3444	3.6873		1.33416	-0.234328	-0.0206384	-1.0792		1.4334	yes	-1.22006	no	-2.05708	yes		XLOC_083952_TCONS_00144756	gamma-tocopherol methyltransferase	20	2.7135e-175	87.9	P:GO:0008152; F:GO:0016740	P:metabolic process; F:transferase activity			no IPS match	no IPS match	no IPS match
XLOC_086688_TCONS_00149427	transcription factor bhlh66-like	1690	V	7.53323	20.3279	11.1193	30.6193	8.59333	7.00044		-0.292452	1.48203	-0.522314	-0.667265		1.43212	yes	1.46137	no	-0.295772	no		XLOC_086688_TCONS_00149427	transcription factor bhlh66-like	20	2.7867e-100	61.3	F:GO:0046983	F:protein dimerization activity
XLOC_047261_TCONS_00082487	probable wrky transcription factor 48	1234	IV	13.4418	36.2664	32.9172	34.1959	17.1887	10.8267		0.787963	0.898259	-0.568728	-1.11749		1.4319	yes	0.0549814	no	-0.666862	no		XLOC_047261_TCONS_00082487	probable wrky transcription factor 48	20	1.59351e-64	72.15	F:GO:0003677; P:GO:0009058; P:GO:0006139; P:GO:0044765; P:GO:0006810; P:GO:0006950	F:DNA binding; P:biosynthetic process; P:nucleobase-containing compound metabolic process; P:single-organism transport; P:transport; P:response to stress
XLOC_015290_TCONS_00026375	shikimate chloroplastic-like	1433	IV	8.81209	23.7	25.9968	16.9445	9.85485	8.85971		1.33614	0.193238	-0.701868	-0.82751		1.42733	yes	-0.617511	no	-0.153574	no		XLOC_015290_TCONS_00026375	shikimate chloroplastic-like	20	4.0601e-145	78.05	F:GO:0000166; P:GO:0009058; P:GO:0044711; F:GO:0016301; C:GO:0009536	F:nucleotide binding; P:biosynthetic process; P:single-organism biosynthetic process; F:kinase activity; C:plastid	EC:2.7.1.71	Shikimate kinase
XLOC_044843_TCONS_00078274	retrotransposon ty1-copia subclass	1144	III	0.555507	1.49135	0	3.51396	0	1.23012		-0.715868	1.40512	-0.715868	0.0266183		1.42474	no	Inf	yes	Inf	no		XLOC_044843_TCONS_00078274	retrotransposon ty1-copia subclass	20	1.49596e-74	67.75	F:GO:0000166; P:GO:0008152; F:GO:0016740; P:GO:0009987	F:nucleotide binding; P:metabolic process; F:transferase activity; P:cellular process
XLOC_023660_TCONS_00040953	calmodulin-7	992	IV	29.9367	80.3637	73.2424	75.9379	38.4289	23.5969		0.789189	0.893258	-0.554904	-1.12754		1.42463	yes	0.0521411	no	-0.703592	no		XLOC_023660_TCONS_00040953	calmodulin-7	20	7.2547e-99	99.55	P:GO:0009628; F:GO:0005515; P:GO:0009605; F:GO:0003824; P:GO:0007165; P:GO:0008152; P:GO:0009791; C:GO:0005829; P:GO:0044710	P:response to abiotic stimulus; F:protein binding; P:response to external stimulus; F:catalytic activity; P:signal transduction; P:metabolic process; P:post-embryonic development; C:cytosol; P:single-organism metabolic process	EC:1.3.1.74	2-alkenal reductase (NAD(P)(+))	IPR002048 (SMART); IPR011992 (G3DSA:1.10.238.GENE3D); IPR011992 (PFAM); IPR011992 (G3DSA:1.10.238.GENE3D); PTHR23050 (PANTHER); PTHR23050:SF136 (PANTHER); IPR018247 (PROSITE_PATTERNS); IPR018247 (PROSITE_PATTERNS); IPR018247 (PROSITE_PATTERNS); IPR018247 (PROSITE_PATTERNS); IPR002048 (PROSITE_PROFILES); IPR002048 (PROSITE_PROFILES); IPR002048 (PROSITE_PROFILES); IPR002048 (PROSITE_PROFILES); SSF4…	F:GO:0005509	F:calcium ion binding
XLOC_077301_TCONS_00133771	ras-related protein rabd2c	1165	IV	49.1232	131.748	122.283	126.021	46.3345	56.83		0.816619	0.905315	-0.985486	-0.736448		1.4233	yes	0.043431	no	0.294564	no		XLOC_077301_TCONS_00133771	ras-related protein rabd2c	20	3.8996e-134	94.6	F:GO:0000166; P:GO:0007165; P:GO:0006810; C:GO:0005622	F:nucleotide binding; P:signal transduction; P:transport; C:intracellular
XLOC_031412_TCONS_00054705	3-oxoacyl-	825	IV	5.79645	15.526	16.0144	12.5509	7.3606	4.78657		1.15425	0.46927	-0.557226	-1.0663		1.42144	yes	-0.351581	no	-0.620829	no		XLOC_031412_TCONS_00054705	3-oxoacyl-	20	9.4862e-116	89.15	F:GO:0000166; P:GO:0009628; P:GO:0007275; P:GO:0006629; P:GO:0044763; P:GO:0009058; P:GO:0044711; F:GO:0016740; C:GO:0009536; P:GO:0009987; P:GO:0006950	F:nucleotide binding; P:response to abiotic stimulus; P:multicellular organism development; P:lipid metabolic process; P:single-organism cellular process; P:biosynthetic process; P:single-organism biosynthetic process; F:transferase activity; C:plastid; P:cellular process; P:response to stress	EC:1.1.1.100	3-oxoacyl-[acyl-carrier-protein] reductase	IPR002198 (PRINTS); IPR002347 (PRINTS); IPR013968 (SMART); IPR002198 (PFAM); IPR016040 (G3DSA:3.40.50.GENE3D); PTHR24312:SF0 (PANTHER); PTHR24312 (PANTHER); IPR020904 (PROSITE_PATTERNS); SignalP-TM (SIGNALP_GRAM_POSITIVE); SSF51735 (SUPERFAMILY)	F:GO:0016491; P:GO:0008152	F:oxidoreductase activity; P:metabolic process
XLOC_006142_TCONS_00010507	---NA---	673	IV	56.8516	151.834	210.685	52.8535	92.243	22.1837		1.40671	-0.504091	-0.0272192	-0.875398		1.41722	no	-1.99501	no	-2.05594	yes		XLOC_006142_TCONS_00010507	---NA---								IPR003496 (PFAM)	P:GO:0006950	P:response to stress
XLOC_052113_TCONS_00090772	prolyl endopeptidase-like	1203	IV	47.2749	126.216	125.872	109.484	54.0164	44.1932		1.05275	0.646627	-0.727972	-0.97141		1.41675	yes	-0.201239	no	-0.289574	no		XLOC_052113_TCONS_00090772	prolyl endopeptidase-like	20	0	93.5	P:GO:0019538; F:GO:0016787	P:protein metabolic process; F:hydrolase activity	EC:3.4.21	Acting on peptide bonds (peptidases)
XLOC_047807_TCONS_00083444	metal-dependent phosphohydrolase	956	IV	44.1475	117.537	120.387	97.7867	58.0656	34.84		1.10677	0.519838	-0.511719	-1.11489		1.41272	yes	-0.299974	no	-0.736938	no		XLOC_047807_TCONS_00083444	metal-dependent phosphohydrolase	20	4.35773e-83	89.85	C:GO:0005634; F:GO:0016787	C:nucleus; F:hydrolase activity
XLOC_046296_TCONS_00080803	serine carboxypeptidase-like 18	1635	V	30.4175	80.9381	68.8374	84.5542	33.3527	30.0877		0.546263	1.13313	-0.778739	-0.900654		1.41192	yes	0.296683	no	-0.14863	no		XLOC_046296_TCONS_00080803	serine carboxypeptidase-like 18	20	2.3036e-146	62.85	F:GO:0016787	F:hydrolase activity
XLOC_062675_TCONS_00108901	inactive beta-amylase 9	1367	IV	31.7824	84.3704	83.4266	69.0227	43.3559	23.7429		1.07429	0.532098	-0.434057	-1.17233		1.40851	yes	-0.273437	no	-0.86873	no		XLOC_062675_TCONS_00108901	inactive beta-amylase 9	20	2.0112e-159	79.2	P:GO:0005975; P:GO:0009056; F:GO:0016787	P:carbohydrate metabolic process; P:catabolic process; F:hydrolase activity	EC:3.2.1.2	Beta-amylase
XLOC_025990_TCONS_00045044	lipopolysaccharide-induced tumor necrosis factor-alpha factor homolog	762	IV	25.5966	67.8696	68.4209	56.7612	30.8767	21.1616		1.09592	0.566056	-0.610241	-1.05173		1.40681	yes	-0.269533	no	-0.545066	no		XLOC_025990_TCONS_00045044	lipopolysaccharide-induced tumor necrosis factor-alpha factor homolog	20	4.95357e-84	84.15	P:GO:0009628; P:GO:0008219; P:GO:0007165; P:GO:0009719; P:GO:0006810; C:GO:0005622; C:GO:0005886; P:GO:0006950	P:response to abiotic stimulus; P:cell death; P:signal transduction; P:response to endogenous stimulus; P:transport; C:intracellular; C:plasma membrane; P:response to stress
XLOC_029535_TCONS_00051312	dihydropyrimidine dehydrogenase	1609	V	42.7105	112.968	99.9256	117.266	46.7921	43.8329		0.61692	1.08261	-0.81003	-0.889502		1.40326	yes	0.230859	no	-0.0942521	no		XLOC_029535_TCONS_00051312	dihydropyrimidine dehydrogenase	20	0	90.95	P:GO:0009056; P:GO:0009058; P:GO:0044711; P:GO:0006139; C:GO:0009536; F:GO:0016787; P:GO:0044712	P:catabolic process; P:biosynthetic process; P:single-organism biosynthetic process; P:nucleobase-containing compound metabolic process; C:plastid; F:hydrolase activity; P:single-organism catabolic process	EC:3.5.2.2; EC:1.3.5.2; EC:1.3.1.2	Dihydropyrimidinase; Dihydroorotate dehydrogenase (quinone); Dihydropyrimidine dehydrogenase (NADP(+))	IPR005720 (TIGRFAM); IPR013785 (G3DSA:3.20.20.GENE3D); IPR005720 (PFAM); PTHR11938 (PANTHER); SSF51395 (SUPERFAMILY)	F:GO:0016627; C:GO:0005737; F:GO:0003824; P:GO:0055114	F:oxidoreductase activity, acting on the CH-CH group of donors; C:cytoplasm; F:catalytic activity; P:oxidation-reduction process
XLOC_035581_TCONS_00062089	keratin-associated protein 10-6 isoform 1	839	V	37.3869	98.7543	90.5811	97.0886	33.7916	47.0667		0.746336	0.953456	-1.06115	-0.638636		1.40131	yes	0.100093	no	0.478042	no		XLOC_035581_TCONS_00062089	keratin-associated protein 10-6 isoform 1	20	1.30908e-81	82.65	C:GO:0005576; C:GO:0005886	C:extracellular region; C:plasma membrane
XLOC_085049_TCONS_00146713	e3 ubiquitin-protein ligase rma1h1	1252	V	20.1009	53.0752	40.9506	57.2704	15.4778	28.542		0.302446	1.21812	-1.12679	-0.393778		1.40078	yes	0.483903	no	0.882892	no		XLOC_085049_TCONS_00146713	e3 ubiquitin-protein ligase rma1h1	20	2.466e-101	69.05	P:GO:0009628; F:GO:0005515; C:GO:0005737; P:GO:0009056; C:GO:0016020; P:GO:0009719; P:GO:0006464; C:GO:0005783; F:GO:0016740; P:GO:0006950	P:response to abiotic stimulus; F:protein binding; C:cytoplasm; P:catabolic process; C:membrane; P:response to endogenous stimulus; P:cellular protein modification process; C:endoplasmic reticulum; F:transferase activity; P:response to stress			IPR001841 (SMART); IPR013083 (G3DSA:3.30.40.GENE3D); IPR018957 (PFAM); PTHR12313:SF2 (PANTHER); PTHR12313:SF2 (PANTHER); PTHR12313 (PANTHER); IPR017907 (PROSITE_PATTERNS); TRANSMEMBRANE (PHOBIUS); CYTOPLASMIC_DOMAIN (PHOBIUS); NON_CYTOPLASMIC_DOMAIN (PHOBIUS); IPR001841 (PROSITE_PROFILES); SSF57850 (SUPERFAMILY); TMhelix (TMHMM)	F:GO:0008270; F:GO:0005515; F:GO:0046872	F:zinc ion binding; F:protein binding; F:metal ion binding
XLOC_083907_TCONS_00144673	pyruvate decarboxylase 1	1843	V	45.5471	120.161	92.8872	144.033	46.1075	49.1149		0.214434	1.3277	-0.803797	-0.738337		1.39954	yes	0.632849	no	0.0911587	no		XLOC_083907_TCONS_00144673	pyruvate decarboxylase 1	20	4.6961e-133	93.75	F:GO:0003824; P:GO:0008152; F:GO:0005488	F:catalytic activity; P:metabolic process; F:binding
XLOC_064364_TCONS_00111800	dipeptide transport atp-binding protein dppf	868	IV	22.3575	58.8688	61.9335	46.1593	22.9842	23.4357		1.23092	0.397773	-0.826271	-0.802424		1.39674	yes	-0.424098	no	0.0280648	no		XLOC_064364_TCONS_00111800	dipeptide transport atp-binding protein dppf	20	1.2258e-40	84.9	F:GO:0000166	F:nucleotide binding			no IPS match	no IPS match	no IPS match
XLOC_000960_TCONS_00001715	PREDICTED: uncharacterized protein LOC102626009	512	III	0.727159	1.91115	0	4.52255	0.0883229	1.55112		-0.729592	1.41232	-0.687761	0.00503055		1.39409	no	Inf	yes	4.13438	no		XLOC_000960_TCONS_00001715	PREDICTED: uncharacterized protein LOC102626009	1	7.25644e-05	77					NON_CYTOPLASMIC_DOMAIN (PHOBIUS); SIGNAL_PEPTIDE (PHOBIUS); SIGNAL_PEPTIDE_N_REGION (PHOBIUS); SIGNAL_PEPTIDE_C_REGION (PHOBIUS); SIGNAL_PEPTIDE_H_REGION (PHOBIUS); SignalP-TM (SIGNALP_GRAM_POSITIVE); SignalP-noTM (SIGNALP_GRAM_NEGATIVE); SignalP-noTM (SIGNALP_EUK)	no GO terms	no GO terms
XLOC_003823_TCONS_00006590	cytochrome p450 cyp749a22-like	1718	V	16.9135	44.4096	34.2964	53.8521	19.4583	15.9876		0.197091	1.33143	-0.6636	-0.86492		1.3927	yes	0.650944	no	-0.283436	no		XLOC_003823_TCONS_00006590	cytochrome p450 cyp749a22-like	20	0	78.75	F:GO:0003824; P:GO:0008152; F:GO:0005488; P:GO:0044710	F:catalytic activity; P:metabolic process; F:binding; P:single-organism metabolic process			IPR001128 (PRINTS); IPR002401 (PRINTS); IPR001128 (G3DSA:1.10.630.GENE3D); IPR001128 (PFAM); PTHR24282 (PANTHER); PTHR24282:SF16 (PANTHER); IPR017972 (PROSITE_PATTERNS); IPR001128 (SUPERFAMILY)	F:GO:0005506; F:GO:0016705; P:GO:0055114; F:GO:0020037	F:iron ion binding; F:oxidoreductase activity, acting on paired donors, with incorporation or reduction of molecular oxygen; P:oxidation-reduction process; F:heme binding
XLOC_068746_TCONS_00119338	PREDICTED: uncharacterized protein LOC105177185	647	IV	45.1489	118.3	108.606	113.945	54.7428	38.6029		0.781048	0.921775	-0.6387	-1.06412		1.38969	yes	0.0692342	no	-0.503961	no		XLOC_068746_TCONS_00119338	PREDICTED: uncharacterized protein LOC105177185	20	7.76734e-54	93.6	C:GO:0005777	C:peroxisome			no IPS match	no IPS match	no IPS match
XLOC_038834_TCONS_00067744	PREDICTED: uncharacterized protein LOC105178379	1555	I	14.9957	39.2687	33.798	37.4068	25.3693	3.45046		0.577275	0.81423	0.0238452	-1.41535		1.38883	no	0.146363	no	-2.87822	yes		XLOC_038834_TCONS_00067744	PREDICTED: uncharacterized protein LOC105178379	20	4.3118e-113	72.9					TRANSMEMBRANE (PHOBIUS); TRANSMEMBRANE (PHOBIUS); CYTOPLASMIC_DOMAIN (PHOBIUS); TRANSMEMBRANE (PHOBIUS); CYTOPLASMIC_DOMAIN (PHOBIUS); CYTOPLASMIC_DOMAIN (PHOBIUS); NON_CYTOPLASMIC_DOMAIN (PHOBIUS); CYTOPLASMIC_DOMAIN (PHOBIUS); TRANSMEMBRANE (PHOBIUS); TRANSMEMBRANE (PHOBIUS); NON_CYTOPLASMIC_DOMAIN (PHOBIUS); NON_CYTOPLASMIC_DOMAIN (PHOBIUS); TRANSMEMBRANE (PHOBIUS); TMhelix (TMHMM); TMhelix (T…	no GO terms	no GO terms
XLOC_085163_TCONS_00146903	zinc finger bed domain-containing protein ricesleeper 1-like	337	III	3.73954	9.78459	0	22.1173	0	8.42957		-0.731515	1.38708	-0.731515	0.0759467		1.38765	no	Inf	yes	Inf	yes		XLOC_085163_TCONS_00146903	zinc finger bed domain-containing protein ricesleeper 1-like	20	1.08164e-11	65.55	F:GO:0005488	F:binding
XLOC_037317_TCONS_00065163	PREDICTED: uncharacterized protein LOC105157989	1339	V	9.40847	24.4908	21.9343	25.0012	8.99588	10.9617		0.657246	1.04406	-0.974625	-0.726684		1.38021	yes	0.188804	no	0.285137	no		XLOC_037317_TCONS_00065163	PREDICTED: uncharacterized protein LOC105157989	20	5.27408e-83	77.85					IPR005607 (SMART); IPR005607 (PFAM); PTHR31923 (PANTHER); PTHR31923:SF1 (PANTHER); IPR005607 (PROSITE_PROFILES); SSF140383 (SUPERFAMILY)	no GO terms	no GO terms
XLOC_028175_TCONS_00048927	cinnamoyl- reductase	362	IV	258.148	671.052	720.654	475.369	356.442	156.941		1.24507	0.203834	-0.30101	-1.14789		1.37823	no	-0.600258	no	-1.18345	yes		XLOC_028175_TCONS_00048927	cinnamoyl- reductase	20	1.94227e-53	92.05	F:GO:0000166; F:GO:0003824; P:GO:0008152; P:GO:0044710	F:nucleotide binding; F:catalytic activity; P:metabolic process; P:single-organism metabolic process	EC:1.2.1.44	Cinnamoyl-CoA reductase	IPR016040 (G3DSA:3.40.50.GENE3D); IPR001509 (PFAM); PTHR10366 (PANTHER); PTHR10366:SF244 (PANTHER); SSF51735 (SUPERFAMILY)	F:GO:0050662; F:GO:0003824	F:coenzyme binding; F:catalytic activity
XLOC_016285_TCONS_00028096	s-adenosylmethionine synthase 2	1693	IV	123.294	319.28	387.58	164.622	176.688	77.5182		1.41297	-0.280957	-0.189285	-0.942731		1.37272	no	-1.23533	no	-1.1886	yes		XLOC_016285_TCONS_00028096	s-adenosylmethionine synthase 2	20	0	96.4	F:GO:0000166; P:GO:0009058; P:GO:0044763; F:GO:0016740; P:GO:0009987	F:nucleotide binding; P:biosynthetic process; P:single-organism cellular process; F:transferase activity; P:cellular process	EC:2.5.1.6	Methionine adenosyltransferase
XLOC_030619_TCONS_00053244	gtp-binding protein sar1a-like	1052	V	44.77	115.866	98.9598	123.027	56.4787	37.5242		0.511787	1.12881	-0.577326	-1.06327		1.37185	yes	0.314057	no	-0.589884	no		XLOC_030619_TCONS_00053244	gtp-binding protein sar1a-like	20	1.55778e-95	97.85	F:GO:0000166; P:GO:0007165; C:GO:0005783; C:GO:0005794; P:GO:0006810	F:nucleotide binding; P:signal transduction; C:endoplasmic reticulum; C:Golgi apparatus; P:transport
XLOC_031605_TCONS_00055043	protein spiral1-like 1	700	V	56.8613	146.579	99.5962	195.444	48.0447	78.4287		-0.090826	1.41474	-0.90059	-0.423322		1.36616	yes	0.972589	no	0.707005	no		XLOC_031605_TCONS_00055043	protein spiral1-like 1	20	5.43351e-44	73.95
XLOC_068712_TCONS_00119283	lipoxygenase homology domain-containing protein 1-like	801	V	45.244	116.505	98.003	122.893	40.6037	58.1961		0.48368	1.14958	-1.05196	-0.581299		1.3646	yes	0.326501	no	0.519311	no		XLOC_068712_TCONS_00119283	lipoxygenase homology domain-containing protein 1-like	20	8.98032e-47	86
XLOC_069941_TCONS_00121362	act domain-containing protein acr4 isoform x2	1945	I	13.1942	33.9355	31.3882	32.4418	21.207	5.88144		0.702707	0.788215	-0.123571	-1.36735		1.36289	no	0.0476305	no	-1.8503	yes		XLOC_069941_TCONS_00121362	act domain-containing protein acr4 isoform x2	20	0	92.35	P:GO:0008152; P:GO:0009719; F:GO:0005488	P:metabolic process; P:response to endogenous stimulus; F:binding			IPR002912 (PFAM); G3DSA:3.30.70.260 (GENE3D); PTHR31096 (PANTHER); PTHR31096:SF7 (PANTHER); IPR002912 (PROSITE_PROFILES); IPR002912 (PROSITE_PROFILES); IPR002912 (PROSITE_PROFILES); SSF55021 (SUPERFAMILY); SSF55021 (SUPERFAMILY); SSF55021 (SUPERFAMILY)	P:GO:0008152; F:GO:0016597	P:metabolic process; F:amino acid binding
XLOC_037769_TCONS_00066015	zinc transporter chloroplastic-like	1501	V	14.5974	37.469	32.9921	38.7561	18.4352	12.6568		0.596877	1.06933	-0.596287	-1.06992		1.35999	yes	0.232303	no	-0.542553	no		XLOC_037769_TCONS_00066015	zinc transporter chloroplastic-like	20	0	80.8	F:GO:0003824; C:GO:0016020; P:GO:0006810; F:GO:0005215	F:catalytic activity; C:membrane; P:transport; F:transporter activity
XLOC_017277_TCONS_00029721	homeobox-leucine zipper protein hat22-like	1304	IV	11.3413	29.0934	27.4857	26.5158	11.5462	12.4975		0.920211	0.808289	-0.919138	-0.809362		1.35911	yes	-0.0518294	no	0.114219	no		XLOC_017277_TCONS_00029721	homeobox-leucine zipper protein hat22-like	20	4.885e-123	76.55	C:GO:0005634; F:GO:0003677; F:GO:0003700; P:GO:0009058; P:GO:0006139	C:nucleus; F:DNA binding; F:transcription factor activity, sequence-specific DNA binding; P:biosynthetic process; P:nucleobase-containing compound metabolic process
XLOC_033760_TCONS_00058893	probable amino acid permease 7 isoform x1	1685	V	12.9258	33.1273	24.5483	41.0831	10.9963	16.8735		0.0899249	1.35752	-0.949003	-0.498443		1.35777	yes	0.742924	no	0.617741	no		XLOC_033760_TCONS_00058893	probable amino acid permease 7 isoform x1	20	0	82.2	C:GO:0016020	C:membrane
XLOC_069397_TCONS_00120457	probable carboxylesterase 15	1334	IV	90.3281	230.97	260.095	152.339	149.223	33.2562		1.20207	0.0389732	0.0053397	-1.24638		1.35446	no	-0.771749	no	-2.16577	yes		XLOC_069397_TCONS_00120457	probable carboxylesterase 15	20	2.1909e-180	84.1	P:GO:0008152; F:GO:0016787	P:metabolic process; F:hydrolase activity
XLOC_069371_TCONS_00120407	serine threonine-protein kinase	600	V	11.175	28.5529	20.6154	34.2096	13.5428	10.1679		0.0921771	1.3689	-0.57206	-0.88902		1.35336	yes	0.730679	no	-0.413509	no		XLOC_069371_TCONS_00120407	serine threonine-protein kinase	20	1.62304e-26	71.85	F:GO:0000166; P:GO:0009607; P:GO:0009605; P:GO:0007165; P:GO:0006464; P:GO:0009058; P:GO:0044711; F:GO:0016301; C:GO:0005886; P:GO:0006950	F:nucleotide binding; P:response to biotic stimulus; P:response to external stimulus; P:signal transduction; P:cellular protein modification process; P:biosynthetic process; P:single-organism biosynthetic process; F:kinase activity; C:plasma membrane; P:response to stress	EC:2.7.11	Transferring phosphorus-containing groups
XLOC_063666_TCONS_00110583	actin	622	V	86.8027	221.472	194.526	224.68	79.4997	108.543		0.620073	1.05782	-1.04975	-0.628135		1.35131	yes	0.207909	no	0.449246	no		XLOC_063666_TCONS_00110583	actin	20	3.4587e-145	99	P:GO:0019538; P:GO:0009056; P:GO:0009791; F:GO:0005198; P:GO:0009653; P:GO:0009058; C:GO:0005730; P:GO:0044711; C:GO:0009536; C:GO:0005886; P:GO:0044712; P:GO:0044723; F:GO:0000166; P:GO:0005975; C:GO:0005618; C:GO:0005739; P:GO:0016043; P:GO:0030154; C:GO:0005829; P:GO:0016049; F:GO:0016787	P:protein metabolic process; P:catabolic process; P:post-embryonic development; F:structural molecule activity; P:anatomical structure morphogenesis; P:biosynthetic process; C:nucleolus; P:single-organism biosynthetic process; C:plastid; C:plasma membrane; P:single-organism catabolic process; P:single-organism carbohydrate metabolic process; F:nucleotide binding; P:carbohydrate metabolic process;…			IPR004000 (SMART); G3DSA:3.90.640.10 (GENE3D); G3DSA:3.30.420.40 (GENE3D); IPR004000 (PFAM); IPR004000 (PANTHER); PTHR11937:SF188 (PANTHER); IPR004001 (PROSITE_PATTERNS); SSF53067 (SUPERFAMILY)	no GO terms	no GO terms
XLOC_050869_TCONS_00088708	altered inheritance of mitochondria protein 32	1659	IV	15.8745	40.4946	39.4932	37.0071	18.9669	14.1582		0.950607	0.75508	-0.663746	-1.04194		1.35101	yes	-0.0937993	no	-0.42184	no		XLOC_050869_TCONS_00088708	altered inheritance of mitochondria protein 32	20	1.0075e-160	77.6					IPR012336 (G3DSA:3.40.30.GENE3D); IPR009737 (PFAM); IPR030108 (PTHR31902:PANTHER); PTHR31902 (PANTHER); NON_CYTOPLASMIC_DOMAIN (PHOBIUS); TRANSMEMBRANE (PHOBIUS); CYTOPLASMIC_DOMAIN (PHOBIUS); IPR012336 (SUPERFAMILY); TMhelix (TMHMM)	no GO terms	no GO terms
XLOC_026137_TCONS_00045315	guanylate kinase 2-like	1684	V	13.5813	34.6379	30.9417	34.6935	16.1554	12.2017		0.677376	1.01879	-0.66819	-1.02798		1.35073	yes	0.165112	no	-0.404938	no		XLOC_026137_TCONS_00045315	guanylate kinase 2-like	20	0	80.3	F:GO:0016301; P:GO:0006139	F:kinase activity; P:nucleobase-containing compound metabolic process	EC:2.7.4.8	Guanylate kinase
XLOC_086027_TCONS_00148322	cyclic nucleotide-gated ion channel 1-like	1818	I	9.69981	24.6597	21.219	25.5135	14.8596	4.85826		0.513217	0.991682	-0.195307	-1.30959		1.34613	no	0.265903	no	-1.61288	yes		XLOC_086027_TCONS_00148322	cyclic nucleotide-gated ion channel 1-like	20	0	85.55	C:GO:0016020; F:GO:0004872; P:GO:0006810; F:GO:0005215	C:membrane; F:receptor activity; P:transport; F:transporter activity			G3DSA:1.10.287.630 (GENE3D); G3DSA:1.10.287.70 (GENE3D); IPR005821 (PFAM); PTHR10217:SF465 (PANTHER); PTHR10217:SF465 (PANTHER); PTHR10217 (PANTHER); NON_CYTOPLASMIC_DOMAIN (PHOBIUS); TRANSMEMBRANE (PHOBIUS); NON_CYTOPLASMIC_DOMAIN (PHOBIUS); TRANSMEMBRANE (PHOBIUS); CYTOPLASMIC_DOMAIN (PHOBIUS); SSF81324 (SUPERFAMILY); TMhelix (TMHMM); TMhelix (TMHMM)	F:GO:0005216; P:GO:0006811; P:GO:0055085; C:GO:0016020	F:ion channel activity; P:ion transport; P:transmembrane transport; C:membrane
XLOC_022015_TCONS_00037978	probable wrky transcription factor 51	796	I	18.3385	46.5652	41.1609	46.3792	30.8137	6.04037		0.561701	0.852997	-0.0159005	-1.3988		1.34437	no	0.172204	no	-2.35086	yes		XLOC_022015_TCONS_00037978	probable wrky transcription factor 51	20	3.62234e-44	69.15	F:GO:0003677; F:GO:0003700; P:GO:0009058; P:GO:0006139	F:DNA binding; F:transcription factor activity, sequence-specific DNA binding; P:biosynthetic process; P:nucleobase-containing compound metabolic process
XLOC_038968_TCONS_00068006	hypothetical protein PHAVU_010G153100g	737	IV	31.6649	80.3569	80.4932	68.3828	29.0836	39.8697		1.0847	0.580159	-1.05711	-0.607746		1.34354	yes	-0.235233	no	0.455087	no		XLOC_038968_TCONS_00068006	hypothetical protein PHAVU_010G153100g	20	3.30286e-28	66.5
XLOC_069363_TCONS_00120391	oligopeptide transporter 7-like	1744	V	8.76057	22.1441	17.9969	25.5214	7.8301	11.2284		0.300696	1.26239	-0.998711	-0.564378		1.33782	yes	0.50396	no	0.520043	no		XLOC_069363_TCONS_00120391	oligopeptide transporter 7-like	20	0	89.95	P:GO:0006810	P:transport
XLOC_069496_TCONS_00120604	methionine s-methyltransferase	1901	V	5.91047	14.9333	11.0747	18.5423	5.93522	6.77836		0.0853677	1.38094	-0.806292	-0.660013		1.33719	yes	0.743547	no	0.191635	no		XLOC_069496_TCONS_00120604	methionine s-methyltransferase	20	0	83.4	C:GO:0005829; P:GO:0009058; F:GO:0005488; F:GO:0016740; P:GO:0009987	C:cytosol; P:biosynthetic process; F:binding; F:transferase activity; P:cellular process	EC:2.1.1.12	Methionine S-methyltransferase
XLOC_005622_TCONS_00009615	unnamed protein product	1690	V	10.0105	25.1876	20.9996	27.289	10.6109	10.3821		0.443925	1.20279	-0.809556	-0.837162		1.33119	yes	0.377959	no	-0.0314458	no		XLOC_005622_TCONS_00009615	unnamed protein product	20	0	95.45	P:GO:0005975; C:GO:0005768; P:GO:0007275; P:GO:0006464; P:GO:0016043; P:GO:0030154; C:GO:0005794; P:GO:0009653; P:GO:0009058; F:GO:0016740; P:GO:0044711; P:GO:0044723	P:carbohydrate metabolic process; C:endosome; P:multicellular organism development; P:cellular protein modification process; P:cellular component organization; P:cell differentiation; C:Golgi apparatus; P:anatomical structure morphogenesis; P:biosynthetic process; F:transferase activity; P:single-organism biosynthetic process; P:single-organism carbohydrate metabolic process
XLOC_082242_TCONS_00141878	nedd8-conjugating enzyme ubc12	1006	V	10.8721	27.3085	21.9904	30.691	12.9218	9.88515		0.331422	1.25614	-0.632411	-0.955154		1.32872	yes	0.480941	no	-0.386468	no		XLOC_082242_TCONS_00141878	nedd8-conjugating enzyme ubc12	20	1.94687e-84	92.7	F:GO:0003824; P:GO:0008152	F:catalytic activity; P:metabolic process
XLOC_016600_TCONS_00028616	histone h1-like	1478	IV	32.6055	81.8114	80.9709	72.0308	36.7353	30.1117		1.02874	0.675126	-0.720939	-0.982927		1.32719	yes	-0.168789	no	-0.286843	no		XLOC_016600_TCONS_00028616	histone h1-like	20	6.04915e-29	77.15	C:GO:0005634; F:GO:0003677; P:GO:0016043	C:nucleus; F:DNA binding; P:cellular component organization
XLOC_018792_TCONS_00032394	tropinone reductase homolog	1315	IV	24.6893	61.915	57.5407	60.1761	26.6259	25.1497		0.795136	0.933292	-0.82552	-0.902907		1.32641	yes	0.0646067	no	-0.0822883	no		XLOC_018792_TCONS_00032394	tropinone reductase homolog	20	1.9656e-145	87.15	F:GO:0003824; P:GO:0008152; C:GO:0005829; P:GO:0044710	F:catalytic activity; P:metabolic process; C:cytosol; P:single-organism metabolic process
XLOC_040076_TCONS_00069948	pyridoxal phosphate -dependent transferases superfamily protein isoform 1	1325	IV	73.9431	185.248	191.871	151.211	99.14	54.1485		1.12734	0.451052	-0.41503	-1.16336		1.32497	yes	-0.343575	no	-0.872545	no		XLOC_040076_TCONS_00069948	pyridoxal phosphate -dependent transferases superfamily protein isoform 1	20	0	91.75	P:GO:0009628; C:GO:0005829; P:GO:0009058; P:GO:0044763; F:GO:0016740; F:GO:0005488; P:GO:0044711; P:GO:0009987	P:response to abiotic stimulus; C:cytosol; P:biosynthetic process; P:single-organism cellular process; F:transferase activity; F:binding; P:single-organism biosynthetic process; P:cellular process	EC:2.6.1; EC:2.6.1.9; EC:2.6.1.57; EC:2.6.1.5; EC:2.6.1.1	Transferring nitrogenous groups; Histidinol-phosphate transaminase; Aromatic-amino-acid transaminase; Tyrosine transaminase; Aspartate transaminase
XLOC_025965_TCONS_00044999	aspartic proteinase-like protein 1	1600	V	11.6639	29.1392	21.8188	34.964	16.1348	7.41592		0.150198	1.28789	-0.341743	-1.09635		1.32091	yes	0.6803	no	-1.12147	no		XLOC_025965_TCONS_00044999	aspartic proteinase-like protein 1	20	1.1095e-160	74.8	P:GO:0019538; F:GO:0016787	P:protein metabolic process; F:hydrolase activity	EC:3.4.23	Acting on peptide bonds (peptidases)	PF14543 (PFAM); IPR021109 (G3DSA:2.40.70.GENE3D); IPR021109 (G3DSA:2.40.70.GENE3D); PF14541 (PFAM); IPR001461 (PANTHER); PTHR13683:SF232 (PANTHER); IPR001969 (PROSITE_PATTERNS); NON_CYTOPLASMIC_DOMAIN (PHOBIUS); CYTOPLASMIC_DOMAIN (PHOBIUS); TRANSMEMBRANE (PHOBIUS); IPR021109 (SUPERFAMILY)	F:GO:0004190; P:GO:0006508	F:aspartic-type endopeptidase activity; P:proteolysis
XLOC_083827_TCONS_00144529	histone h1-like	1507	IV	38.8621	96.7814	93.8387	87.4121	43.2025	38.2419		0.971149	0.749554	-0.774829	-0.945874		1.31637	yes	-0.10235	no	-0.175959	no		XLOC_083827_TCONS_00144529	histone h1-like	20	2.96068e-23	89.5	F:GO:0003677; C:GO:0005739; P:GO:0016043; C:GO:0005730	F:DNA binding; C:mitochondrion; P:cellular component organization; C:nucleolus
XLOC_053070_TCONS_00092386	transcription factor bhlh130-like	1392	III	8.06532	20.0445	4.55554	40.6297	4.03978	13.7454		-0.651166	1.4486	-0.681187	-0.116251		1.3134	no	3.15684	no	1.7666	yes		XLOC_053070_TCONS_00092386	transcription factor bhlh130-like	20	3.119e-116	60.1	F:GO:0005488	F:binding
XLOC_059183_TCONS_00102944	heparanase-like protein 2 isoform x1	1864	IV	30.1696	74.7743	70.5177	68.3472	32.1469	31.7109		0.915349	0.815195	-0.855213	-0.875331		1.30945	yes	-0.0451023	no	-0.0196964	no		XLOC_059183_TCONS_00102944	heparanase-like protein 2 isoform x1	20	0	82.65	P:GO:0005975; C:GO:0016020; F:GO:0016787	P:carbohydrate metabolic process; C:membrane; F:hydrolase activity
XLOC_069659_TCONS_00120904	peptidoglycan-binding domain-containing family partial	771	IV	25.3636	62.7246	62.0587	40.5166	36.9444	12.2943		1.18231	0.125715	-0.0494942	-1.25853		1.30627	no	-0.615121	no	-1.58736	yes		XLOC_069659_TCONS_00120904	peptidoglycan-binding domain-containing family partial	20	1.94032e-32	74.7	P:GO:0006950	P:response to stress
XLOC_054122_TCONS_00094215	dolichyl-diphosphooligosaccharide--protein glycosyltransferase subunit 4a	393	V	130.602	322.238	277.99	341.02	144.965	132.072		0.528404	1.14542	-0.773805	-0.900017		1.30295	yes	0.294819	no	-0.134377	no		XLOC_054122_TCONS_00094215	dolichyl-diphosphooligosaccharide--protein glycosyltransferase subunit 4a	20	1.38389e-18	94.75	C:GO:0005737	C:cytoplasm			no IPS match	no IPS match	no IPS match
XLOC_000828_TCONS_00001471	---NA---	126	III	91.483	225.599	0	535.603	0	212.081		-0.738695	1.37796	-0.738695	0.0994301		1.30219	no	Inf	yes	Inf	no		XLOC_000828_TCONS_00001471	---NA---								no IPS match	no IPS match	no IPS match
XLOC_043443_TCONS_00075825	(-)-germacrene d synthase-like	578	IV	6.39644	15.7624	24.0377	0	11.4509	0.616321		1.32784	-0.798414	0.214474	-0.743897		1.30114	no	#NAME?	yes	-4.21563	no		XLOC_043443_TCONS_00075825	(-)-germacrene d synthase-like	20	8.58514e-22	72.05	F:GO:0003824; P:GO:0009056; P:GO:0006629; P:GO:0044763; P:GO:0009058; F:GO:0005488; P:GO:0044711; P:GO:0009987; P:GO:0044712	F:catalytic activity; P:catabolic process; P:lipid metabolic process; P:single-organism cellular process; P:biosynthetic process; F:binding; P:single-organism biosynthetic process; P:cellular process; P:single-organism catabolic process			no IPS match	no IPS match	no IPS match
XLOC_078635_TCONS_00135978	26s proteasome non-atpase regulatory subunit 7 homolog a	1452	IV	36.356	88.74	85.8033	81.0442	41.5241	34.258		0.947958	0.768548	-0.721293	-0.995212		1.28739	yes	-0.0823237	no	-0.277508	no		XLOC_078635_TCONS_00135978	26s proteasome non-atpase regulatory subunit 7 homolog a	20	1.6814e-151	95.95	P:GO:0009790; P:GO:0009791; C:GO:0005829; P:GO:0009653; P:GO:0000003	P:embryo development; P:post-embryonic development; C:cytosol; P:anatomical structure morphogenesis; P:reproduction			IPR024969 (PFAM); IPR000555 (PFAM); PTHR10540:SF7 (PANTHER); PTHR10540 (PANTHER)	F:GO:0005515	F:protein binding
XLOC_022159_TCONS_00038201	phosphoenolpyruvate carboxylase kinase	1328	IV	61.2649	148.812	143.135	140.245	85.9505	41.5858		0.832914	0.77334	-0.345868	-1.26039		1.28035	no	-0.029429	no	-1.04742	yes		XLOC_022159_TCONS_00038201	phosphoenolpyruvate carboxylase kinase	20	7.6156e-161	87.05	F:GO:0000166; P:GO:0007165; P:GO:0006464; F:GO:0016301	F:nucleotide binding; P:signal transduction; P:cellular protein modification process; F:kinase activity	EC:2.7.11	Transferring phosphorus-containing groups
XLOC_027022_TCONS_00046953	myc-like anthocyanin regulatory protein	2425	IV	19.0117	46.1444	42.9484	44.4135	21.1316	18.5092		0.809647	0.915581	-0.767808	-0.95742		1.27927	yes	0.0483926	no	-0.19116	no		XLOC_027022_TCONS_00046953	myc-like anthocyanin regulatory protein	20	0	73.9	F:GO:0005515	F:protein binding
XLOC_052642_TCONS_00091673	cytochrome b561 and domon domain-containing protein at3g07570-like	1297	I	20.4617	49.3935	43.6426	50.4297	29.3149	12.4332		0.575529	0.978746	-0.275672	-1.2786		1.27139	yes	0.208537	no	-1.23744	yes		XLOC_052642_TCONS_00091673	cytochrome b561 and domon domain-containing protein at3g07570-like	20	4.6981e-167	76.7	C:GO:0016020; P:GO:0008152; P:GO:0044710	C:membrane; P:metabolic process; P:single-organism metabolic process			IPR005018 (SMART); IPR006593 (SMART); IPR004877 (PFAM); IPR005018 (PFAM); PTHR23130 (PANTHER); PTHR23130:SF78 (PANTHER); TRANSMEMBRANE (PHOBIUS); TRANSMEMBRANE (PHOBIUS); NON_CYTOPLASMIC_DOMAIN (PHOBIUS); CYTOPLASMIC_DOMAIN (PHOBIUS); SIGNAL_PEPTIDE_N_REGION (PHOBIUS); NON_CYTOPLASMIC_DOMAIN (PHOBIUS); TRANSMEMBRANE (PHOBIUS); TRANSMEMBRANE (PHOBIUS); NON_CYTOPLASMIC_DOMAIN (PHOBIUS); SIGNAL_PEPT…	C:GO:0016021	C:integral component of membrane
XLOC_011957_TCONS_00020643	urate oxidase	734	IV	21.973	52.6599	50.7517	45.7861	24.3246	21.7401		1.02391	0.687222	-0.767946	-0.943184		1.26097	yes	-0.148548	no	-0.162055	no		XLOC_011957_TCONS_00020643	urate oxidase	20	6.11459e-82	88.2	C:GO:0005777; F:GO:0003824; P:GO:0009056; P:GO:0006629; P:GO:0006139; P:GO:0044712	C:peroxisome; F:catalytic activity; P:catabolic process; P:lipid metabolic process; P:nucleobase-containing compound metabolic process; P:single-organism catabolic process	EC:1.7.3.3	Factor independent urate hydroxylase
XLOC_040080_TCONS_00069959	alpha-l-arabinofuranosidase 1-like	2356	V	15.6713	37.467	27.9539	47.1115	14.9776	18.1856		0.0619998	1.38652	-0.83516	-0.613364		1.25749	yes	0.753031	no	0.279992	no		XLOC_040080_TCONS_00069959	alpha-l-arabinofuranosidase 1-like	20	0	84.9	P:GO:0005975; F:GO:0016787; P:GO:0044723	P:carbohydrate metabolic process; F:hydrolase activity; P:single-organism carbohydrate metabolic process	EC:3.2.1.55	Non-reducing end alpha-L-arabinofuranosidase	IPR010720 (SMART); IPR008979 (G3DSA:2.60.120.GENE3D); IPR010720 (PFAM); PTHR31776:SF0 (PANTHER); PTHR31776 (PANTHER); SIGNAL_PEPTIDE (PHOBIUS); SIGNAL_PEPTIDE_C_REGION (PHOBIUS); SIGNAL_PEPTIDE_H_REGION (PHOBIUS); SIGNAL_PEPTIDE_N_REGION (PHOBIUS); NON_CYTOPLASMIC_DOMAIN (PHOBIUS); SignalP-noTM (SIGNALP_EUK); IPR008979 (SUPERFAMILY); IPR017853 (SUPERFAMILY); TMhelix (TMHMM)	P:GO:0046373; F:GO:0046556	P:L-arabinose metabolic process; F:alpha-L-arabinofuranosidase activity
XLOC_083922_TCONS_00144705	l-galactose dehydrogenase	1359	IV	20.1648	47.9179	43.7264	47.5102	24.5598	17.2968		0.713931	0.972359	-0.595119	-1.09117		1.24873	yes	0.119734	no	-0.505797	no		XLOC_083922_TCONS_00144705	l-galactose dehydrogenase	20	0	92.75	P:GO:0005975; F:GO:0003824; C:GO:0005829; P:GO:0044763; P:GO:0009058; P:GO:0044711; P:GO:0009987; P:GO:0044723	P:carbohydrate metabolic process; F:catalytic activity; C:cytosol; P:single-organism cellular process; P:biosynthetic process; P:single-organism biosynthetic process; P:cellular process; P:single-organism carbohydrate metabolic process	EC:1.4.1.3	Glutamate dehydrogenase (NAD(P)(+))
XLOC_007228_TCONS_00012430	carbonyl reductase	1170	IV	10.9625	26.0502	25.6779	22.2664	12.5497	10.3123		1.07357	0.6144	-0.693414	-0.994555		1.24871	yes	-0.205661	no	-0.283294	no		XLOC_007228_TCONS_00012430	carbonyl reductase	20	1.9714e-160	86.9	P:GO:0008152; F:GO:0016740; P:GO:0044710	P:metabolic process; F:transferase activity; P:single-organism metabolic process	EC:1.1.1.100	3-oxoacyl-[acyl-carrier-protein] reductase	IPR002198 (PRINTS); IPR002347 (PRINTS); IPR016040 (G3DSA:3.40.50.GENE3D); IPR002198 (PFAM); PTHR24322:SF175 (PANTHER); PTHR24322 (PANTHER); IPR020904 (PROSITE_PATTERNS); SSF51735 (SUPERFAMILY)	F:GO:0016491; P:GO:0008152	F:oxidoreductase activity; P:metabolic process
XLOC_017969_TCONS_00030934	glutamate decarboxylase	1487	IV	24.0337	57.1104	56.8672	49.5268	34.1788	14.6655		0.96738	0.574141	-0.248079	-1.29344		1.24869	yes	-0.199388	no	-1.22068	yes		XLOC_017969_TCONS_00030934	glutamate decarboxylase	20	0	92.55	F:GO:0003824; P:GO:0008152; P:GO:0044763; F:GO:0005488; P:GO:0044710; P:GO:0009987	F:catalytic activity; P:metabolic process; P:single-organism cellular process; F:binding; P:single-organism metabolic process; P:cellular process	EC:4.1.1.15	Glutamate decarboxylase	IPR015421 (G3DSA:3.40.640.GENE3D); IPR010107 (TIGRFAM); IPR002129 (PFAM); PTHR11999 (PANTHER); PTHR11999:SF66 (PANTHER); CYTOPLASMIC_DOMAIN (PHOBIUS); TRANSMEMBRANE (PHOBIUS); NON_CYTOPLASMIC_DOMAIN (PHOBIUS); IPR015424 (SUPERFAMILY)	P:GO:0006536; F:GO:0030170; F:GO:0003824; F:GO:0004351; P:GO:0019752; F:GO:0016831	P:glutamate metabolic process; F:pyridoxal phosphate binding; F:catalytic activity; F:glutamate decarboxylase activity; P:carboxylic acid metabolic process; F:carboxy-lyase activity
[truncated: 1,292 more rows]

## Sheet: GO-term enrichment
Cluster I
GO ID	GO Name	GO Category	FDR	P-Value	Nr Test	Nr Reference	Non Annot Test	Non Annot Reference
GO:0016772	transferase activity, transferring phosphorus-containing groups	MOLECULAR_FUNCTION	0.00710088	0.000328365	54	106	551	2086
GO:0016301	kinase activity	MOLECULAR_FUNCTION	0.00710088	0.000328365	54	106	551	2086
GO:1901363	heterocyclic compound binding	MOLECULAR_FUNCTION	0.0189055	0.00163921	122	322	483	1870
GO:0097159	organic cyclic compound binding	MOLECULAR_FUNCTION	0.0189055	0.00163921	122	322	483	1870
Cluster II
GO ID	GO Name	GO Category	FDR	P-Value	Nr Test	Nr Reference	Non Annot Test	Non Annot Reference
[truncated: 46 more rows]
