# Supplementary material for: Transcriptional responses in developing lesions of European common ash (Fraxinus excelsior) reveal genes responding to infection by Hymenoscyphus fraxineus
Source: BMC Plant Biol. 2020 Oct 6;20:455. doi: 10.1186/s12870-020-02656-1 (PMC7541206; doi:10.1186/s12870-020-02656-1)
Supplement: Supplementary file 4 — Additional file 4. Read mapping results and DEGs in the greenhouse experiment [file 12870_2020_2656_MOESM4_ESM.xlsx]

## Sheet: Supplementary file S4
Supplementary file S4: Read mapping results and DEGs in the green house experiment
		Left Reads			Right Reads			aligned pairs	concordant pair alignment rate
treatment	Library_ID	Input	Mapped	multiple alignment	Input	Mapped	multiple alignment
control	102	8506319	6507330 (76.5% )	11.8%)	14552485	10940227 (75.2% )	0.118	5919776	0.694
control	103	8871945	6765678 (76.3%	0.107	15236922	11509580 (75.5% )	0.108	6171431	0.695
control	104	7101653	5281225 (74.4% )	0.108	12175134	8884398 (73.0% )	0.109	4786278	0.672
inoculation	110	6867828	4972439 (72.4% )	0.121	11724333	8292618 (70.7% )	0.122	4520931	0.656
inoculation	111	13118833	10019657 (76.4% )	0.129	21124246	15915132 (75.3% )	0.13	9254234	0.704
inoculation	115	8230786	6340621 (77.0% )	0.123	13769397	10580147 (76.8% )	0.126	5764536	0.698
inoculation	116	8506631	6599381 (77.6% )	0.131	14513511	11193552 (77.1% )	0.135	6002350	0.703
wounding	106	5585970	4047223 (72.5% )	0.1	9771767	6877360 (70.4% )	0.101	3681957	0.658
wounding	107	6657639	5042258 (75.7% )	0.103	11530418	8575839 (74.4% )	0.103	4577910	0.686
wounding	112	8752982	6418326 (73.3% )	0.104	11823892	8443591 (71.4% )	0.107	5957237	0.679
wounding	113	6466114	4937150 (76.4% )	0.119	10900980	8284159 (76.0% )	0.123	4496923	0.693
