# Supplementary material for: Transcriptional responses in developing lesions of European common ash (Fraxinus excelsior) reveal genes responding to infection by Hymenoscyphus fraxineus
Source: BMC Plant Biol. 2020 Oct 6;20:455. doi: 10.1186/s12870-020-02656-1 (PMC7541206; doi:10.1186/s12870-020-02656-1)
Supplement: Supplementary file 5 — Additional file 5. Concordant and discordantly expressed DEGs between the common garden and green house experiments [file 12870_2020_2656_MOESM5_ESM.xlsx]

## Sheet: Supplementary file S5
Supplementary file S5: concordant and discordantly expressed DEGs between the common garden and green house experiments
		Common garden	Greenhouse		Arabidopsis ortholog
locus	Description	FC P/D	FC I/HC	FC I/W
XLOC_080002_TCONS_00138225	Serine protease inhibitor, potato inhibitor I-type family protein	INF	INF		AT5G43580.1
XLOC_007763_TCONS_00013361	non-symbiotic hemoglobin class 1	INF		INF	AT2G16060.1
XLOC_038797_TCONS_00067684	3-hydroxy-3-methylglutaryl-coenzyme a reductase 1	8.77111	INF		AT1G76490.1
XLOC_015366_TCONS_00026528	peroxidase 4-like	4.39675		1.53879	AT5G05340.1
XLOC_010390_TCONS_00017903	probable 2-oxoglutarate fe -dependent dioxygenase	4.18265	4.78483		AT4G10500.1
XLOC_005200_TCONS_00008909	stress response protein nst1	3.76823	3.05306	2.66729	AT3G10040.1
XLOC_033772_TCONS_00058914	---NA---	3.43974	2.91933		NA
XLOC_019616_TCONS_00033792	wall-associated receptor kinase-like 16	3.31182		INF	AT1G21240.1
XLOC_043479_TCONS_00075891	universal stress protein a-like protein isoform x2	3.29723		3.09145	AT3G62550.1
XLOC_047955_TCONS_00083713	heme binding	2.98378	2.29139		AT3G62370.1
XLOC_057993_TCONS_00100891	phosphoenolpyruvate carboxykinase	2.89806	2.08789		AT4G37870.1
XLOC_075533_TCONS_00130756	probable glutathione s-transferase	2.77488		2.66561	AT3G09270.1
XLOC_066892_TCONS_00116098	lob domain-containing protein 41-like	2.67345		3.10897	AT3G02550.1
XLOC_082009_TCONS_00141462	ethylene-responsive transcription factor 1b	2.67301		INF	AT3G23240.1
XLOC_052313_TCONS_00091123	universal stress protein a-like protein	2.66986	2.24481		AT3G62550.1
XLOC_022104_TCONS_00038112	protein tprxl	2.55283		2.05281	AT5G25280.1
XLOC_077212_TCONS_00133596	hypothetical protein MIMGU_mgv11b021844mg	2.54352	INF		NA
XLOC_027474_TCONS_00047699	squalene monooxygenase-like	2.36728	INF		AT2G22830.1
XLOC_073030_TCONS_00126471	glyceraldehyde-3-phosphate cytosolic	2.20021		1.81095	AT1G13440.1
XLOC_002394_TCONS_00004078	inactive rhomboid protein 1-like isoform x1	2.12325	1.78039		AT2G29050.1
XLOC_062571_TCONS_00108726	cold-regulated 413 plasma membrane protein 2-like	2.12055	2.81898		AT3G50830.1
XLOC_013140_TCONS_00022653	chaperone protein dnaj chloroplastic-like	2.04032	3.22406		AT4G36040.1
XLOC_084766_TCONS_00146207	Uncharacterized protein isoform 3, partial	1.96635	1.89589		NA
XLOC_086782_TCONS_00149575	cationic peroxidase 1-like	1.9067	2.13375		AT5G05340.1
XLOC_018922_TCONS_00032594	probable glutathione s-transferase	1.89394		1.96413	AT2G29420.1
XLOC_052312_TCONS_00091122	hydrophobic protein lti6b	1.80764	2.04602		AT3G05890.1
XLOC_060634_TCONS_00105428	nac domain-containing protein 2	1.78247	2.49641	1.6227	AT1G01720.1
XLOC_042773_TCONS_00074669	probable nucleoredoxin 2	1.77038	2.62944		AT1G60420.1
XLOC_035596_TCONS_00062118	protein phosphatase 2c 37-like	1.77072	2.2944		AT3G11410.1
XLOC_040322_TCONS_00070339	zinc finger ccch domain-containing protein 20-like	1.65558		2.84805	AT2G19810.1
XLOC_074730_TCONS_00129408	cysteine proteinase inhibitor 1-like	1.67463		1.97574	AT5G47550.1
XLOC_066772_TCONS_00115899	hypothetical protein MIMGU_mgv1a017106mg	1.44046	3.23878		NA
XLOC_019769_TCONS_00034058	tetratricopeptide repeat-like superfamily	1.60188	3.00523		AT4G17940.1
XLOC_038968_TCONS_00068006	hypothetical protein PHAVU_010G153100g	1.34354	2.58267		AT1G52720.1
XLOC_028194_TCONS_00048953	chaperone protein dnaj chloroplastic-like	1.46658	2.34723		AT1G80920.1
XLOC_017277_TCONS_00029721	homeobox-leucine zipper protein hat22-like	1.35911	1.77763		AT4G37790.1
XLOC_083827_TCONS_00144529	histone h1-like	1.31637		INF	AT2G30620.1
XLOC_024950_TCONS_00043237	cinnamoyl- reductase 1-like	1.19651		1.87439	AT2G23910.2
XLOC_001324_TCONS_00002365	polygalacturonase- partial	INF		-INF	AT2G43870.1
XLOC_001413_TCONS_00002492	pectate lyase-like	4.13822		-1.70638	AT3G27400.1
XLOC_042992_TCONS_00075060	alpha-galactosidase-like	3.3245		-3.19357	AT3G56310.1
XLOC_027146_TCONS_00047170	neurofilament heavy	2.96582		-2.03241	NA
XLOC_081009_TCONS_00139876	alpha beta-hydrolases superfamily protein	2.59419		-INF	AT5G53050.1
XLOC_034018_TCONS_00059354	protein rsi-1	2.44067		-2.52738	AT1G74670.1
XLOC_082345_TCONS_00142055	ctp synthase-like isoform x1	1.5519		-2.16785	AT1G30820.1
XLOC_003823_TCONS_00006590	cytochrome p450 cyp749a22-like	1.3927		-INF	AT3G14630.1
XLOC_031605_TCONS_00055043	protein spiral1-like 1	1.36616		-INF	AT1G26355.1
XLOC_001826_TCONS_00003193	probable non-specific lipid-transfer protein akcs9	3.65879	-6.06525		AT4G33550.2
XLOC_054990_TCONS_00095611	---NA---	2.87915	-3.42293		NA
XLOC_006053_TCONS_00010361	protein nrt1 ptr family -like	2.35296	-INF		AT3G54140.1
XLOC_005718_TCONS_00009801	peptidyl-prolyl cis-trans isomerase pin1	1.18368	-INF		AT2G18040.1
XLOC_061169_TCONS_00106301	transcription factor myb86-like	-1.18278	-2.34753		AT1G09540.1
XLOC_010524_TCONS_00018147	cct motif family protein	-2.08355	-2.06928		AT5G53420.1
XLOC_037670_TCONS_00065830	bel1-like homeodomain protein 9	-2.11543	-INF		AT2G27990.1
XLOC_065346_TCONS_00113529	btb poz and taz domain-containing protein 1-like	-2.13798	-4.15491	-2.63149	AT5G63160.1
XLOC_060305_TCONS_00104879	galactinol synthase 1-like	-2.66634	-5.36734		AT1G60470.1
XLOC_077556_TCONS_00134164	ethylene-responsive transcription factor 5-like	-3.29402	-2.29661		AT5G47230.1
XLOC_024220_TCONS_00041997	---NA---	-1.29985	1.675		NA
XLOC_062845_TCONS_00109198	PREDICTED: uncharacterized protein LOC105156392	-1.56806	2.0829		AT1G13360.1
XLOC_009717_TCONS_00016787	protein tify 10a-like	-1.8437	2.22796		AT1G19180.1
XLOC_042434_TCONS_00074020	protein tify 10a-like	-1.94883	2.32998		AT1G19180.2
XLOC_072922_TCONS_00126286	transcript antisense to ribosomal rna protein	-2.21418	-INF	-INF	NA
XLOC_057614_TCONS_00100251	heat stress transcription factor b-4	-2.42887	4.02171		AT1G46264.1
XLOC_020080_TCONS_00034570	gibberellin-regulated protein 12-like	-2.50855	3.24204		AT2G29380.1
XLOC_046270_TCONS_00080773	protein tify 10b-like	-2.71483	2.32573		AT1G72450.1
XLOC_062857_TCONS_00109218	protein tify 10b-like	-3.20404	2.31675		AT1G72450.1
XLOC_069553_TCONS_00120739	beta-amylase-like	-4.14351	3.82922	2.70428	AT4G15210.1
XLOC_047453_TCONS_00082832	serine threonine-protein kinase ht1	-1.42688		1.67163	AT5G01850.1
XLOC_079277_TCONS_00136993	ethylene-responsive transcription factor erf017-like	-2.13431		1.87524	AT1G19210.1
XLOC_068050_TCONS_00118132	transcription factor bhlh36-like	-2.78689		2.6	AT4G20970.1
