# Supplementary material for: Transcriptional responses in developing lesions of European common ash (Fraxinus excelsior) reveal genes responding to infection by Hymenoscyphus fraxineus
Source: BMC Plant Biol. 2020 Oct 6;20:455. doi: 10.1186/s12870-020-02656-1 (PMC7541206; doi:10.1186/s12870-020-02656-1)
Supplement: Supplementary file 6 — Additional file 6. The FASTA sequences of all DEGs detected in both studies [file 12870_2020_2656_MOESM6_ESM.fas]

>XLOC_000014_TCONS_00000021 ---NA---
gtcacaacgtgaaaatttaaaagtcacaatatgttcattggtcacaaatcacaaaatttacaagtcacacaacttatttt
atggtcacaaaacaccaaattataagtcacatattacttttattggtcacaaattaataaatttgtaagtcacacagtat
ttattggtcacaatttgctatttattaatcacacatcaaccaatttattggtcacaatcaacaaatcacttgtgaccacc
accatcaacacaacaccaccaccatagaaacgcgccgccgccaaccgccgccaacaccaacaccaacactactgtttccc
aacaataaaatcatcgtttcaaacatcgcagctaacattcaccactacaccgaaccgtcaacgtcaccaccaccaccacc
caaacaccactaaacttaccaccaccgtcgtcgcaaaaaccacccctccattgccatcgctgacgcacctccaccacacc
accaaacacaacctaacgacgccaccaccaccatcataacctaccatcgcaccacaatcacgaagagccagtagccaacc
aacgagagtcacctcttcttccacaggtctttcaaatcgtgaccaaacagaaataaccgccgccgccgccgcacatcacc
accgccgttagcgtccatacccaatcaacgaactacagcgaacggtggcgtccagacacccgttacatacgcacccgcac
tcaagaccaccagaacagatctacgtctccaccgtcgccgcatcccacccatacccacctgcaaccgcgcttacatcaga
tccaaaaaccagatctcttggcagcttccgtcggctctactccaactacatctggccgtttctcaggccacattcttcgt
cttcctcttcttcgcttggccttaccttcctcgagctccgactgctgcgccacagttgaagctcgatggtagaaattaat
gcaaatctacgaacggcagcgccgcctctcacgacgtcgtgtgttgctgcgtgtagacattttttttccttccaagattg
caaatcggtgatgttgactggccggatgtgtcgtgagcttgaagccaatggtgctccaatggtggcacagtagagagaga
agagagaattgaat
>XLOC_000066_TCONS_00000105 PREDICTED: uncharacterized protein LOC100250168
aaaggaggagacaattaaatttgactacacgtttactaggcaataaatttgatgaagcacatgcgcctaataaaatacat
cgacataaaagaagatttccaaatcattcaatccaatgcatttttcttatatcaagataaacaatgggagcaaaaagggg
agatacataataagaccacaaattatcaagattctcacctttagtcagcctcttgcaacccttccaaaacaagtgatccc
acaaacaaaccaacaccgccaaccgcaagcaacccaccaatcactacctgggccgccaccagccctgccgagtcatctgg
gatcaccaggattgccacaactgccgccaccaaaatgggaagtgaagccgaggccagggcagagggtgaaaaactggctg
ctcgttccaataaactgagcagcccgagctcctcagcctttgataagactcccaacttctcgatagatgacaacgtgaat
cccaattcctctgccttggataataggccggccttttccacattgcttagtacttttcgtttttcgagtttcttgaacac
atcgatttcttgctcttcgctgccttcatagaaaatgccagcgccataccatttttttgcccaatcagtatcgtacttat
tcaccttctttttgggtgccatggctaggaatcgtgggcggtgatcggctggaaacatgcggcggaatcgagtctttgat
gagaagaaactgtgacggtgctctaagtttcccaggaaactactggcacttgttgccgccgccatttgatgagattgtta
gtgcagaatctctgattttccggccaattaatcgccgg
>XLOC_000129_TCONS_00000227 hypothetical protein CICLE_v10033281mg
atgtggacatgagtgaagacaaatatgttgaccacacccttcctgtgcctctgcacgaagggagacttcttcgcgtcctc
ctcggttaatccgagggagagcttggtgattacggttccagtaacggcgaatcccacgaggaacggccagttgcgtttaa
attctctcctgaaaaacaccggccatggatcgaatttcctcatttcaacgaatcgttttcactttcttctctctagggtc
ggcttttctttctctctcttgttttggttattctgagagttgaatcgcgattatcgat
>XLOC_000215_TCONS_00000378 ribonuclease h protein at1g65750
gtgcaccaaaaactatccgtagtgttcgggtagttctcggagaattccaacatcaacctcttatatccacatcgaatcga
ataaagtcctttattatcttgaacccaataagttcgatcagctcttccataagagctcaaggggattttcaatatttgtc
ttcgtcttcttcactaaagagatcaacaataatatcatagtcccatctatttttacctggtataaacaattggtttacag
ttgcttcttcagcacctgggattgggtcagatgtcacgaaaccatgatctaggttaggcagccagggatcgtgctaaatt
ctaacagatgtgccactttctacacggaatctgcatccatcttgcaagagaggttgggcagccagtatacttctccatac
ataactcggatgacgtccaagtttagcctccaagaaggtagaagataggaaataatgagctttaaaaacttgagcaacca
aggtcgatggttgagtaatgagcttccaaccaagtttgcctagtagagaaatgttcgtctcatgtaacctctggaaaacc
cataccccctttggattttgggagacataatttatcctaggaagtccagctaattcctcttctgttttcttggtgcaatt
gccaccaaaacttgttcatgattctttcaatttcctcatacagctacgtcgggatcaag
>XLOC_000222_TCONS_00000390 nac domain-containing protein 29
aatcaagaaagagattctgcactatggaacaaagtaacacaagcaaaagaccacgaaatcaagaatagttttcagtggtt
gatatactagactgtataatgaaataaaaatttgaactctttaatattgtcgagtcctcaagtaccgtggatagaaatat
cgagaggtttccgtgtaacatattgttatctatcttcataaattctgataactcgattcagtacaacacggtattcatta
cagagattattattgcttctgaatttaagtgctagattgaaaactataacacaagtactgttaagaagaaatctcagtga
tcccacttgaacaagatggagaagcaatttgggaaatatcgtttgccaaattcatagctgttctcttcgctttcctccga
aatacgcagcaaactacccactctccctccggcatcttgattttctgagttgagaatgaagttattaaagagtattggtg
cataacccaactagtttttttgcagttccctttatagaatatgagggatttcttcaccccaattgtttggttatttccag
gagctacaattttcttatcttttccagtggctttccagtagccattgctacacttgttcaaattcatagttcttttgctg
aagaaatatctcttctcccacgagtaacctggcaagtcactgggattagtttggaaaacatccaattcaggaatgacagt
ggcaggcaatggcagagaatagacctttctcttcaagtagtgaataatcagttcttcatctgtgggatagaatctaaacc
caacaggaatttttacatccttatttctttgaatctccattttcaaaaaaatttgagcccccaatttatgaacccatttt
cgaaattttctcaatgcaaatggttttgtagatggaaaaataatgcatcaagtctgatcttgtgggctagttttgaagaa
attatggaattgggtttatataggtgaagtggag
>XLOC_000244_TCONS_00000420 cellulose synthase-like protein e6
gaggcttaataaatttgaaagagtttctgatattaggggacaagtttgtaactacaatgaaaagttgaggactaactcat
cactgcatcaataaattgggaggtgcaattttccaagtatgaatcaagtaagccgactctgaattgtagatttcataaca
cttaggttctagctacaacttgaagacagtggaagttcagtaactcgtgctacattttgataaaacttcaaaagattaac
agaaattcctgctctagtaaataggcatgagaactgccattgatgctatgacaatagacttgaacataactgaaaatggt
atacatcctttgtccctccgaaagaatagagcttcataaactggtaaattcaccatagccattaatccacaaataataat
ttgtgggattaaattttccaatgccccaaatgttgtacaaaaaacaagtttcttgattccccaacttaagctgaaaagat
tcagcaatgcaagtgttgaaataatagtaaacattacagatgagtttccaaattccatgatttcttgctcatatctcttt
agaacatcatcatccaccaccttggcagtgactacaaatcctgtttcagagaatcctaattgcctggcaactgtgtcgat
gaaggctaagaaatatgatgttgttcgcctaatcacccacattctttgaaagttccaccatcccttcaatgtgttgccac
ttcttaggccttctattaagctgtaagcagtttttgcaataaatgcatatgcaaatggtaggaaccataatccaaatacc
tttgggaacaacggcacaccatggagcaggctaagagcaggaatgaccacataatataatgtgggaagtgcaacaggagc
ccataaaaggtacagacaacaacctatctgggcactaaatctgatctttccatgtccatatattatgggacaatacttgg
agaggaatatctgaaacaagccttcagaccatctcttgtactgtaaaagatgttgatctaaggttgtcggagcaacaccc
cgaaatgcccttttggttgggttgtaataaacaggtttccatcccttgcactggattgttaagcctgttaccatatcctc
gacagcacatccatacactaatcccatc
>XLOC_000249_TCONS_00000427 choline-phosphate cytidylyltransferase 1-like
tttttttatacgtttagaatattttattgtgtgaatgtattgttgaaaatgatcatgtaacaaaccacaaaataaattaa
agagtgtcggcacttggtattaatatacatccaaattcaaactcagattagagtttacgcaaagaaaactatgttcatgc
ccactttctacaagacaattttacatgtagtaagatggtgaggatggttcttcatcctcatcgtagtattactcttcttc
actgctgtcactgtaatgatagtcatcattgtcgtcctcttctctatcatacaagagtcctcttatattcttagttctta
tttgttcttgaatccgatctctgatgacagttcccatcttatggcagccctcttcaaacatttcaagaaaaccagcaacc
aatcgatcagcattttccaccaaaatgttgcgctgcatgcttgcagattttgctactgtttgtatcttttcccccacttt
ctctcgttgtttcttcactttctcacgcaactttttcagccccctgtcagctctcaaccttttttccttcacatagctaa
ggccaagttcctttctagtataacctcggtccaagttgcgcatcacatactcattataatctttcacgatcctcattatt
atatctgatgtagagatcccttcagtccgctttgtctctttgaattttcctatggacttgacatattcataaacatcttt
gccggccccacttgcatcagcataacataaaataccgcgccaaaatactgaagatctcagttcatcatgcaaggaggaaa
gggccttttattcccac
>XLOC_000283_TCONS_00000482 inhibitor of trypsin and hageman factor-like protein
cggtggcacaattatagctgtgaccaaaggattctccctttcaatagtttccacggcagtcgctcctggcacacctacga
gctccggccatgaactcttaccttggcattcggttgacatgcttattgttatgctcttttctttcaaattgagatcttta
aga
>XLOC_000284_TCONS_00000483 protein longifolia 2-like
tctaaacccatcagctttgctacaacgcttgtcggccgtgcctgatttcctggtgtttgttgcagactctgaaccttacc
attaaactccccactatccttgtgcgacgttttagcatgaaagatggattttgaattccacgttgaacccgctctactgt
ctaatgaaagtcttggaagatctttaagcttttgggtagaattggaaaagtcccgtgattcaaagggtatgtagcttatt
tcccttccatcataagaaaatctgctggcatcttttgaaattgagaacgaagacccatcttttgagtggtaggatgacaa
tcttaaaagttctctcggttcattatgataccaaggtgcatc
>XLOC_000297_TCONS_00000507 probable wrky transcription factor 53
attgtatgtaatggcattgaatgcaaatgaaaactaagctgactgactatgtacagttcatttacatacaattctaataa
aggctaaaagcatatgtagtttatgcacataaaaactagaccacaatatttaatattattgagacatctcgtaatttgta
aaaccacaaggatcaatcgctgtttttgcataatctcatcagttcttctttattgtctgctttcgcaatgtttaaagttg
gattatgtgaaaaatccttggacgttgaatggaaaatttggatctagttctacagggtcaataggaaactccatccctcc
aattggagaattggttgtcgaagcatgggctgaaactatttcagcaatatcagattccatatgttgcaaattatgaacac
ccctaaatctcttcatctcgtaggttgatgatgccgagaagtaatttgattcagacagggctggagatacaaccaaagga
gaatttgcacccaagtgaatgtcatcagaaagcgtggagattggaaaaatacgactctcaaagtcgacacttgcaaatgt
tgatggaaacgagaagtggggcgggatctctttattgtctaggccctcggtctcgactctgagttttgctcgcaagtcga
aaagcatctggttttgttgctgtgctttatggttcaattcttgtttttctggtgatgcagggggcggaactgcattattc
gattggttgcacgtgtgagtccctttgtacgtgatctcaaaaacggtggaatcatcatcagacctttgcacttgctttgt
tgcccaacaattttgaacgtgacggtacgtgcatctgtaatagcttctgtaaacatatatatatataaatggatttgtat
tagattgacatctacaagaacttttttattagatttggcttaaagtctttaattgttttatagttgaaatttgtcttccg
tgtagaataagacaacaaacctaggatatttagctcccagaatgtctttctgtccatattttctccaactatatccatca
tcattaggtccttcaagtccattttcagaggcaactctcacttgctctgtccatgtgggtaacatttttctgcaaatata
aaccaatcgagaaacatattaggatgaaaatgtcattgaaatggaaattccccgagtttggtacggaaaacattgcgaat
tcaagtcacgatgaactgaaaaagtaaatatacctcttctttgatgtatctctgtgttcttgatgttccctgaatgtctt
gttcaattcctcactttgcggacttccatcaacagatattgacgattctggtgcacctgatgttggcgcagctaattgga
gttgtcctgttgatccactccacttgagaatcgatagagctctctcgtaagaagataatatcctctgcagaagcaggtcc
tgagcttcggaaggagaagtcgcgcacaagtaaaaccgaagctgcttagcttgctccattccttgagtgagctcattaat
cagcatctgttgttcccacgtcgaagtgttctccattttgtttgcttgtttcactaaccttctcacgagtagctatgatt
gtgccgaaaagaattcgttgaattggaggatattctagttcattccaactgtgcaaaatgcaaaatctgataagagggtg
gg
>XLOC_000321_TCONS_00000547 PREDICTED: hornerin-like
cgtgaatgtaattttaaatgagatagagaattcattagattaagaagtacggtagcataaatatataaaactttcattat
tatcaatcaactcttcattatacatacatagtaagttcattctcttttattgctctctcatttataacattatatagttt
gatctttcagaatggtccttctctttaatccttctttttacgagcatcattatcactgtcactgttgctactatcactgc
tatcagtgtgttttccttccttgctcttcttcttggtcttgttcttatgcttgtgcatattcatgtgttcacgtataata
ggcatgcagttattcccatgcttttcctctttctcagtttttgcagctgcactatgcacttgcccatgctcgtgtttctg
gcaacgattttctttgttattgtgctcgtgagaaaacatttttccggccatctccttcactttattggcgaaagagtgtt
cggtgttggtcttatggttttgagtatgggttgaagattggacatggtgatggttggtgtcctgagagggtttattgcat
tgcatggaggccattgatttggaataaggcaatgggcaattgggagttgcttcgtgtgaatatag
>XLOC_000428_TCONS_00000747 protein shi related sequence 1-like
attcactgtggtgttacaccgccacgaccaggtgtcgccgcacgttatatgtcgccttttaaatcttttttaaggggtta
gggtttaaacagcgataaaggtttaaacagcgataaattttcttcgaacaaatccgtaggtagagaaaattttccacagc
tatccgtgtaaaaaccctgtagcatttctcattttctccatatgtatgtactgtgtatgttgcgttgtgtaaatgttgga
aaattcacaccgttgtacatatcgtacgtttatacagaaacccttttctcaaaataatccaaaattgttgcaaagttgct
aaggaaaaagaaaaaggttgaaaccccccccaacaaaactatagtacacttgagaactgagccatgaatttacctagaac
aagaagaaaaacaggagtaatccctgtaaaaaacacccaaatttttgaacaaaaatgattgaaaaaattctaaattttcc
gtcttgacacagaaaaataaggtcaagaatagcagcaattccttgtgttatcggacccagagaaagaaagctccccgaaa
gcgaccgaagaaataacatagttaaaactaagtagcctatttttgtcatgatgagaagagaagaatccggaggaggaagc
ggtaggtgccaagactgtggaaatcaagctaagagagattgtgaacattcaaggtgccgaacttgttgcaaaagccgagg
ttttcagtgtcaaacacatgttagaagcacttggattcctgtatcaagaaggcggccaaagcatcaacagatgcaaattt
cttctgttgttcaacaacagcaacgtctcggaccaaaccctaaaagacacagagagaatccagcattaggtacttactgt
atttatcactgtacaaagatttacagatccacaaacacaaattcttgtttgaacaattgaactacatagtgaaagtatag
agttcacaaaccctagagcctgccgttcctacagtgtgtgtagaaagccattaccagtattctagatgtacgtaaaataa
cccaaaaatctcagtttccgtataatttcgctgatttgttactagcttaacttagatttagaatatcttaatatgggttt
tcttggtttgattatttcatgtgtttttgttaaattagggctagaagggaattttccggcggaagtgatttcgccggcag
tgtttagatgcgttagattgagctcgaccgacaatgcggcagatcaatatgcataccaaacatcagtgaacattggagga
catgtattcactggagttctttatgaccaaggccctgagggaactaatgttgccggggaaagctcttccggtggcttgat
gcacccggattttatcgccggcggcactggtacggcttccccgccttcttatcctagcccttttagtgcttttacaactg
gctctcatcagttcttccaatacccaaaatcttgaacaaaattgtccctttaagaaattctctccagtttaggcacattt
atgtgaggaactcaataaccagacaaatatttgactaggaaaaagagggacaaatcatttgttcttttataattccgatg
tagaataatttgctcttgtctgtcattttatttctgcattttgtctcgttgccaaattctgtataatttttcttgctaat
caactagtatatttaaaatcttgattgtttatgatctccgaagctactttttcgccagattacccgtttctttgctggtc
ggctttaaatggtcttgcaagatttcccggtagcttcgtgctcgcatgatgactgtatgtgtgcatgtatttgtataatc
ttaaacttttttagatcagcacgacagtaaaggatgtaatattacataattaaatatatgatgcctaccaataattgttc
ttaagaaatttaacgaccttttatgttctttacattttaatttgattatgaacactgataagttgattaattaaaacatg
catcagaatgagatgttatgcttttcagaattattagtgaactaaactttccccttattgaatgtttaagaataatagat
cgaacaacattcgacctaataattaagatggtatttggtactattgtttttaagtgcttaattataagtaacggatctta
ctgaatgtatgaataataagtttcggaacgtgtgaattcgaattttgttagaccaacttatttgttctaatatccactac
ttgatcttcttcgacacgatgtaacgtctctgtttatttgtctaagaccttgcctaatgcac
>XLOC_000447_TCONS_00000781 uridine nucleosidase 1
gcaacatgttacactttccctgacgagcaggtcgaagtgctctagcaattggcatctgagattctggaaaggtacatgac
accgtaataaaatgaacttgatgcaatgttaatattcgtatcacatcttcaagtattcattcgatgaagaaattggagga
atgagtttacaaatgtaggatgaattacaagatagttcagcccaagagttttaagatataaagcaacgaatatcttagaa
atcactgtttcattaacattttcttaatgtaattcacgacttcttccacgttaactgtccatgctactgaaacaggtgaa
aagcctgaccatgggttgcttgaattccaattctttagtccttggtccatcagcgtatggcccacacaaatgccctgtgt
ctcaactcttacaactcctctcttgaatgtgaagagatcagggcggacaagaagcacaaaactaacaggatcgtgaagaa
aaattccatagacgccatcagatttcacgtgccagtcccggtaaaatttgcacatatcacatattaactgtgcatgcctg
ccttttgacttccttagttcatctaggtctgagtctgtcaacttgacttgtgtggtaatatttattccaacaacatcaat
atttgccccagaagtgaacacaatatctgctgcttctgggtccccatagatatttgcttcagcagcaggattaacatttc
ccaatgcaaagaaagctccaccaagtatcaccactctcttgaccttgcttgcaaaagacgagtctctctttacagctagt
gccaaattcgtcaaaggtcccaacgcaagtatagagacttcaccaggatattcagagactttatcgaccaaaaactcaga
tgcagttttctcagatttctttgacttggagggaggtaaatatgtgttacctaatccatctgaaccgtgaacaaagtcgg
caatacgtggtttccctctctttaaaggttcatgactaccctcagccacaggaacatctgaacatccagcaatctcacac
aaaagcagggcattgctcgtggcatcttctgtagcaacattaccgaatatcgttgttaatcctaaaatctctaactctgg
agattggaatgccattaatattgccatgctatcatatgttaacagtcagttgtacaagtaacttcaacttaaaggaaata
cacagtaggccattttcagcaagctag
>XLOC_000455_TCONS_00000795 zinc finger ccch domain-containing protein 29-like
attatctcgtacaattttctattgaaaatctctgaattcaagttttttcaacaaatctcatccacctcattttcaagggt
ttgatgtgtactggttcaaagagcaaactttatccttttgatacggaaatggaagctgaaattcaagaaagtaagagaag
ggctgtttttaaaagttgctcaaagttgcttgaattggcagccgtggatgatttggcaagctttatttctcgagtagaag
agaagggttctaatgttgatgaggtgagcatttggtatggcagaagttttggttcaaagaagatgaggcttgaagagaga
acatctcttatgattgcttccttgtatggaagcattgaggttttgaagtacgttattaggtctcaaaaggttgatgtcaa
tagagcatgcggctcggatggggtaaccgctcttcattgtgcagcggcagggggttcagattcatcgattgaggttgtga
agctcttgatcgatgcctcggctgatgtcaatgttgttgatgccaatgggaagaaacctggcgacctaattttaccgcgc
atgaagttcttaaacaattcgaagaggagaaccatggagatgctattgaaagggattagcttcgaggctggtgatcaaga
agaaggaggaggaattagtcaacccctggtagcaaaagaaggagggaatgagaagaaagaatatccaatcgatatatcat
tgccagacataaacaatgggatatatggaactgatgaatttaggatgtatagtttcaaggtgaagccgtgctcgagagct
tattctcatgattggacagaatgcccttttgtccatcctggtgagaatgcgaggaggcgtgatccaaggaggcatcacta
cacttgtgtcccctgccccgagttcaagaagggaacgtgtgcaaagggtgattcctgtgaatatgctcatggcgtgtttg
agtcctggctacatcctgcccagtacagaacccgcctttgcaaggacgagactggatgcccaaggaaagtgtgttttttt
gcacacaagcctgaagagttgcgtccactgtatgcctctacaggttcagctttgccttcaccaaagtttgtttcagttaa
ttcaatggatttgacaacattgagcccgttgtctcttggctcatcttctttgatataccctaatacttcaacaccaccat
tgtcaccatcggttaaatgttcatctccagtgggtggaagcatgcggcagaacaaggcaaacctcacgcctcctgctctg
cagctgccaggaagcagactcaagacgattctgagtgcaagagatatggagttggatatggaattgcttggattggaaaa
aatccgaacccaataccaacagcggcagttggcagaagagatggctaatctctcatccccgtacaacaaagttacagatt
tgaagcctaccaatcttgatgatgttttcggatcgattgatccttcgttattatctcaatttcagggtccaaatgggctt
cagtttcaacaaaacaaaagtcaactccgttcaagctacccttccaacctgtcatcctcgacagcaaggatgccgtccac
ttttggatacgattcatctgcagcagtcatgaactcgagatcctcttcgtttgcaaagcgcagccagagcttcattgacc
gtagtagtggagttggccatcggtccttcctttctggtgctgctaattccccgagtttgatgccctctaaactttcagat
tggagctcccctgacggaaaacttgactggggctttaacagtgaggagtcaagcaagtttaggaagtcggcctcttttgg
atttcgaagtggtaatgctacggtatcaacagcaatggctccaacaaatgtagacgagccagatgtatcttgggttcatt
cattagtaaaagatgtcccctctaacggtgcgggagcttgacagtacagttttagagcagcatcatggacgggctcgtga
tattcccccccattgggtcgatcaattgtacatagagcatgagcagactgtggcttaagtccacacaatggcttcaagat
tatctttaactaggtcaatgttcttactaatacgttgtatgtttagatagtcagtttaagggaatatattgttcgacgtt
ggcaagtaattatatcactgtgaattg
>XLOC_000459_TCONS_00000803 ---NA---
attggtttggtcatccgtcatctaccctaaccacgcgtcattaattgcttattcatttcatgcctcagtgaacttcttca
ccttcatctaaatcgcatctcctagctaaatccaactccatatatttaatactgagtagatcttgaacaaaaaaaatact
gggtttctcttcaatcttgaaagaaagatgaaggtcgtagtcacgactcgtagcggcagagaactcataaagggtggcct
tgagctcagcgatt
>XLOC_000487_TCONS_00000850 lob domain-containing protein 37-like
gtcaaatgaaatgaataaatatataaacgtaatcaatataattgataagaactgatggaaaaatactcactttatttttt
tttgctccttgtaaactcaatgccacaagaataaataagatacaattaaaatatgaagaaataaaattgaagaaataaaa
gctaaactcaaattatttattcaaattcaagagacatgagtatttaaaaaaaaaaaaaaaaggaaatgaagagagaatta
tctatagaattgaagatggaatcaccgattttcactttcccctttctttctactcataaccaagaagagaaatagggaaa
tcttgtgcccatgatttacaaaaactcgccggagttctactccgggaaaatccttcaaactcaaaatataaattaaaaaa
acggacaaggaatacagctaatgctaataacaacaatttttcagctttcctacacctaattgaataaatttagaagcttt
ggtttacttggtagctgattttcacatgtagttgtccctgattcttcagagttcatggaagggctcccgagtcgccgctt
ctcagacaaagaggttaaatttttactctcgaaccctgtatttaaactaagatcaagatcagctacttgtttaaaatttc
caagttcatcgggtaaacgactgtgcttttgcaccttgagccttaaatttaggctaggatcttggtcttggagctcatca
agatccggtggagcaccaacaaactccgagatcggccgcagtgtgccgccttggaggatggtctcaaccgccgactggca
aacgtgccagtttccagtggataaaagccccaccgcaccattcacagggttcactgttcttccagcagcttcatataaca
aggactggaaaacagcagggctttggtttacagggacggccgaaatgaaggagatgagaccagcacggccaaagaacttg
gctaaaaagacagtggcataaccttgggctgtagaactttcaatccattgtaaacaaggcctaagaatacaattctcact
gcatccctttcgaagaactcggcatccattgcaactcataacgaaatgacaattacaagggactaaaggaattttgagga
aag
>XLOC_000516_TCONS_00000895 f-box protein skp2a-like
caaaaaatctatatcaaataggggcttagtgtgtaaacaataatacatgcaagtcaacatgagaacataaaataagacaa
ttcgaaaacagtttatagattcaaaagtttgtgaagttacatagtaaatcgaagtctctaaacaacaaaacaaacaaaca
attttatttttgtacttggacggccagaacattggcaaagacacacagatgcattatacacatggccgaacttctctctt
caccctgcaaatggaaacttgggattttccacgattctcaactcaatgagctaaaggtaatgaactggctgcacggtgtg
cttggacagcacatgcacaatgcacagacgttaaattcaggcagccacttgtaatcagtgaatgtcgaccagagcatgta
tgaagggcaggaaacgaatcacataatagctgaactgccggaggtgtcaaggctgtgcactgactgatgttcagattcgt
aagcccttcctccttgtatcccttcttcacagactcccacacctcgtgcttgttcttcactcgactctctgccagggaat
ataatgctctatccgtgatattctggcagtaatataagccaagtgatcttaggtgaaggcaatggtttgccaatgcaatt
acactctcatctgttataagaacgcagccgcacaaatcaagagctctgagatcagggcaaccgtatgctaaactcttgac
cccttcatcaccaacacggtcacaccatccaaggttcaaagactgcaattgatggcaattgtatccaatggccttcaatg
ccctatccgatgcagtcttaacgcatccacacagatttaagattttcaattttctgcaaaaaccggataggtatgcaaga
gcagtatcactgaaggctgaacaaccactgatattcagcttgataagatttgggcatccacgtgctaacgcatacaagga
acgatcagtaagcctaaaacttttgctgagatccagctcctgaaggtcatggcagtaacaagcaattgtttcaacagcgt
catcctgaagctgtggtgtatcttgtcggagaattaaaacctgcagttttggtaattttggaacaattgacagaaccagc
tcattcatgttcttcttgcaccaagaaagggaaagacggttgatgccccaagaaattgcatctctccatccatgacaaac
ccctgatgccacaatcaccgtctgatcatccaatagagacaaaatcctcagcaaaagctccacaggtatgtctttccact
cacttataatcacccctccacccattttaccaccgctcttactaccaatattctcaaccatcagattctcaaaatacagt
tctaggttctctgcttctttcatcttacgctactccctctacacctccctatataaacaaaataaacccccaa
>XLOC_000538_TCONS_00000933 protein yls3-like
ctggctttccaactaccaccttctgccctttttctttaaatactatcatctcattttgcctaaaacctttctatctatac
ccttgttgatttcacaaaacagattcctgcaccatgagtgttacattttctttcttcttagtttcacttctagtgttatt
tggttgtgcaaagtcagataattcaaaggacaaagaagagtgtgcaaaatcattggttggtctagcaacatgtcttcctt
atgttgggggtactgcaaaagcccccacaccagattgctgcagtggcctcaaaatattgctgaaaaccaacaagaagtgc
ctttgtgtggttattaaagatagaaatgatccagatttaggcctcaatgtcaacgttacacttgccttaaatcttcctca
agtttgcaataccccagccaatgtttctcaatgccctgctctcctcaacttgcctccgaattcaccagatgcccaagtgt
tctatcaaattggtaccaataataatactgctagctccccagtttcaggaggaccaaaaaatagtggaaccagtagtact
cctggaacaacaactgctcagcaaatgagtgctggtttttgcattaaaaacagatggctcggattaatcctattgtgggc
tttcacatcaaaaatgttcctgtaatgaaactcagatgtatgctactattgttcaaatactatgccttgtttggtagata
tttttatgtgaatagattttgtaaaaaaaataattttcttgagaatgtatggttaaaagttagataaatattttgaattt
acgtatgaaattattttatttaaagattatatgtttgaaaatgaattttag
>XLOC_000577_TCONS_00001017 btb poz domain-containing protein at5g41330
aatggttttgttaaagagactttgaattgggagaatgttactagatccggttcaacagttcaggcaattgggtcatcacc
cgaatacttgttcactagcttcgagtcgagcagaaggaattcgaattgcattatggtttatgatcttaacgatagcttaa
ggcctgtgactgagattggccattatgaaattttcggtgcagagctcgattctgcaattccttcaactaaattacagtgg
gtatctagtcataatttgttgatggcctcgggttctcatagtggaccttcaggagtatcagggaatataaggttctggga
cataagatcagggaatgtagtttgggaactaaaggaaaaatccgattgcttctctgatctcacggtttcagattctttat
cggctatgtttaaggttggcgtgaattctggagaagtgtattttatggatttaaggaatatggatgctgacaatacttgg
gtttgtcttggggatggaagaaaagtgatcaaggggaagaaagaaggtttgggatgtaaagtcgaaagccatggaaacca
attgttttgtagtaaaggaggagacatagagctgtggtccgaggttcaggccagtacattgaaaaatcgggaaggtggtt
tacaggacagagatttccgaaaaaacttgatggggagagcgaaggatatgggaggaagccggataaccaacttgaatttc
ggagggaataaaatgtttgtgacaaggaaggaccagcaatgtgttgaagtttggagttcagggcgagtgtagagattgat
gaacaatgctactatagtgtggttgatagaattcagtgccaaggaaatgatgtccacttgacagaacggagtagcgaaaa
atcattcttgaagtcgaccaaaaatttgtttgacaacgaggcttagtttgctgctgttgtttgataattgtttataatta
ttcttttgtaaaggcttttgtacttcagaaaacaaattctttatataaatatgtttatacaattccgacagaagatcaca
gactc
>XLOC_000583_TCONS_00001024 probable aquaporin pip1-4
cccacaacagcacatctcatatcttaaattcaattttcaatgccatctatttaggaaattgtgcatccaagattttgatt
cagaatacataaaccaaaatgcaaaaccatgaaaaagaaataaagaattctgaatacacaggacattcaacaagctttaa
atacagagagagccccctaagtttcacacaaaaagaaaggaaaaaacactactggcatgagacattattattattagact
tgaaacttaagccctgctcttgaaaggaatggctctgatgacaatctggtggtaaattgcagcaagagcagctccaatga
agggaccaacccagaagacccactggtcgtcccatgcgtggtctttgttgtaaattatagcagctccgagactcctagca
gggttgataccagttccagtgatggggatggtggccaaatgaaccaaaaatactgcgaaaccaatggggagaggagccaa
aagcgggacgtgcgagtctctggcatttctcttggcatcagtagccgagaagacagtgtagacgagaacaaaggtgccaa
caatctccgcaccaaggccatcacctttggtgtagccatgctgcacaatgttagcaccgccttgaagtctcccgtattga
cccttcatgaaccccttaacaacgccagcaccgcatatggcaccaaggcactgcatcaccatgtaaaatacagccctggt
caaagaaagtttccttgccaagaacaagccaaaggtcacagctgggttgatgtgccctcctgagataccagcagtacagt
agacaagtacaaagatcatatcccccaaaggaccaagcaattccctggatgcccacagaggaacacttattctttgcact
gacaacacccataacagtcaaaacagatatgtacaagaacaagaaagtggctatgaattctgcaattccagccctgtaaa
aggaccatgatgtcaattctccaggctcaaataaaggtgctggtggtggctccttatagtccttgtctgtttgagctgct
gtgcctaatggctgtctctctgtgaacttgttggctccaagcttaacatcttcttccttgctttctgccattgattgtgt
ggaagaactggaagttttgtggtctttgtttcttactctttctgggctatggcctatgaggctcagtaaagtgtgttgtg
atggcagaagggattgtggtgtctgatgtgttaaatagttgagatgacactttcttgtggagaaa
>XLOC_000609_TCONS_00001069 pollen-specific leucine-rich repeat extensin-like protein 2
ccattttcttcaatgctatctaattctatgccgtctagaactttcgtccgcaattatcacaggccagtttcacttccaat
aagcataaagttgttctttaaattccttcctcatcccttctaatacctctaacacacacacacacacacactctctctct
ctctctctctctctgagtgagatggaaaaagaaccgggtagcaacgggtcggaacctctgcaatacaagatatgggtatt
gaaagtctctatccactgtgaaggttgcaagaagaaagtcaagaaagtccttcaaagtatcgaaggtgtatatcagatag
agattgactgtaaacagcataaagttacagtgatagggaatgtggatggggatacattggtaaaaaagctggttaagaca
gggaaaaatgctgaactttggcctgaaaattctgagaaaaaatccgggaagtcgaagaaaaagaaaaacaagaaggactc
aaacgataaagatgatgaaaattctacagatgatgaaaaaatagccgaggaaatcggaaatccgaaaaaagatgaaaatg
ctacggcgcccggggtggtggaggaagaagacggtgaacaggaagtggtggctcagacgagtggtggtggcggaggaaaa
aagaagaagaaaaagaagaagaagggtaaaacgggtaacacaggtgaaggtaatggtgagggtgcaggtggtgcacctgt
atcagcaagcaatgaatcttttccacccacaaaagccatgggcccacctgtttataaagcgaattacagccctccacgtc
atggtattcctccatatccacagtcttactccgctgttccagaatatgggttgagttacagtacagcgcctccacctagt
actggtagtgcttcaggttatgcttatgcacagcccatgtattcttatatgtactcgcgcccatatgattattatccgcc
tcctccaccgtccgatcccgttgatgatcgtggtgattattatgatgaagatgcaagtggatgctcaatcatgtaacgca
atgttttccatggccgcgagtgttgtatgtttagtcaatcgtgtaagatatcgtgtaagataagactgaacaatatcgtg
taatatataagactcaacaataatatgaatgtattttgtacttatcataggcatgtgaagaagataggtgacaatgtaag
gtgggtatgatacaattttggtgtaattttgggaagtttttcaatatattactactcaataatcatatcttgaagatgat
tgtggcatgtttaaagagcagtttggtagtttacaaggctcataatcccgagttcagagagccgactaatccactttgcc
ttcggttgtgcggattgataatttttgtgcgatttgctcatgttagcaatctt
>XLOC_000625_TCONS_00001105 late embryogenesis abundant protein lea5-like
aaaagaagaaaatcatacacacaaaacttctgtttgcactaaggaaaactgaagaacaatggctcgatcattctccagtg
ctaagattttctcttctctcgttgctaacagaatctccgcagctgtcaccagaaggggatatgcggctgcatcatcacag
agtggcgtgtccagcagtgttgggggaggggcttcgaacgtgatgttgaagaaaggagagaaagaatcgaccaaaacctc
atgggtgccggatccagtcactggatattaccgtccggaaaatcaatccaaggagattgacgccgccgagttgagggaga
ttctattgaagaacagaatcaggcgacactgaagtggaaaatttgaatttgaatccagtttttcttcccttggactatga
tcctcagtagattatattacatattccataatcgttatagctctgtaacgtcagttcttaggtgtaggaacagtgttcat
gttgaggtctttgttgccttgttaccattacatagtaatgcaatatttgttcatcagttcttaaatttttgcagtatttt
aatgaatctgaggaat
>XLOC_000651_TCONS_00001149 beta-glucosidase 11-like
tttcttcaatgtggaatcaattcttccatttatcatataaaaaagtacagtacgtttatcattcatcctttttgaagttt
gacggaaagattcctctaccatggcaatcaaccaatacaaacagtcttccatatgatttgattattcatttcattttttg
tcacgacacaagtacatatgtaggagctatcaggcctgacctcgagtagatgaaataaaactgagaacttaacctgtccg
aggaacaaatgtgttatccccaacttcagtaattgcatttgagcttgtgctcttccctttcaaaaaatttgagtaccaat
gtgcagaaagcttcggatatctcgttaggttcttgtcgtccaaatcgacatagtgaaggccgtaggatgacccgtagcca
tccaacaactcaagacaatctaagaacgtccacacgaaatatcccctcgtgttcgatccattccttatagcatcaagcat
gcctccaatgtaagcatgcaaatattctgctcgtgacttgtcgtaaagtgttccattgcgtagtgtcatctggccatttt
catggacataaataggtagattgtcgtaaacttgttttagatactccagaactccataaagaccccaaggcatgatagca
aactgtgccaaacaaaagtgttttgaatatagagtctatcaaaccaaaaccatgaaattatattaagatttcacctcatc
catctgttcactgccctgattatatataagctctattgccatatcagcataaaaatccctgttattcattttgagggtgc
tggggttgtccttgatgtgtactgttgtatagtggttcactcctataaagtcagctgatcccttgatttgcttcaactca
tattcggtaaaggctggaagtctcttcccgacatttttcttcattatgtcaggatagtctccatagataaggggatcaac
taaccaaccaatatagaagtccatagctctttgagttgcaatcacatcttctgttgaatttgtataaggaataaaccata
cagtatacacattcaatcccaggaaaccattttgagtggcc
>XLOC_000769_TCONS_00001380 dnaj homolog subfamily b member 1
atttaattgtggttctttaagagcacgttcggtacgctagagcaaataggattagaacacgtatgagattaaacaaaaga
ggcacttaacaaaattaattatgcggccatgccaaccaagcatgccaaagaaaagaaaagctacttaaaattcgttttcc
ttccaacttacaagtctaaaccaaacacaaggaatgaatttaagtttcttccactaaccacttttctttccattcaattc
tcttctgccaaacctaggaagaaagtgcattcaagataaattctaagaccaacaaagtccaaaaatccatctaatccaca
gtgaaaataaattaaatctacttttcaagtataccttgtacatgacaacaatttctagcaataacgaaaaaacgaggtca
taccaatatgatggacatcgtatctatcctagacatcgaaatatccaatttctttagcaagagacatttcacactttgtc
tacgaagtcgtgtccaagctaccaagacaagaatcaaccatgcatcttacaagcctgtttgagccccatttttgacaaaa
atacattttgaaattgtaaattgatggagaatatgtgattaaaaaatcaagatttttttttgatttgcgtgtaataattt
tttattgaagaatatatggttgaaaataaaagagaaaaatgtattttggaaataatgagaatcaaacaagggttacgtaa
gtatccttccattattcacattcttcaatcacatgcacgtacgtatttacacccaacggttgaatcacatgcttgcgcca
atattctcacgcctaatacctgtgagaagttatcacaagctttctccaaaaactctccttaattcatgtttctgtgcttc
ggtgagttttttcgggtacctcacatcaatttggaccctcaaatttcccttcttcctaggttcctttgaaattggcattc
cttcattaggaacaactacctcgtgtcccggtttgatgatctcggttatagggatcgttatattcctgtcatctagtgtc
gttagctcgatagtcttccccgtgagggattcaagaagtgtaacctcgtgcttcaaaatcaaatcattaccgtccctagt
atacataggatgaggtttttcatctatgacaaaaataagatctgctgcgatgacaccaggctcttcgttgcctttctccg
ggaaagttatttttgttcccttcttccaacctcgttttatatcaatagttaagatctcctcgaacacccgaggtttacca
tggccatcaagaacgtttcttgatatcttcatcttcctcgtagcacccttgtacagctcctccaaggtacacatcaactc
attctccaccggtggcgccttctccatcccccgtaccacactgaattttccccacctccatacctcgtcccaccattcat
atttgtactcctaaaatacccatctctcttcaccccgctgaccaccaccgccattattcccattcccactataac
>XLOC_000772_TCONS_00001383 inositol oxygenase 2-like
ttttttgaggagagaatgactattcttatcgagcagcctgcagatcaagtgggaggaaaggaaattatatctgacacaaa
tgaacttgtgttggatggaggatttgtcatgcccaaaatggaatcagaatgtggatttgaagcccctgaaatcaactcat
atggtcattcatttagggattatgatgcagaaagtgagagacaaaagtccgtcgaggagttttatcgattgcaacacatc
aaccaaacatatgaatatgtgaagagaatgagggaagaatttggaaaactggacaaaataaagatgagcatttgggaatg
ctgtgaacttttgaataatgtcgtggatgatagtgatcctgatttggatgaaccccagatcgagcatttattgcagacag
cagaagcaatcagaaaagattatcctaacgaagattggttgcatttgactggccttattcatgatcttggaaaagttctt
cttcttccagagttcggagagctccctcaatgggctgttgttggagacacattcccacttggctgtgcatttgatgaatc
cattgttcaccacaaatattttgaggacaacccagattccaagaaccctgcttacaccaccaagaatggaatttatcaag
aaggatgtggactagaaaatgtcgtgatgtcctggggacacgatgactatatgtacttgatagctaaagaaaataaaaca
acgctgccttcagctgcattgttcatcatccgttaccactccttttatcctctacacaaggctggagcttatactcactt
gatgaatgaggaagacgaagagaatttgaagtggcttaatatattcaacaaatatgacctttacagtaagagcaaagtac
gtgttgatgttgaaaaagtaaagccatactacctttccctcattgaaaagtatttccgagacaagcttaaatggtgaaaa
ctctggcaaaatacgtggaataaatattttgggcaatcagaaggcagtatggtgtttgctcaattaactcaagatttgaa
gtaaacaagaaatgagcgttgtaaatgtttatctttcaagatttgtaatgttcttttgttctgaatgtaatgtccttgca
ttttgttaatttttcgactttttttgcctatattattttccttcgtgttgatcattaacaagcgctttgtggtcgataat
aatgttagaatgttgccaaatcacctgggacactgttcattgccatctactttttcgcaatatcaaaggatgtaacatat
aaatgcacgtgcaaaatttctaatgc
>XLOC_000795_TCONS_00001420 tox high mobility group box family member 4- isoform 3
atcattctcaaagtgaatcttccggactcggagattctagcaaggaatacatggaagacgaacattctgtaatgcattat
tgaaactgtagacgaaaagaagacagaagggaaatatgtaataagattaatttcattgattaaaccatagaattgatatt
cgaaggaattcgaatgacaatcaagaaacaatttcactaaaaacttgagaacaatgctgccatttacaccaccatccctg
ctccctatttatacaaaaaattggaaggattgactccaatgaattttcagtacagcttttgtctcttgaccagagggaca
gaactgttagtagctgtacctgcactgcccagacatgatccagagggtatattagcaaaatttaacataggtggtgaaag
aatttgggaagatccacaggacatcatagcataaggttgtgaattcattcccctggaagaagcaaattggtttaaatttg
agtccggtttctgaacaaaaacctcagtttcagggcctttgatcgagacgggtgggatttgaaaaggttgaagcttagga
ggattacgccacctaggaagtgatccagccacaagcagtgaatgaagaagcggccctgattcgacgacagtctgcaggag
tttccctttctgaggcagggcacgtcccatgacaaggttgtctataatcatcgaggcccgatcagttctaggagcacatg
tcttgacctgattggtcgaaacattgacattagccacattgcagtcctgaaacaaaggctggttcacaaccaagttgatg
ttggagagttctggagacgtgacagcgtcgaaaagggaatcaataggagacgaattgtacgtctctgatagactgttgga
ctcagtgatactcgaattcgcttttccaggttttaaaagcgagctatcggcctgaaagtgaggaagcacggctaaatttt
cagtcggagaagttaaaggcagagacctgttgaggtaattctgcagatgaattctggcttcatctctttcttggatagca
atctttagaagttgaattaattgcttcacatattccctattcttgaccatttcttcacttgtttccgcttttaatttctc
gagctcaagagtggtatacagaagcttctgattcaattcatcaacattcatatagtattaaacaaacaatcaaatttgtt
c
>XLOC_000827_TCONS_00001470 ---NA---
tttggtgctttgatattgggggttttctcctttcatttctcctctcgccttctgctacttctctgctataagcaccagat
tttgatggtcacgggtttgtttgaatcattcatcgcagctgttcgtccattccggtgctgttgcctactattggtctata
tctttataaaaactcttttctatttgggaattttgattaaggttatcttatctatttctttattccacagtccaaaatct
gattacctttttcaccccattccctaacctactgtaacaa
>XLOC_000828_TCONS_00001471 ---NA---
attcataataagaatcgcctccacaagcacctcaatcttcaacatcattccccgactaccccatctcgtaaacctcggtt
gttctcactgaacctagaaacagaacaccaagatttctgtgtaaac
>XLOC_000909_TCONS_00001625 late embryogenesis abundant protein lea5-like
agctctttcagaagaaaatcacacacaaatttcttgttttcgttaaggaaaattgaaaatcaatggctcgatcattctcc
aacgctaaggcgctctcttctttcgttgttaatagaatctctgccgtcgtcaccagaaggggatatgcagaggcagcatc
acagagtggtgtttccggcggtgttagaggaggtgcttcgaaagtgatgttgaagaaaggggagaaagaatcgaccaaaa
ccgcgtgggcgccggatccagtcaccggatattaccgtcctgaaaatcaatccaaagagattgacgccgccgagttgagg
gagattctattgaagaacaaaaccagacaacactaaactggaaaaactgattttgaatccagttttggtctcaatttatt
cccttggactatgatcctcaatagattatattatattctccataactgttgtagctctgtaacttctgttcttaggcgta
ggaacagagtgttcatattgaggcctgtgttgccttgttctcattaacataataatgcaatatctgagttatttacattt
tgttcatcaattctttctttttcattttttgcagtatattaa
>XLOC_000931_TCONS_00001657 glucomannan 4-beta-mannosyltransferase 2-like
gcaaacatatattcctcaatttgatcctttatatgaagaaaaaaaaaaggcctaatataatgtatgaccaaagaaacaga
gagaaactgcaattaatagaatgaaaaaaggaaagataaaaaactaatacatgcgattttcagcttattttctctaaaag
ctgaaatgactaaaataaaatggattaaccaaatgaaatacaatgttcacacaactaaagaattataagctggaaaaggc
acattatttatcattatttttttttgctaatttttatgatatttttgctgcttcaacctgttcttgaccgtataaattgc
tgatccaaaacagcaacctttttgctttgcagcaatttcccaggcagattttcgaactgaatcaatgttttctgctctat
tagatgaacaatttgatcttcttcaaaatgcaatcaagtcaaggaatggtgtctaactgtctatattttgtcgagtcttg
aagtgcaggaaggtaaatcttagagaggaatctgataatacacgaatgaattcagaactgctactggttaagagctcggg
actattgtcccaacatagccaaatcccgcgattgtgaaggtgataacttgaaggaaaaggtatatgaaatagttgttctt
tccatagaggaagtcatagcatccacagacgaataaaaagactgcgaaccccagctcgtggagtaatattctgtctccaa
gcttaaataggggtaatttctttggtgttgctttggtattcgacttgttcttgagagcatctccgagtttttcagtgaca
acccattcattggctcttttagcctcaaacaaaccaataaaagttgccttggttcgatgaaaagacattacattctcgaa
aagaatccaatagaacagtaagtggaacgaccttggagtcccgacagaatttagagttgtgattatgcacggaatgtaaa
tggctccccatttcggcacttcaacttcgggcactaaaatggttaaaggaagtaccacacagtaaaagaagaaggtaaac
atgtgggctacaatttttcggacaaagaagaagctgtagatcacatagaacttcttccatagtgtaactttcttgttttt
gacaatttccatcaccatttttctgaataaattgcctggaccacaagaccatctgtgttgctgaaaacggaaggctttga
aagtactaggaagttcactgaaggtctcctaggtaaacaaatttccagcccttgagaccag
>XLOC_000959_TCONS_00001714 ---NA---
ctcttaaccaaaaaccacgtcttccatttacgcccaaagccctaaaattccatcagtttgcagtcttctccgttcatgcc
caaggccttaaaattcaatcagatgttctcttaactagccgtcaccgtcagatctcttaccgtcggcaaactcctggtca
tcgactttccttctcattttatatccttttcgttttctctctcgcctttccgcccaaactgtcttctgctttccagattt
ctctggtggattcatcctatacccttttatcctttccacgtttcttaagatttctccaaatcaatcttacgagtttctca
aaatttggtactggatggcgattcgggagtaggcaagtgcaggcttcgaaagtggttgctgagttgctgtagaatcttgg
tcttatagtac
>XLOC_000960_TCONS_00001715 PREDICTED: uncharacterized protein LOC102626009
cttcgatttgtcatgtatgttttaatttcttgagaaagttctatccaagacgatgttgttgcttgaattttaggtcctga
gcatcgtggaaggctaaagggacttggatttggaattacaccatcaaaagtagatggacatatacaaagcaatgtgagac
agaaagaacttgcgatcattgcaaaaaaggtcatttgcaacggtttctgaacgttgcaaaacagttcatttgcaacgttc
aacgaccgttgcaaatgactttatttgcaaccttcagcgaccgttgcaaatgactaagactctacggcaacattgcatcc
cacaacagatgagcgaccgttgctaaaggttattggcaacgttttttgccagttgcgaaaggtaatttttgttgtagtga
atagtagtcagaccatcttagagatttttatttttattttattgttttgttcagcttgacaaagaaaatcaagtgtacac
tttgattggcatctcctatatgtcaaaaatct
>XLOC_000966_TCONS_00001722 perakine reductase-like
aatattaatagaagagagacattacaatactatgatctccaatgactattaattgacgaccctctgcactaaactaaagc
gtaacagcatcatgagaatgaaaatacatcatatggccacaacttcaattcatacttccttgtataacattatctgatta
ataaaaatattactgacattactgactcgagaaatagtaatagagttgacgaaattgcaagaaatataactagaactaga
agccccaattcttcaaaaacataagatataagcatttattcattttgctgtgttcactttggaaagggggtatgggcaaa
tctccattagattcattttgggaggggggtattggcaaatctccatgagacccgttcaagagcctcagtagcagtctttg
agcctgccacttcattgatgggaactgcatctgaaatctctttcaaatcatcttttgtaagctttactttcacggcacca
atattttcatggagattttttattttggttgtacccggtataggtacaacatcatctccttgatgaagaacccaggcaag
cgcaagttgagcaggagtgcattcgtgctttttagctaacttttctatacgaaaataaatgtctttatttttatcgaagt
tctgtcctgtaaacctcggatgatattccaacgaactatttggtggcacgctttccactatggccttcccagcgaaaaaa
cctcggcctactggactgtatggaactattccgatcccaagttccctgcacagtggaattatttcttcttcgatatcacg
agtccaaagggaatattccatttgtagagcactaataggatgaactgcatgagctctctttattgtgtctggactagctt
cagataatccaatatattttattttaccttcgcctactaactttttaagttctttcatagtctcttcaataggtattgtt
gtatcaattcgatgtatgtagtaaagatcaatatagtctacaccaagacgtttgagactatcttcacaggaagaacgagc
atattcaggtgaacctttcactataacttcagaaggagtaactttaactacaccaaactttgtagctaattgaacttttt
ctcgaggtaattgctttaatgcctttcccaccaagtattcattggcaaaattcacaccataaatattggatgtgtcgaaa
aacgtaatgcctttgttaaatgcctctttgattatcgcaattccttcatcctcaggaaccggagcattgtagttacctgt
aagccccatacaaccatagcctaactttgatacctcaagtccttgcgttccgagtttcactcggggaatttcaacttgtt
cagtcattgctaactttcttc
>XLOC_001019_TCONS_00001821 protein trichome birefringence-like 39
cttgggggcaaaccttagcttagaattatacgaggcctactccgactggaccgggcagggtcataagtaaaccgaaagta
tgcaaaaacaaaccagacctgaaatcattggcctacatgggcaactttgacacgatattgaacatgaactgttatgagag
aattttcactatgtaggcaatgttccatgccaaaaataatcagtttgtttacaattctaacatcatttttatttcttatt
acacacttacatgacaaatagaggaattcatcgtcttcaactaaagagtgctgtatagagtagctcattccaagtatctg
gcaacccaggaaggcaccagtggctacaatccaagccattgtgcatactataatatgttggatgagcatcctttctgtat
tgggataataatgttatgtccaataaataaactggtttctcgattctgctcaacactttgtttacaacaactgcagataa
tggcatgcctgctggatattttacgccaaagaatggttgtgtctcactactgcatgacttgcttggctcattccaatcct
tgccctcgtagtgcgttggggaaattccttggaaaacgactttggttttggaaggatcaacatttcggccgacccatcta
gcccatgtggccaatcctttgtagtaagcaattaaacggttcatgtctttgtataatttacctccctcttccatgtaatc
ccatggttgagaacttttggtgtgagtccaccaatgccacgtgttgaaaatcaacatgtccattcctagccaagcatccc
catttcggatagagtcaagcttcaacacccgac
>XLOC_001052_TCONS_00001882 hypothetical protein MIMGU_mgv1a0192431mg, partial
atgagattgagatgaaggctaaaaccaaaagtgaggccataggcacaaaaatataaaaataaaaggccgttaacccagtt
atgtcgggtcatgattttgcaatactacagctttatagtcacctttttaatatttaggtgtttgccacatgaaaataaaa
atgttatacgaggtactaaactaactttttgtctcttcattgtctccgctgacatacacgactctaaagatgtcgtactt
tacttccaagggaataccaccaaaatatgaaagaatcgtgttccgataatccgagttcagtatatcagaatagcagaact
gaagagatttccatacaaaaagaccaacaaatttaggcagagtttgagatttcaagcaaactccagcagttgcgccttcc
attttgataaaacggtctttgaatagagatgaacatgcataagaaagcgcgttttcattcaggttatcgcccgaaatggt
ggcacagcttagggaaataacgtcacctttgaagaattttgccgctggagagccatcttttgattcaccattgcatgctt
cgaagaaactgatatcaattaagatagccatgcttgctacatttgttagcatggaaatcaaagccgcttttagtaattgc
ttattatcattagatctcttcatccatgctccataccatactatcatgttcccatgaatacttctaaagatagcactatg
gacacaaccaagattttcagtgcaaatcgaaaattgtttcaaggcgtcgactagatcatcagcaaacagaaccgttggtc
ggaatacaagaagacttaggtacaaattcctattattaaaaggcacaaagc
>XLOC_001064_TCONS_00001909 unnamed protein product
ctcattctcttcatcttcaacctatttcaggtttataagtagttttaattctggtgcttacagagtggaagaatagaaat
cctaaacctaaatacccagcatggcagaatccaaagtgcatttgaagctgttgatcgatacgaaaagcaaaagggtttta
tttgcagaagctggaaaagacttcgtcgatttcatatttcacattcttgctatgccattagctactgctattaggttact
cggcaaaaaggaaatggtgggctgcttgggcaagctctatgaaagcgttgagaacttgaatgatgcgtacataatacacg
gcaggaacaaggagaaaatctactacagttgcagtcagtgcaatcaatcacacaattcttttggcgcgtgtgagcagcgt
caatacagtgtttctgatgatccaaatacaccttgcttcacgtgctccaaaccaatgaccaggattttgacatatgttgc
tcctcccccacagacagacgcgtcaaatgaaggcggatttgtgaaaggcatggtgacttacgtggtaatggatgatctgg
tcgtgaagccttcgtccactatatccagcattgctttgcttaacaagtttaatgttgaggaattggccgcactacaagaa
aaggaggtagacttggggatgaatgaggctatgaatctactgaaagcatctttacgtacgagcaatgttctaaccactgt
cttcctgaacgataaacgtgacccgaccagtgttaacataagttgaagattgatgatgttgggatttcatgtaattctcc
attatatttagatgaagactgttaattgtatcgtatctgtgttttctttctcagatgtaaaagtactagtttgtgtgcta
ttatgttggtgaaatgcatgaggatgaatttgtggtaatctaattcaaaaagggttagttctaaaatagtatgatttacg
acatatttg
>XLOC_001116_TCONS_00002006 atpase family aaa domain-containing protein 1-like isoform x1
ctctcctctcttcctccccctgctctctcaaaacttggataaagggcatcttcctttgtccgttcgaaatccctctcatc
aatacgagtcgccaacccctcccctctcgtgccctccaagttttcctcttcttttcaaatttccaattttcccaaatcgg
taaattttacatattcttcatctcaaattgaggtcaaatcctccaaaagaattgcaaaaaatgagaagcggttcatcgga
aaccaagtttttgcaagaactggttctctatgccgcaagcgctgctttgagctatttggttttgttcgcgggtctccgac
atctcgacccgaaccgcgaagcgtccaagaaagcaattaaacacaagaaggacattggaaagcgtttgggccgacctctc
atccaga
>XLOC_001179_TCONS_00002104 chaperone activators
aatccataaactaaccaagaaacacagcagttcaccaaagttgtagattgcaaatatttatatgtatcacatcacataca
atgtaattaccgagctccaatttccattacaaacacttgaacaaccttaacatgagtttgtgtcaactacatatagtcta
attgaagtcattagtccaaatgcgaggtataaatccaaattatttcttatggaagccaaagcttcaatagacaaccacgt
gtttactactataggtctttgagtaactgctcaaaatgacgcaatttctcctgcagaggtttcaaaaataatttcaaatc
attaacgatcctttgcttatcttgctgcgaaagatccttgtcttcactgagttttacttgaatctgcaagtcatccagtt
ctccaagtgagaactcgggaatatctatatggcctctgaacttcctcttctctgatccaacagtaaattctccctttact
ctcaatgtcaattcataattgtaaccaacgcgttttttgtttcgtactgtcaccatgaatgcatccccggagcatctggt
tacttcttctatttctgctatgcctccagagaactccagggtccccacagacacaagcaattcccgattccatacggagc
cgaggtgggccggattagattgattggacaaatcctccacattgagcttcttggggacgggtcgcggagctgcatcatgg
gtcaattccctgacccaataggtgtatgaggctgacgcggctgactctgatgccttctctgtagaaacagcagctgcacc
accctccattgttttgcagaatgtatttactggaattgagaaagaaaaatgtgctattattgggagggatctctttgaat
tcgggaagtttctgtgttggagagaaaaaggaaaaatcaagaaaagtgcaatccac
>XLOC_001184_TCONS_00002115 beta-amyrin 28-oxidase-like
attcacaaattcaggaattatttcttatctttgcttattgtaaatttcaaggctctcacatttgattaaaagaagtacat
tttctttcgaagcaaaagaaaaataagaaaaactaaagacaaaatataaaattacagtgcaaacattaatgttatgcatc
tctgtatatagctagcagctcaacttttcaaaaggattaaaaaatcttatgctttgtggggataaagtctaacaggcagt
ccctttgctgggattggcattggattcacaactattttctcatctgggattatcttctcaaacctgaatcttttgactag
atgatgcatgaaaacaagaatttccaaacgagcatactcttttccagggcacattctaggaccccctccaaaaggaacaa
atgtgtaaggagcaggtccacttccctcaaatctcgaaggatcaaactttaggggctcggcgaaaaattctgggtttcta
tgcgtcgagtttgcgctccaatatatcttccatcccttgggaattgagaaaccattgtacatgaaatcagtaagggcttc
tctgaaagcaccctggaggggtggtgcaagtcttaacacttcacatgccacattccatgaatatttcattctctgaatgt
catcccagttcaataattcacctggggcttttgaatttgcaatttccatttgttcgttgtagactccttcataaacttca
ggcagctcagcaagaaacttgactataaaagtgcatgcggaacttgctgtatcatgtcctccaataagcaaacccaaaat
cttatctgctatatccaattcatgcatgaattttccattttcatcactagtcaaaagcatgtgtgacaatatatcttgtg
ttgatgacgccttgccttctgccagatcgattttccgttgtttgattatggctacaagttcttttctgatgaaattcgag
gccttgatcgcacgattgaatggagttccaggcaagtctatggggattgaaataaggccagaagccaatgcattaaaagg
atcagcaaattttgctacgtggttaggatcttcgacgcttacaaacagacgacaagcaagccaaaaagtgtatctatttg
caagagggaaaacttttacttcattcttgttttcccatccatcagaaaagtgtctttgggctatatgatccattatacca
atgtatcgttgtaaggcctcgggttttaggaaattgggagcatttttctcatcttaatagcctcttctttggatgaagtt
tgtgtagaagatgggaaaactttgttgacagaattatggccaccatgattggacaagcttgttttcatttgaaaacaaga
acctgttcccatttgcaccacagaaaaccgcggccttttcgcctagtaaatgtgtcctaaagactaggatgagtatttgg
ctatgcgatcgaaaatgaatttttcagggtgacctttcc
>XLOC_001245_TCONS_00002219 superoxide-generating nadph oxidase heavy chain subunit b
gatcgagtgtatgccatgtggtgccaagtcggtataggaaaattgattcatgatttcaaaggtacagaattttcggattt
cacactgtttgcattttataagctcaaaatgaatgagtttgagaaaatgtgtatgacggcatggcaaatctggagtgatc
ggaatgctttatatcatggcagaagaatcgtttcagtgcaaagtcaaggtgaaaaaatggaagaatatctggcagagttt
caggcaacacagctatctcttaaggtgccgagttcggaaatggcaaaccagtttggtgtatctcgcatgacgttctggaa
aaccccaccgacggatgaactgattctcaataatgatgcagcagtgaacattgaggaaggggtgatatccattggagctg
taatccggaatcatcgtggggaggttatgggatcgatgggcaaagtcataaatggaaactactctccactcacagcggaa
atgctagccatcagagagggactggagtttgcagtagagattgggttgcgtgtcaacattgcagaaacggattccttgct
ctcggtccaaaccatcaaccttcattttccgttctcccctgcgctgaatatagctgaggactgcagaatccttatggctc
ggatgggaaactgcttggtccgacacgctccaagacgaactaatcaggtggctcatgaactagcacttctggcaaaatat
tctaggactgattttatgtgttgtgaagaggtaccagaatccattgtaaatctggtaaactatgatgttgcgcatttgaa
tgattaatgaaattttgatgttt
>XLOC_001248_TCONS_00002223 PREDICTED: uncharacterized protein LOC105164093
ttctgtagatatataaattcgattttcccattctttcggattctgggatggattatttagggtgttttcgttgttgattg
tgataataattgtgttggattggtgggtgttatttaaatttcacattagggttgtgtactttgatgggtttttaataaag
gtgggatcttttcctgttttatgcttcttcttttttgtgagaaaaacttgcgtgtcacacagtgatttctcacaaaaaga
aatttcagtcggtttaggttaaaatttgtattgggtttgcgttgctgttggatttcgtattcaatctaataattacttga
tatgtcttgatttaaaagaaaattatcggaagttaatgccataagggttccccttttatccgtgccagccagatttggtt
actactttatatcaataagggaaatcttttgaagtcaaattttagttgggttctgccgtttctaccgttatcgccagtta
ataaagatggactcaatttctgcagcatccctcttgtgtcatcaacctgtttatggaggttattgtagcaaggatgtttc
aagcaaacgaaagctggtccagtatttccggcttccttctacagaatttctccgaaggaaggtttctttttcaatttctt
tgccgggattgcgagttcataaacaaacagtgtcatcggtaaaggctcaggcaatggaattggccaaagaggcatattcc
tatagagagaatgtgaaaataccaagggattttggatatgggattgatactggttttgatcgtagaccagggttggggcc
accggagaatagggcggataatcccacccttcacaatccattgcttcggcaagaacggatgggttgtgggtggttaggtg
ctatatttgagtgggaaggtgtgttaattgaagataatcctgatcttgagaaccaggcctggttggctctagctcgcgaa
gaagggaaatccccgcctcctgcttttatgctccggaggatagaaggaatgaagaatgagcaggcaatatcagaagttct
ctgctggtcgagagatccaaccgagttgaagcgaatggcatctaggaaggaggagatttaccaagctctgcaaggtggga
tttatacatttcgctcaggttctcaagagtttgtgaatgttctgatgcattacaaagtaccaatggctttggtctctact
cgcccaagaaaatatcttgagatagcaatgcgagctattggtattgaaggggtcttcaatgtcattgtagcagcagagga
tgtctacagggggaagcctgatcctgagatgtttgagtacgcagcacagcttcttcaattcatacctgaacgatgtatag
tgttcgggaactcgaatcaaacggttgaggccgcacatgatgcaaggatgaaatgtgtagctgttgctagcaagcacccc
gtatacgagcttggagctgctgaccttgttgtgaggcaccttgatgagctctcggtagtagatttaaagaaccttgctga
cattgaatcagctgagttcgagtctggggtgccagaattggagatggaggaagaactagaagctgatcgatacccatctt
cttctgtaggcgttgatgattatttctggtgacactttctcaatgtacagtacgttgtccatctaattccggtgatgaaa
atgccacttctcatgtgtataaagataggaaaacagaagaagaaaggttcaaatttgatattaaagaaatgaaaagctag
aaaacaaactgaaaaattaaaaataacatcttataataattatatttaagaattgtaattgttattaattaatattccac
ttcgaataactgtttatgccatattgtccgtattacttttatgattatattgtggacttttactagctgtacctgtacca
gattcttgagagttagaagatatggaagttttcttttaattacatgggacactgggaaaagttatattggcgaaatgcta
ggtgtagtggtgacaaatctatttgacgagagtct
>XLOC_001250_TCONS_00002225 ribonuclease h protein at1g65750
attccaacctatgttatgggtgtatttcgagttcccgcatcttgtatggaagggatccagaaaatgatggcatcattttg
gtggggtggttcagatacgagacgaagtttacattggcttaaatggtcttatgaatgcaaaaacaaggcagatggtggga
tgagctttagagaccttgaatgtttcaatcaagcactgttggcaaaacaagtttgacacattcttcagaatcctaactca
ttggtgagccgggttattaaatgcaaatatttctattatgatcacctgctctcagataatgttcgaagacacgggtcgtt
cctatggacaagcttcatgtggggccgtgaacttcttttaggaggggttatctggagggtgggcgatgggaggtcaattt
ctgctttccacgacccttggatccctagggcagtatctttcaagaccatgtcccagacagcgtcacaaattggtgcgatc
tccgacctcattactgaaaggaaatggaaccaaaggttactagaagcgtgtttcaacccggtagacagggaggctatccg
aagtatccctcttggaaaaacccagacccctgatcgcctgatatggagacactccaagcatggcgaatattgtgttaaat
ctggctactggatggcattttcaatgaagaaccctatttcggaggtgagcagcagctacaagtctgatgataaatggtgg
aaatttttatgggccttgaatatcccaccaaaagtcaaggcattcatgtatcgagcttttaacgacattatccctacctt
gatcaacttaacgcgtcgccatgtgcctagttccacggtctgtaatatatgtcacctagacaatgaaactactttccatg
ctttaatccgttgtgatcgagtgtatgccatgtggtgccaagtcggtataggaaaattgattcatgatttcaaaggtaca
gaattttcggatttcacactgtttgcattttataagctcaaaatgaatgagtttgagaaaatgtgtatgacggcatggca
aatctggagtgatcggaatgctttatatcatggcagaagaatcgtttcagtgcaaagtcaaggtgaaaaaatggaagaat
atctggcagagtttcaggcaacacagctatctcttaaggtgccgagttcggaaatggcaaaccagtttggtgtatctcgc
atgacgttctggaaaaccccaccgacggatgaactgattctcaataatgatgcagcagtgaacattgaggaaggggtgat
atccattggagctgtaatccggaatcatcgtggggaggttatgggatcgatgggcaaagtcataaatggaaactactctc
cactcacagcggaaatgctagccatcagagagggactggagtttgcagtagagattgggttgcgtgtcaacattgcagaa
acggattccttgctctcggtccaaaccatcaaccttcattttccgttctcccctgcgctgaatatagctgaggactgcag
aatccttatggctcggatgggaaactgcttggtccgacacgctccaagacgaactaatcaggtggctcatgaactagcac
ttctggcaaaatattctaggactgattttatgtgttgtgaagaggtaccagaatccattgtaaatctggtaaactatgat
gttgcgcatttgaatgattaatgaaattttgatgtttacttcagaaaaaaaaaaaaaa
>XLOC_001309_TCONS_00002334 abc transporter c family member 5
cttaatttcatgcagaatcatcatatatgtgagaaaactgaggggtggtcttattttcttttcaagataaatccttacct
ggatcagcaacattttggaaagacaacttgagtataaaacaaaattcaaaaactagtatctgggaacaaaccctacaatt
tactccctcatgttctaaaaaatataaaagcaatatcttctacactgcaaaaaaaatcctattttattgcacgtgtaaat
acagttgcctccccatttgtcagccacctcttcttaccaaaatttattctatggtacagattgtgcagtgagtgaattcc
ccattgtgcttcaaaaggggaagaattttcttatatcgacccgagttttaaactatttcccacccgcgactttcattttg
aaacattccagttaacatgttgtctaccataaaaaattcttcaatgcgggatgcagccagttaatcttccatgatgctgt
tcgctctcctttttgccttctcgaccagattccatgcacgacattaaatcaaaaatccggtattccacttgatctcgagg
agtattcagttactagcttaagaaacatcgaagatttgtcatctaataatcttgccggagtgtcaaactctgaaactcga
ccatcactaaggaccagaaccagatcgctatcaataacagtaggaattcgatgagcaatcgtacaaacagtgcaatcctt
aaattctgtcctaataatcttttggataaggttatctgtggctgaatcaactgaggctgtagcttcatcaagcaccaaaa
ttcttgcctgcttaagtaaagcccgaccaagagatactagctgtcgctggcccacactccaattatctccattttcaagt
acaggtgtatcgagtttttgctctttttggcgaactatctcactcagctgagacttatcaagtgccagttaagaatggag
cttcattgaaatctgtggtaatccaaatcgatatgaaaagaaagaggcaaaacagct
>XLOC_001324_TCONS_00002365 polygalacturonase- partial
ttttcaggtttcaggtgtgaagattagtgatataacgtatcaaaacatacatggaagttcgtcaacagaaattgcaatga
aatttgattgtagtaaacaatatccatgcagtgatattacattggaagacgttaacttgacttacaacaatgaaccggct
cagtcgtcatgcattaatgccgatgggaagtcttccggcttggttcaaccaaatagctgcttgtataattagaaaataat
ttaaaggactcgtacttcattagaaatataaatcatatatgtaaaatctagactactaaattaagaataagtatacgaaa
aaagtgtatttgatgcaaggatctaaagttttcatattagtaaaagtgaggaactaaatcttatacttcttgttacttga
tatccaattactctataactacaagtacatttg
>XLOC_001378_TCONS_00002440 chaperone protein dnaj chloroplastic-like
attagaaacaacttcaacttcaaagccccactgctcatcgaacattcttctcaaccaagcccgccaaccccctcctccac
tgtgtatatatacctacgtatacacccccacagcatcaaaaaaagacctagaagctctcaatatgagctgcaactatggc
gtttcactacccaggagcgatcccctaaccttctccttcctcccatcaacccgacgcgacccacttcttattccctcctc
cgtatccttccgtgtcggacccggcggaaccattaaactcgttaaatccacccttaatgacactctatcactcacctcgg
agaggccctccagtttctacgatttattgggcatacccgagacgggctctttgattgagatcaaacaagcatacaggcag
ctggctcggaagtaccacccggatgtctccccgccgggtctggctgaggagtatgctcagcagtttataagggtacagga
ggcctacgaaacgctgtcggatcctggaaagagagctttatacgatttagacatggctaagggacttcaccttgcattct
ttgccagaaggcattcaaaatttgaccagcaaatggaagagaagtgtgaatggaagagacgatgggaatctcaactatca
gagctaaatggaaaaagtatgtaccagggctcgaccgacaatatgtcgtggggggcacagatgcgtaggaaacgaaatga
atcatcttaatcgtatgtttggtaaagtttatttgataatacattccatatatttctttattttgggaagggtaaggtgt
aaatccaagttcattatgatgtaactatatatgctacctatatataatatcaatatgcataaacgtaggtaagctccctt
ggaaacttaggaatcggaccatgtggaccgttatctaataaactctatccacatttgactacgcttatataaatagccta
ttcttactttttt
>XLOC_001388_TCONS_00002456 calcium-binding protein cml19
aaagatttttatttgtgttaaatgctatacagaatcacacggacaaataaatttacaaaataatcaaatccaatattcat
tcgaaaattcatatagtagataaataaatgaaaaaatggagtattggccacccattcagactttgggggactctaattta
caaaataatcaaatccaatattcatatagtagataaataaatgaaaaaatggagtattggcggcaatccattcagacttc
gggggactctaatttatattatatacatgtgcttggaatacttagctttgcatcatgattttgaactcatcgaagctgag
caccccatcgccattaagatcaaatcgatcaatcatcccaacacattcatcgacagacctcgactctccgattatgctca
gcattctctttaggcttcttggagtaatgcattcgattccttccatttcatacattctaaacgtctttttcaagtcctcc
atttctcttcttcgttttcactttccaccaaacactccaattcatcctttcccaacaccccattctcaccagaaagcaac
ggcgcaacaaccagttgcacctcttcaagggataaatcgccggaaattgatccaacgtaactgtggagctccaatggggt
tagttttccatctctgtttttatcgaaatagttgaatacacgctcgcacttgttcatcatataactattttactagaaga
agcgatcaaattaaactgtaacaggaaaa
>XLOC_001394_TCONS_00002467 duf674 family protein
cacaatcccactaaaacttctagtagacgagaagaaaactcgagtcctcgcggcggaagccactagtgatttcgtcaatg
ttttgctaagtttcctcacgcttccactgggaactgtcgttcgtgccacgaaaatccatcccggttccattggctgcatg
aacaacttgtaccaaagcattggacaacttagtgcgaacaatttctgcacagaggcgtgtaaatcaatactgttaagccc
aataaacccccatgctcttgtttgtaagaatcttaaattgaatattgatgatacaagcaatgggaaatcttttgaatgta
atcgtcgttattgcggtatgtggagtcattatcctgacacgaagtgtgtttgtggactcatagccaacgtagagaagtca
gaagggtctcaaccctcggatccagaatgttttgttaaaagaacgaccgtctgtgtgattacagatgatctgcaggtgct
acctggaaatccgatttctctggtgcaggtgctatgtaatttgggtttcagcgatgtcgatcaggttgaggagttgtctg
ttgatattggattagacgaggtttctaagttgctcaagcattctttggtatcgaagactcctctgacagatgtattcttg
gggaaaaggaaacttgcaaatatttcaatacctgtggatccaagaaattcaccttcaccaagcagtgaaaatcgaacatt
gccaaatcatactgaattccgggttaagttaattttaagcaagtcacaaaacaagatattgggtttgttagcaggggaag
attttatcgattttctcttcagcttttgtactgttccgcttggatcagtggtaaagcttttggacttgaactctggatta
ggatgcatagataacttgtacagaacgatagagtgtttggacttgaagtggcttgctatttccaagaatgaaataataaa
tgctggagttctgacacaatacaagtgcaaaaatcatccattgagaattcctgatgctaacaaaatatcgaaacttcttg
acccaaggagcccaactggtttccgtgcttgctttggtagatttatggaggcaccacgcttgtatgtagtgtctgacaac
ttgatagtgacaccagtatcttctccgtccagtattagcttcctaaaagaactacatgtgcctctgaatgatattgaaga
gaaggaagaaactatacgcgagacagaagctcttgctttgttgaaggcttctttaacttcatcatcagttttaaataatt
gcttcaagtcaagtggaaatcagaagttcaacaaaagtgatgtggctgggaaatagctttggagcaaacggggatgcctt
accctttttttagtgaactcaagaatagagtataggattgcttttggttctctgtttttgggtcatctggtttagagaat
tcgttcagtttttgaaagaattatctgatgttggagccatgttttttaagttttccgcatgtgtcaatgtatgtttaagc
tcatttctccctaatttaattatcgaagaaactttctttcctgtgtataattcttggttgaagaaatggtattttaaaat
tatgagttaatttaaat
>XLOC_001397_TCONS_00002472 5-methyltetrahydropteroyltriglutamate--homocysteine methyltransferase
ctattcgtgaccaccaccttcttcctaaaggtactcgacacaaccgcaatgcttggtgctgtccccgcaaggtacaactg
gaatggtggtgagattgggttcgacacttacttctccatggctagaggaaatgcctctgttcctgctatggaaatgacca
agtggtttgacaccaactaccacttcattgtgcctgaattgggacctgatgtgaaattctcctatgcttctcacaaggct
gtgactgaatacaaggaagctaagtcgcttggcgtagatacagttccagtacttgttggccctgtcacatacttgctact
ctcaaaacctgccaagggcgtggagaaaactttcccacttctttctcttcttgacaaaatccttcctatctataaggaag
ttattgctgagttgaaggcagctggtgcctcgtggattcagtttgatgaggccaccctagtgaaggatcttgagtctcac
caactggaagcattcactaaggcctatgctgaacttgaatcatctctttctggccttaatgtcctggttgaaacatactt
tgctgatgtccctgctgatgctttcaaaa
>XLOC_001398_TCONS_00002474 5-methyltetrahydropteroyltriglutamate--homocysteine methyltransferase
aggctgcagctttgaagggttctgaccaccgtcgtgctaccaatgttagtgctagacttgatgctcaacaaaagaagctt
aatcttccaattctccctaccaccaccattggatcattccctcagaccattgaactcagaagagttcgccgtgaatacaa
ggccaagaagatctcagaggaggagtatattaaggccatcaaagaggaaatcaacaaagttgtcaagcttcaggaagagc
ttgacattgatgttctggttcacggagagccagagaggaatgacatggttgagtactttggagagcagttgtctggtttt
gccttcactgctaatgggtgggtgcaatcttatggatctcgctgtgtgaagccaccaatcatctatggtgatgtgagtcg
tcccaaccctatgactgtcttctggtccactgctgcccagagcatgaccaagcgcccaatgaagggaatgcttactggcc
ctgttaccattctcaactggtcgtttgtccgaaatgaccaaccaagatttgaaacttgctaccagattgctttggccata
aaggacgaagtggaggatcttgagaaggcaggcattaacgttattcaaattgacgaggctgcattgagagaggggctgcc
tcttaggaaggctgagcatgctttctacttggattgggctgttcactcttttagaatcaccaacgtcggcgtccaggaca
ccacccagatccacacccacatgtgctactccaatttcaacgatatcatccactctatcattgacatggatgctgatgtc
atcactattgagaactctcgttctgatgagaagctcctttcagtcttccgtgaaggagtgaagtatggtgctggaatcgg
acctggtgtatatgatatccactccccaagaattccatcaaccgaagaaattgccgacagaattaacaagatgcttgctg
tgctcgaaaccaacatcttatgggtcaaccccgactgtggcctcaagactcgcaagtaccctgaagtgaagcctgcactc
caaaacatggttgctgctgccaagctcctccgcaccgaacttgccagtgctaaatgaatcgtttatggcgccgcctctgt
ctgaaaacttctcccgtttatcgttttcttacatttcaatgcgaattctctaatgttccaataactgcgtttcacggtaa
aattatcaagtaggtgtagtctagccgatggcgtttttcttttcgtgtttttaagcgttcattattttcattctcgtaat
atattttgtacgttgagggacatggccatcaatttgtttgatatgcacacaactctgattaatgtacctcaacgaatgga
aattgaagaaattctattttcagattgttccaacattatcagtttttgttcttaatatataccttacaatgtcttgatt
>XLOC_001413_TCONS_00002492 pectate lyase-like
ctctcctaacttactttcaacataatgaaaatgttcggtatttcaatctccattttcattcttcttactccatcccttgt
attctcgtcttcaattcgcgacccagaacttgtcgtgcaagatgtgcataggagcatcaatgcatcaaggaggagcctaa
gctatctctcttgtggaactggcaatcctattgatgattgctggcgttgtgaccccaactggcagaataatcgccagcgt
ttagctgattgcgccattggattcggcaaggatgcagttggtggccgagatgggcgtatatacgtagtgacagactctgg
ggacgataatcccgtaaatcctataccaggtacacttagacatgctgtgatacaaaatgagcctttatggatcattttca
aaagagacatggtgattcagctcaagcaagaacttgtaatgaacaagttcaagaccattgatggccggggcgccagcgtt
cacattgccggtgggccgtgcataaaaattcactacacaagtaacattattatacatgggattcatatacatgactgtaa
aaggggaagtgctgctattataagagactcacctcaacatatgggacactgggaagcgtcggatggagatggggtggcca
ttctcggaagtagccatatttgggtcgatcattgctctctgtcgaattgccaggatgggctcattgatgccattcatgga
tctacagccataactgtatcgaataattactttactcatcatgataaggtcatgctcttgggacatagtgattcttatac
acaggacaagaatatgcaagtgaccattgcttttaatcattttggagaaggtctcgtccaaagaatgcccaggtgtagac
atggatatttccatgtggttaacaatgactatactcactgggaaatgtatgccgttggtggaagtgcctctcctaccatc
aatagccaaggaaacagatttcttgcacctaatgaacgtttcagaaaagaggttacaaagcatgaggatgcgccggaaag
tgaatggagtcactggaattggaggtcggaaggtgacttgatgttgaacggtgcctatttccggcagtccggggccggag
cctcgtcgtccacgtacgcccgagcatcgagtttaggcgctagaccatcttctcttgtgggttcgattaccactaatgcg
ggtgcacttaactgcagaaagagcgctcgctgttagttaattaaatgctgtatttggaactaattatcatcagcatttag
accttaatttcaaattatggtcatattaaagaaacaaaaggatatttactgtttgctttgaagaattttgcagtatgcat
gagggttgactaataataaatcctacttgtctgcctaccgtgattgatgttaaaa
>XLOC_001469_TCONS_00002586 ras-related protein rab7
ctcgattattcaattttgaatcttctccccggtgaaaagccccaaattttttattttcattttcaaagcttttgaaattt
cgaactccaatggcgtctcgtcgccgtttgcttctcaaagtcatcattctcggcgacagcggggttgggaagacgtctct
gatgaatcaatatgtgaataggaaattcagcaatcaatataaagcaacgattggtgctgattttctgaccaaagaggttc
tatttgaggacaggattttcacgttgcagatatgggatacagctggtcaggagagatttcaaagccttggtgtggctttc
taccgtggtgcagactgttgtgtacttgtttatgatgtgaatgtcatgaagtcatttgataacctcaaccactggcgaga
ggagtttctgattcaggccagtcctcctgaccctgaaaacttcccatttgttgtcttggggaataaaattgatgttgatg
gtggcaatagccgagtggtatctgaaaagaaggcaaaagcttggtgtgcctccaaaggtattccttactttgagacttct
gcaaaagaagggttcaatgtggaggctgctttcgaatgtatagccaaaaatgcattgaaaaatgaaccagaagaagaatt
ataccttcctgatacgatcgacgtggggtctggacggcaacaaagatcatctggttgtgaatgttagtgcattggataaa
tatcgttacatgcagagacacaatacgtacatcatttctactccatttataatttgatgctgtgaatgaaatctgcactt
ctgtcattggtctgaatgagaaagattctcttgttcttttatgataataactacactcatttcttatggattaaggtatg
tgtaaaacatcatttcattatctgaccaaacttgtttagtttagggctttctgtacgtttggcacctcgttaatcgcatc
ttccttgcaaaaagaatgatgtcaaggtgtcaaaatgttattcatgtatcaaaaatgtattgggagatgggaaattcagg
agcaggcctg
>XLOC_001513_TCONS_00002657 receptor homology transmembrane domain- and ring domain-containing protein 2-like
caatactatacgattagtataactagcataagagcatcttataaaataacttcctcttgattgttagttacgaaaagcac
ggagagcattttgacaagtttgtgtaatgcctctttgaactgtaaatatatacatcaaaggaaactattacaacctcacc
actcaccaaaaggacaagaaaaggtaattagtacagcacaaattgcccattgctttgtcagtgtgcaaacaaccttaaat
tcaaacatccaaactataaaccttacgaaatttacaagtggcgcattttgtcacctccgaaccatctgccatatgcaatg
cgccacattggccaacatctgaccatgcctttaatatcttcatttgaccacgcgattccttcattcctcagatgagcaca
agcctaatcactagccacattgactaaagtttcatcagcaactgggaagagattgggcagaagcaaatggtgaaaagctt
gtggtagactcgctgtaatgcagtggattaggttgatgactagatgacccaatataacttgatgaagcattgcccggact
aggtatatatggtgacatgtatctggaattcagaggggaaaacgaggggtaccctaatgagtgaggtgaaactaaataag
cagcacgggatctttgggaagacatgttcctaaggtcaactgagctttgactcacactaagatgtgaagattgatgatgc
gactgaagagactggtggttataaggagtgctagagatggaatggggatgagaaactgaagaggattgaaatgatgctgg
ggctatttgaatggctggggatgatgctaatgatgatctgaaagatgataatacggaagatgaaggaaaagaagcagggg
tagatgagagcaatggtgtagattctgatggcggtggatcaccagtactagttcttgcatcacgcttgcacacaggacag
aatgttctccatgatgttagccaagcatcaacacaagttgcatgaaatttgtggcggcatggcagaattcggagcttttc
tccaacattatagtcttcaagacatatagcacatgtctgtgaagtacaattatcctccagaacagctgtgaaaattaggc
tcggcatggctttcaccagacgactgctcatcccatggaattcacgtacatgtggagcttgcggccgttctcttctaatg
cgatgcctccggacaaagaaacaggttgctaacactgctgacatggcaagtaatgaaatgaaagatatagccatgattga
ccatgctgagttttcaaggccgggcattaaccatagttccacgtaagcagcaccagcatattttgtcagggtttcacctg
aagctttggaaacaaacacagcacgtatttttataccagcagcatttcctgccattgcaactaaatcaccattttcacta
tcatagacaatggccgctttgaatcgtgcagcttgtgcgcttctgactttatcatcaaagctacatccgcctctaattat
caacacaaatggagacttggtatcattcttttctgaatcgattttattagtcaatggcgagcatgcatccaaaggttccg
ccacatgcaatgtgccggatatcccggaacttttcaccgatggagcgaaattagcttcaatgtcttcaaaagacaaggta
acattattcccaatcaaaaccacgtttccaaacgccgtaaaagcacccattaaacagcaacaaaacaacaaaaacacccc
gaaagtcaccatctttacccgatcttatttcaacttcccaagatcttcacaatcccacaacccccaaaaataaaaataca
ctttcaactatgattacagaggttttaatactgataaatagaaacatc
>XLOC_001526_TCONS_00002674 sucrose transporter
gttaactaaaaaatgtcttagtcttagttcaaaaaggaaatcaaaagaagaaaatatcatgttcggtcttttacaattat
tggggtcgatcaattagtagagggaacccatttcttgctccccaattctgttcgacggtccaaacattacaaaatcacag
ttatattatacataagttgatgtccttggctaaaaaatgccgaagtttggtcgaaaggggaaaaaggaaaggactatcac
aatacccaaaaacaaggtaggagaaggaaaacaaactatctagcttaggatgcatcgatatttcaatgaaatcctccggc
gctcatggccttggctggtgaaacatcggaaggtaaagatggaagtagggtgagtgcaaatatcccgctagccgcagctg
ccacggcgcccacaacgaatgccggtaagttaccgtctccaaacaaggcatcccacggtccacttagcactgataccacc
atctgtggtacaactatagcaagatttagaactccgagtgacagaccttgtcctgccccagaatcactagaaaatataga
cgctagagcaaatgggatgctgaaagtcactaataaaaggtatttcccatgtgcccttcaagcaacaaagtcaagtgctg
gaccaaca
>XLOC_001550_TCONS_00002721 pirin
aaaaaactcaccttaaaaggaaaattttattaattataagatttcaattttcgaatcatgacaagacacaaggaaataaa
tacatcatcttttgaattgagaaagaaaaacaaccaaaataagctgagtgataatgacatagaagcggtagttgcatata
taggcttctagaagctcttgccctccatgattgatagataaagactgtaactcctttttctggatagacttttggagctt
tagagttaagccactcattgagatctccagtgtcttgccatttcgaaaccattcttgctgtaataatagtcttcgatggt
cttgtctatttcagcttgtgtgttcatcacaaaaggaccatgctgaaccactggttcattcagtggctgcccacctacca
aaacaaatctcaatggattggaagatttgttccatacacttagaccctcacctggaccaaaaactaagacatggtgtgcc
tttatgggcactgatttctgaagaccaaaggcaccttcaccttcaattatgtagacaaaagcattccaagattctgggat
gctttgatgatgttgagcattgggttttagggtgaaatcgagatacattgttggagttcgagtgtaaactggagattgaa
cctccatcgattctcctgcaatgattttgacctcgaccccgtctttctctgcctttgggatgtcctcactcagtagttct
tggtatctaggttcaatcattttgtccttggatgagagatttatccacaactgcaaacctctttgagtaccttctcccgc
aggcatttccgagtgaattataccccttcctgcagtcatccactgcacatcacctgttcgtattgtgcccttgtgacccg
caaaatcttgatgagtgaacgtgccttgtagcatgtatgtaacagtctcaaaacctctatgtggatggtcaggaaatcca
gcaggaggtgtaactgcaaattcatccaacataaggaagggatccaaagacttcaactcag
>XLOC_001563_TCONS_00002740 adp-ribosylation factor 2
ctcccattctaagcatttcaataacaagattctcgtaagggcagccttgaaccagatctgccccctctcttcttcccaaa
tcaatctcctttttttattttctgatcacgcaaagaaaatggggttgtcttttaccaagcttttcagccgtctgtttgca
aagaaagagatgcggatacttatggtgggtcttgatgctgctggtaagaccaccatattatacaagctcaagctgggaga
aatagtaacgaccattcctacaattggattcaacgtggagacagtggaatacaagaatatcagcttcacagtctgggatg
ttgggggtcaagataagatccgaccattgtggaggcattactttcagaacactcaagggctaatcttcgttgtagatagt
aatgatcgagaccgtgtggttgaggctagggatgagctgcacaggatgttgaatgaggatgaactgagggatgcagtgct
tcttgtttttgcgaacaaacaagatcttccaaatgctatgaatgctgctgagataactgataagcttggacttcactctc
tccgtcaacgccattggtatatccagagcacatgtgccacctccggggaaggactttatgagggactggactggctgtcg
aacaacattgccaacaaggcataaaagagacgatattggatgattacgatagcttaattctcatcgaagaggagattgtc
ctcaatttttaggcttttgtatctcaccatcttgaaaactccgtactttgatccctttatttgttttcttagaaatttgt
catttctgtcgtgtagatttatatttgaaatcctgtaatttcaacattcttgaataccttttggattgattagttttcaa
aatgacgctctactgcttattgagtgaaatggaaagtactgcattttgcatttcac
>XLOC_001565_TCONS_00002743 udp-glycosyltransferase 87a1-like
ggaagaattgtcggccaccgtatgtagaaaattagtggaaaaaacaccgatagaccatcaaaggcacctaacaagtactt
gctcagttgcttatccaatttttctacctctcctcctcctcctctgtcgccgcagccaccatagccaccgccaacccttg
tgctacagttctccctccagttgtcatggcttcgaaaagaactgaaccaattacatcccgccacgtggtggccgtgcctt
acccgggaagaggccacgtcaacgccatgatgaacctctgcaaaatgctctcggcggcttcaccaaaccacaacctgaaa
cttataataacctttgtaataacagaagaatggcttggcttcatcggctcggaagagaagcctcccaacgttagcttcgc
tacaataccgaatgtcttgccgtcggagctgggtcgggctgccgacatggtaggatttgtgggagctactcagactaaaa
tggtggagccttttgagaagcttctcgaccggcttcagtcgccagtgcacatcatcgtggcagatacttttttgaattgg
tctattgaggttgggaatcggagaaatattccggtggcgtcgtactggcctatgccgtcgtcagtgttttcgagctttca
ctattttgacctcgtcgttcaaaatgggcatttccctttcgaattatctggtaagtttataatacagtaatttttgacac
aggattttatgttagatttatgggtttctctttaccttgattattgttttactatatctccataaaatggtgactcgttt
gacaactctaatcttgaaactaaatcacttact
>XLOC_001614_TCONS_00002824 ---NA---
tcctattacagtcaaccaattttttcaggttatgaataaactaaaccacagtatattaatagatttacagattcatatta
aacttgcaaatcaattactgaacaagggttaataggaataatctcaccaaaaatattgtgtaaaacattatttaaaattc
caatgtcaatttcagaacaaatgcagcaccacccaagtatccaaggacctcggctcaaaaaggatgtcagtgaactgcac
atttgaaagaacgcataaatatgaaaagaaactgacaaacaatttgaagaccttacccacagccttacaaagctttgata
ccaatttgttgggattgatttcacccaattgtcacacaaacagaaaaatacgcccaagaacacacactgtagaaatcaaa
ataacacaagaaattttccacccggttcggccaagcataatgtagggggctcaaaggtaaatcgagtccgtcactataca
agaaccttcaagagagagtgatacaagtttgtacaaccaagactcaaattcgaaccacttctaaatgatcttcgatttac
aaaaggatatcccaaactccaaccttattagtgcaggtttaccagtttcatttggagtccaaatgaaacccctaaatgaa
acataaaactctgaacactacaccaacaatacacaagactacaggctcagtaaagggaaaacacaaaaacacagaaccac
tatctaaactgctcaagaaacagaagtaaagccctcgaagaaatactgtgaaaatcgcctcagacagagagaatgaaaac
ttataaaactag
>XLOC_001629_TCONS_00002853 ring-h2 finger protein atl52-like
atacttggttaagatcccatcaaaattgtcccgtttgtcgcgctccaatagtcagctatacgaattcagctccggtgagc
tcggtgttaacaaactcaaatgattttgcttcgagggaagaggctcgagtggatagtgaagtggatcaacgcgtaatgga
aacagatgacactagggaaatgagggttgggattgaaaatggatcatcaacacaaattgaagatggaaaagtggctgact
ttttgcgaaagaactcaactcgtcacaatctgaggaacagtaagctacgagtactaagtgatttggtcgataatcggatg
aagttagatgaggaattgcaacccgttaggagatcaatatcaatggatttttcttctgcttcaatgatttataatgcggt
ggttgacattcaggcaaaaaaagatgaagggtgttcagatactagactggcaattgtggagaagcaaaattcagatatga
atgcaaagaggaggagcagaaattcaagcatatacaggctaataaagagtgcttcatttggacgttccctgcagaaaggg
cctattccaatgaagaagtcatcttcgtatattgccaagcactccctaagaaagtacagtgcaagccaggattcaatcca
aactcaagcatgagatcaagacttgcgtcatatatttatttccactaataatatgtacttatagcgtgacagaggcatat
gattttgaaaacatagtgaatgagctgattagtctatgatgttatgtttggtggtggcatggaatatggaattcgaggtt
ttaacaaaaatgaaagcggagaagtaaatgattttgtctatttctcgaaactcctattccatgtccacaaacatattgac
aatcaggttttttcttgagatgtattattgcacacaactatgtgtacaattgttgctttggtgcaaaacaaatcaaaata
tggctttcttttaaggcagtataaatcatgctgatgtcccaaattctgaatgttgtgtcaagctttgcttggaaaaatcg
taactcattttgttttgcttatatttgtgcttaccagactttgttgcaatgctgtaatggtatttaagtccaccaattag
agaaagaatttaagaaattggctcattataaagtctagtcgagtcttgtacgctaaacacaagtcgggaagtgttaggac
cacataatgctgtctaattcatttagtttggaagcgtgtcatagaaggtt
>XLOC_001640_TCONS_00002874 abc transporter f family member 1-like
cgggaacaatccacgcagtccgggtaaaatagaaattataaaacagagcaaaagcaatctcaattctttgttctcaagat
ggtgtcggacgcaagcaagaagaaggcggcacagaagaaggcagcggctgcagccaaaagaggagggaaagtggcggcag
ctgtggcatcatcgaaggcggcagcggcagctgaaaacggaagcaagagtgataatttggagaacggaattgggacactt
cagatatctgatcggacgtgtacaggagttttgtgttcgcatccgttgtccagagatatccggatagaatctctctcact
cactttccatggccatgatcttttagttgattctgaactggaacttaattatggcagacgttatggtttgcttgggctga
atggctgtgggaagtctactcttcttgctgcgattgggtgccgggagcttcccattccagaacacatggatatttttcac
cttaccagggagattgaagcttctgacatgtcttcacttgaggctgttataaactgtgatgaggagaggttgcaattaga
gaaagaagctgaagctttggctggacaggaggatggtggcggagaacaacttgaacgcgtttatgaacgtttggaagcaa
ttgatgcatcaactgccgagaagcgagctgccgagatcttatatggtcttggtttcaccaacaaaatgcaagaaaagaaa
acaaaagatttttctggtggctggaggatgaggattgctctagcaagagctctattcatgaatcccaccattttgttgct
cgatgagcctacaaatcatcttgacttggaggcctgtgtttggttagaggagacgttgaaaaaatttgatcgcattctgg
ttgtgatttcacattctcaggattttctgaatggagtctgcaccaacatcatacatatgcaaaataagaaattgaaactc
tattctggtaattatgaccaatatgttcagacccgtgctgaactcgaagagaaccagatgaaacagtacaggtgggagca
ggaacagatatcttcaatgaaggaatatattgcacggtttggacatgggtctgccaaactagctcgtcaggcccagagca
aggagaaaactttggcaaagatggagcgtggtgggctcacagataaggtggtcaaggacaaggttctggttttccggttt
ccagatgtggggaaacttccaccacctgttctacagtttgtcgaagtatcatttggctatactcctgataatctcatcta
caagaaccttgattttggtgtagaccttgattcaagagtagcacttgttggacctaatggagctgggaagagtacactgt
tgaagctgatgacgggggatttagttcctcttgatggcatggtccggcggcacaaccatttgaagattgcgcagttccat
caacacttggccgagaaacttgacatggaattgtcagctctagagttcatgatgaaagagtaccctggaaatggggaaga
gaggatgagggcagcagtggggaagtttgggctaagtggtaaagctcaagtgatgcccatgaagaacttgtcagatggac
aaaggagccgtgtgatatttgcatggttagcttggaggcagccacacatacttcttttggatgaacctactaaccattta
gatattgagacaattgactcactggctgaggcattgaatgaatgggatggtggtcttgttctagtgagccatgacttcag
gctcataaaccaggtggcccatgagatttgggtatgtgagaatcagactgtcactaggtgggagggggatatcatggact
tcaagaagcatttgagggcaaagtctggtttgtttgattgaacttccaacttgatgagctgatttacatcagtaatgaag
ctaaagctagtttcgtggctatagctttgacgcagcacgtcaagagatggatataacgttttagaagtcaaatatgaatg
gctcagagctaaggtagaggaagttggcactaattgctcattgtttggaactttggagccagatccttgaggccttgccg
tccattagaagctatgttgagctttttatttatatattgaatttcgattatactcttatcttagcatatccctgctcata
gctgagggcagagatcagtaggccgactggaaatctttgattaaagtgggagccacaccatatgttttacataaattcta
tatgaatttaatgtccttggatttataacggtgttgctaacttttcatcctcgtgctcttcgtcttgagttggttaattt
ctatatacatatatattcttaagtgctagtacttattataggtgccgagtagttatgtaaggcatgtgtaatgtgaagtt
gtacccatggagccaaaatgaaagactaatgaaatttctcgaactgacttttat
>XLOC_001645_TCONS_00002882 kda class i heat shock
accccctctatcaaaaatgtgatccgtgcacgtgtaatttcataaacgagattcgtatctaccgtgtctaaggttgaaga
taatcgaggttcgtcctataaatactcatataaggcttgactcttagcaagccccaactcaaaagctttgttttctgcat
ttttatctctttagttgacagtgaagctatagccagcaaaaatggacctcatgcccacccacggtgatcgaagaaggagc
catatccacgatcccatctatgagttactcgaatacgaagctctcctctacggtggtgtacgaagtaaggtattggtttg
ttccgttgacggatcagctaagatcgagtggaaggaaaccccggaggcatacatgttcagaactgaccttcagggattca
agaaagaagaagtagaagtgcaagtggaggattgtaatgttgaaccacttatttatctgaatatttttttcaacacgacc
tcttacatgccaattttcttatataggcagtgcaaagattttgactcgagggcgcttatttatttaaatttatgtcttgg
acaggtaaaattgtgaagataagtggcgagaagaaggcggggaacgaagagaaacgcgataattggcagcacgttgagtg
cagcagaggcaagtttatgagtgcattttcgttgcctgagaattgtagaggtgatcaagtgaagtcatcaatggttaatg
gagtgctcactgtcactgtgcctaaaagggatgtgaagcacactcgtcatgtccaagtggctgttaacattgaattagtt
tcatcactacatacaaaactcttcngtgttatttatgtgggaaagaggaaaatgtgatgttaacattagtattaaagttc
tgcataataatcttgtacctaagaatttacaaataaattatc
>XLOC_001699_TCONS_00002963 ---NA---
ccactacacatagcaccaccacttcacagtacttgcaaccatctcctcaacactgcctacagcatcgccaccgtcgccgt
cagaaccaccactaacaccttaaacaaatcaacaccaccgccaactcaccaccagaaccactaccaccgccattgcaaac
aaatcacacatggcagaaaaagaccaccatcactacgtcacgctagatccaccaccacctcacctccacagcacaaccac
caaatagagatccaccattagtagtcgatccaccaccaccactacttcacctctacagcacagccaccaaatctcgatcc
accatcaagcagccagatccaccacctcacctccatagcacagccaccaaatcaggacgtagagcacaccattgccacgg
ccaaatccatcaccaccaactctagatccaccatcagtagtccaatccaccaccaccactaaaacaactcaagcatcacc
acatcatggaaaccaccaccaacaaccaacaaaaatcaaccaaatctagtgtggcggctcatcttcacgcacaaaatcat
ctcaacactatggcggcacaacgccactgcgagcggggtggttctgatcagtgaccctcgcaccatctgtggaggttctc
tatcgcgccagtggtgtgaggtgggctgtcggcgaagagggaagataaatatggcatgtggaataagaagaaggagaaga
tggcactgccaaaaaatttcagatctccgcgcggcagctacgactggagctgcccatgacgacacttagttcgccagatg
ttgcttccgctggtgaagaggatgccgccggtgaagaggaagagaggaagtgaaagatgagagagacgcgtgacgatgag
gatgagagagagagagagatttaggttaatataat
>XLOC_001704_TCONS_00002970 ---NA---
acgttatttcttggtcacaatttatctttttcatcggtcacatattatttattaataacagattaaccaatttaatggtc
acaatcaaccaaatagtttgtgagcacaactatcacttgtgaccaccaccacaccactctctttaacaccactattgcta
ccttcgccgccgaaccaccatgaccaactccccaacaaacaaatcaacagatcgcacaaaacaccaccacatcgtcacgg
cgttcacccgtcgcaaccaacaaaaccacacccactattcattcacagccacggcaacaacccaacctccgtcaccaaaa
aatactaacttcgcaacattcaccacacgcacactctttgtgcacgtagctcaaactcactcccctacctttgcaaactg
ttgaaattttgctgaatctctctttggaaaaatctcttgatgtctgggcatgcacaaggacgaggcggtggcagtcgagg
tcagtcgtctccatcaactggacgtggcgacggtggtccaggccgaggtcatgtatcatcgcaatcgggagtttacaatg
ttcatccatcttcttctcagccatcgactcctactgtgccggttttgtcactgagcgaagaagttgagcaagagctcacg
cttcagccctcagcttcgtcttcgtctttggtgcatgtggctatgctagtctagcaggctccgccggcggaggcggcaca
atcgaagcaacaacaattgtcgccggtgtctttcaaagctacccccgag
>XLOC_001732_TCONS_00003022 polygalacturonase-like
ttacgatgtccaaagtttgggagcaaaacctgatggaaaaactgattgcaccaaggcattcttgagtgcatgggcctctg
cctgtgcttctacacagccagccaccatttacgtgccaccaggaagatacttgctcggtgtcacaagttttgccggccag
ttatgcaaaaaccaggccataacgctacgcattgatggcactcttgtagctccatctgattataatgttattggaaattc
tggtaactggatcaagttcgaaagagtgaccggagtttctgtcattggtggaatcctagatggccaaggggctgatttgt
gggcttgcaagaattccggcaagaattgtccaaatggagcaacgactctggccttctacaattcaaaaaacatcatgatc
actggattatcttcaataaatagccagaaattccacattctggttgatggatgccaaaacgccaagctggttgaaacgaa
agtttcagcagcagggaatagcccaaacaccgacggaattcacgtggaaaaatctttaggagtcacacttatgaactcta
aaattggcaccggagatgattgtatctctataggccccggcacttccaacttgtggatcgaaaacgtctcctgcggcccc
ggccatgggataagcattgggagtcttggctgggatttgcaagaacctggagtgcaaaatgtgacagttaaaacagttac
atttacaggaactcaaaatgggttgagagtgaagacatgggccaggcaaagcaatggatttgttaaatatgttcttttcc
aggatgttgtcatggttaacgttgaaaacccaataattattgaccaaaattactgccctgacgaccacaaatgcccta
>XLOC_001778_TCONS_00003107 chloroplastic
ctttgatgaaatttgcttatgatctcaaaaactagcaagcgttggctgtaaaaggagaaagtagagacttttcattttca
atcaaccacataaattacaaggaaaatgagacatcgtcaatcaaaatacagagttacaaaactgaagacaatgttcaagt
attggtccaaatgcaggagcatttgtaaagcctaattcctctcctggtcttactttagtttgcaatccctgctgccaatt
gaagaaaagacaagaaagaaaattttctctccttttattatgaactctcaaatgatattaccctgatctgagtaccttgt
gcgtggatttcttataagtttacaacccccagaatccataaataactccggaaggccaccagcaaccgagaaacaagcca
ggaaaacctaggagacttctttggctgctgctataatggcttctgctgttatgccaaattccctgtatattattcctgca
ggtgcactagccccaaatcggtcaattccaatggccttccctttctgtccaacaatcttatgccatccaaatgttgatcc
agcttcaatgctaaccctagctgttacagacgcaggcaaaacactttccttgtactcgtctgattgctcgtcaaaaagct
cccaagaaacgaaagagacgactctaactgtcttcccttcctttctgagttcatcagcagcctttgctgcaatttccaac
tcggaacctgttcccatcaaaatcacatcaggcttgttaccagatgaattatctgatataatgtaacctcccttttctac
tccttcgatggaggttccaggaagttggggcagcttttgccgagagagggcgaggacagatggtctctttctgttgagga
cagccaccttgtatgcaccggctgtctcatttccgtctgctggacggagcatcaaaatgttgggcatagctcggaaactt
gccaagtgctcaataggctgatgagttggtccatcttcaccaagaccaattgagtcgtgtgtcataacatagataactcc
ggcttcacacaaggcagaaatcctcatggctgctctcatgtagtcagtaaacacaaagaaagttgcacagtaaggaatca
agccagggctatggagagcaattccattacagatggctcccatactgtgttcacgtacaccaaacctcacattgcgctct
tcgggcgtgttcttttggaaatcaccaaacatttttagaagggtcatgttagacgaggcaagatcagcactgccaccaag
tagaccagggagaaccttagcaagagcattgaggttttgttgagaaagattcctggtggcatcagctgggctctctggag
tgtatgttggaagagctttctcccaaccagaaggtagttcaccagtaaagatagacttaaattctgttgcttcctccgga
tacttcttctcgtattcagcaaacttggcattccattcagcttcaagggcagcaccttcagggatatggcggctccaatg
cttcttcacatcatcgggcacatggaagggctcataaggccatccaaggttcttcctggtggcatcaacttccttggcac
ccagtgcacttccatgtacactgtatgagttagccttgttgggagaaccgtaaccaatggttgtagtcaccttaatcaaa
gtgggcttgtctgttacggcctttgcttccttgatggcagcacgaatttcatcataaccagtgtttccattcttcaccca
gattacatgccatccaagagcctcaaaacgggtgtcaacactctcggtgaaggcaatttctgtgtcaccatcaatagaaa
tatggttgtcatcatagaaagcaatcaactttccaagtccccagtgcccagcaagggaacaagcctcatttgaaatgccc
tccatttggcatccatcaccaaggatacaataagtatagtgatcaacaacttcgctatcaggcttgttgtaacgagcagc
caagtgcttctctgcaagggccaaaccaacagcattgcaaataccctgaccaagtggaccagtggtgacttcaataccaa
gtgtctcaaagttctcaggatgaccaggtgttttgcttccccattgacggaaacccttcaaatcctcttcctggacggag
tcatatcctgctaggtgtagaagagcatactgaagcatgcatccgtggccagcggagagcacaaagcggtcacgattgaa
ccacgagtggttcttgggattatacctcatgacctcatcgtacaatatatgacccatcggagcgcaacccatgggcagac
ccgggtgacccgagttggccttctcaacagcatcgatggccaagaaccggatagtgttgaccgatttttcaacaagggcc
gtatctgtagttttctctagtgtctctacagtagcggaggcgcgcggcacagagtggcg
>XLOC_001807_TCONS_00003162 ---NA---
catttaccttccactttctatgaaacggcagtaacaaaaatgaacggaattgttgttcctatgaaacagcagccatttat
cttccatttaccttctatcagcttaggaatcgaaaagacttgaaactgttgaatgggaagtataagttagataattgaaa
atggccactctaattccattccagagatttcagcaatttacatggataggaacggatattcggtcttataaccaggtgat
gattccaccgaattttgaagctgaaaaatacaatttgcaggaaatcgaactgtactccacgtccagccaagtag
>XLOC_001826_TCONS_00003193 probable non-specific lipid-transfer protein akcs9
gaaatgggttgggatgctaattttgattactatggtttgaaaatgttggggaaatgggttgggatgctaattttgattgc
tatggttgctggtggttgggtgggtacaatggcacaaggcgtaactccaagccaatgtaaggatgaaaaaaatactctgg
ttaataattgcaggccagttatttttgggagaaatccatcggctgcttgttgtcaaaacgtaagggatgctcatattgaa
tgtgtttgtccttatcttggccctaaagcggcagcgacaattaaaggcattggagtagcacgtgttgtgaaactcattga
agggtgtggtaggcctgttcctcgcaactacagatgtggaagtattactactccaccatgaagtgtccctaaaaatcaag
atccttacaatatttactataattactggtgtagtagaataagttaagctccatcgtggtagctcaccactttatttgag
cttactttgttatgtatttggtgtaactttcttgtgtttaatttaatgcattgtcagaaataaaattacgcttttat
>XLOC_001884_TCONS_00003292 secoisolariciresinol dehydrogenase-like
ttccatcggagaggagccttattttctacaagaaatccaccgaagggttctttgtttctagataaatgacaaacaggcta
gaaggcaaggttgctgtaataactggtggcgccagtggcataggggaaacctcagccaggcttttcgtcaaacatggcgc
taaggttgttgttgctgatctccaagataaactaggccaggcggtgtgcgaaagcataggatctccaaaagtcatttcct
atgtccactgcgacgtaactaatgatgccgatgtacaaaatgcagtggacacggctgtttccaagtacggtaaactagac
ataatgtttgggaatgctggtatcccgggcaagggcgacacctcaattttggctaccgactatgaagactacaagaaggt
tttcgacgttaatgtttttggcatgtttctatgcgccaaacatgctgcaagggtaatgattccagccaagaaagggagca
ttatctttacttctagtgtcgcctctgtggtttattgggatattcctcatgcatatgctacatccaaaactgcagtagta
gggtttacaaagaatttgtgtgttgaattgggaaagcatggaattagagtcaattgcatttctccctttgctattgctac
accaatgatgatgactgggttcaaagacacaggaaaggagaaggtggaggaattggtgcatgaaatagcaaatttgaaag
agacagtcccagagacaaatgacatagctgaggctgcactgttcctggccagtgatggatccaagtatgtaagtgggcag
aatctagtcattgatgggggttacagcgttacaaatgttgccctcagagaaggcctaaagaaaatgttttcttgattcag
tttattgtcatcattgtcataaaaatagctgagtttttcagttcctcaattgcatttatatatatgcattgggagtattt
tgacaatgcaatgaataagatttttaatttctctctttttaatatcgttgggtattatccaactcgttcacctactaaac
atttcataaaattcacttctttatattgtttagtattattcatgcattaggctggacaatcaaatgaataagattttaat
ttctttctattattaagtattgtctaatgttatacagtccattaacctaccaaacatggagtaata
>XLOC_001986_TCONS_00003439 heat shock protein 83-like
cgaaagtattgcaatggcggatgttcatatgtcagatgcggagaccttcgctttccaggcggagatcaaccagcttctga
gtttgattatcaacacattttacagtaacaaggagatcttccttcgagagttgattagcaatgcctccgatgctttggat
aagatccggtttgagagcttgactgataagagtaagcttgatgcgcagccggagttgtttattcgacttgtgccggataa
ggcgaataagactctgtcaatcattgacagcggtattggcatgaccaaagcagatttggtgaacaatttaggcacaattg
cgaggtctgggaccaaagaattatggaggcattgcaggctggtgctgatgtaagtatgattgggcagttcggtgtcggtt
tctactccgcttatcttgttgcagagaaggtgattgttaccaccaagcacaacgatgatgagcaatacatttgggaatcg
caagctggaggctcattcaccgttacaagggatgtcaatggagagcaacttggcagaggaaccaagatcacccttttctt
gaaggaagatcagttggaatacctggaggagaggagaatcaaggatctcgtgaagaagcactccgagtttattagctatc
ccatttatctctggactgagaagacaaccgagaaggaaattagtgatgatgaggatgatgagccaaagaaagaagaggag
ggtgatattgaggaggtcgatgaggacaaagagaaggagaagggaaaaaagaagaagatcaaggaagtttctcatgagtg
gcaacagatcaacaagcaaaaaccgatctggttgcgtaagccagaggagatcaccaaggaggaatatgcctccttctaca
agagcttgaccaatgactgggaggatcaccttgctgtcaagcacttttctgttgagggtcagcttgaatttaaggccatc
ctcttcgttccaaagagggctccattcgatctttttgacacccgcaagaagatgaacaacatcaagctctatgttaggag
agtgttcatcatggataactgcgaggagctcatccctgaataccttggatttgtcaagggtgtagttgactctgatgatt
tgccactaaacatttcccgtgagacgttgcagcaaaacaagattctcaaggtgattaggaagaaccttgtgaagaagtgc
attgagatgtttaatgagattgctgagaataaggaagactataacaagttctatgaagctttctccaagaatttgaagtt
gggtatccatgaggacagccaaaaccgggctaaattggctgacttgctcaggtattattcaacaaagagtggcgatgaat
tgactagcctgaaggattatgtgaccaggatgaaggaggggcaaaaggacatctactacattactggcgagagcaagaaa
gctgtagagaactctcccttcttggagcgactcaagaagaagggatatgaagtactctacatggttgatgcaattgatga
atatgctgttggccagcttaaagaatatgatggcaagaagctggtttctgccaccaaggaagggttgaaactcgatgatg
aaactgaggaagaaaagaacagaaaggaggagaaaaagaagtcgtttgagagcctttgcaaggttatcaaggacattctt
ggagacaaagttgagaaggtagttatttccgataggattgtagactcaccatgctgcttggttactggagagtatggttg
gactgcaaacatggagaggatcatgaaggcgcaagcattgagggataatagcatggggtcttacatgtctagcaagaaga
cgatggaaattaaccctgacaacggaattatggaggaattgaggaagagagcggaggctgacaagaatgacaagtcggtg
aaggatcttgtgttgctactgtttgagactgcccttttgacttctgggttcagtctggatgaccccaacacatttgcatc
aagaattcacagaatgttgaagctgggattgagcattgacgaggacgatgaagctggtgaggatgctgaaatgcccggac
ttgaggaagatggcaatgaagagagcaagatggaggaggtggattaaaaggtgaaattatattatctcctgtgtttttgc
cttgttagtgtgtctgctaggagtctgaaagggaacaatccatttgaagtgtctggtttacctttaatttttgtgcaagt
gttcgcctgaaatgttgctagactggtgtgtttgtgcctcgtacaaaattaataatgtaagtttgtggttttttgagtaa
tttacgtcttggttatgatgtataattgtatattaaattgcacactaattgatgaactttaac
>XLOC_001988_TCONS_00003441 acidic endochitinase-like
ccaaaccaagaatttttgaattatggcagtttattcacaagttcaaatcttgatattttcaatcttaattgcatgtttct
ttgttaggtctttaaatgccagtggaattgcaatctattggggacaaaatggcaacgaaggaaccttagcagatacctgc
tccacaggaaactataagttcgtgaatattgctttcttgaccaccttcggcaatggtcagaccccagtgctgaatttagc
cgggcactgtgatcccagctcgggtacttgcactcgtttaagcgacgaaatccgagcttgccaaggtcaaggaatcaaag
tactcctctcccttggaggtggagtagggagttacacgctttcgtctcctgatgatgcacgagatgtcgcaaattatctt
tggaacaactatttaggtggccaatctgggtcgaggccattgggggatgcgattttggatggtattgactttgacattga
gtcgggttcaggtcaatactgggatgagctagcaagggcacttaaagggtttgactcgcaaaaggtatccttggctgcgg
cacctcaatgtccattcccggatgcaaatcttgacactgctatacaaactggccttttcgactatgtttggatacaattt
tacaataatccacagtgtcattacactgataatgctgacaatctgttagctagatggaaccaatggatgtctattccatc
caatcaaatattcttgggattacctgctgcgcctaatgctgcacctagtggtggatacatgccaccagatgtgcttatga
atcaggttcttccatctatcaaatcttcctcaaaatatggaggggttatgctatggagtaaattcttcgacgacagctat
agttcaaccattaaaagcagcgtctaaaagaaagattgattgtttgctccttgtaaggacagagatgcatatcccgacta
ttcattacttcgtcacatcttgacttcgttttatatttttagtgatgctactaaaatatttcgattttcgactaataaat
gtaatgctacgtactataaaataaaagaaataaaaaaggtgaagcctttttattggattatatatcttagcagcttgg
>XLOC_002005_TCONS_00003471 beta-carotene hydroxylase
tcaatattaataattctctatcttttttccttttcggtacatgcagaagattaaatcaaaacaatttcattaatatctca
ctaatgtttcttcattctaacaatttttcaaaatatgttcccccaaaacatcatgaattcttagaaaatttaattcttct
gctggtttccttgtccaattcttcaagccctccaacttcttcaagttccttgggtcctaggaacagcccatatgggacac
cttcgaatttgtccgagtgatgaagttgatgagctgcagccactcttctaagatatggtacatttgcaatgggccccacg
gggaatctcttgtgaacaagaccatcgtggacaaacatgtaggccatgccaaaaactgtaattccaagaccagctccgaa
gcatagaccaggaacaaggcctttgtggaaaaaaccataggagaggagggctatggccggaacagcattgattatggcaa
aaatgtcgttgagctcgaaagggccttctcttggtctatggtgtgactgtcatttaaaataaacaaaattaacttttttg
acttttttttcccctcaattgaaggagactgcccaatcaaattctcgaccaaaaataacaataataaattgcttaaaaaa
aaaaaaaaaaaa
>XLOC_002006_TCONS_00003472 beta-carotene hydroxylase
aacttacagcagcccccactgccaaagcaaatgtactaaacatttctgcataaggtacctccccaccctccatttgccag
gaaaatctgtaataaacagccatgacagccatagaagtaatcccgaaactggacataacagcagcgacgaaataagtaaa
tctctctgatttcttcttagctaatttctcagccagtcgggctgcagataattctctctcaatgtcctctgcagttgggc
tcctctccagttctctactcgattccaatttctcatcctccagcacaaaacaaactgtcaagttattcttccttctacaa
ctcaaaatcttatcaaatttctgaatggaaggggagaatagtttagtgggcttcgggccgagaaatgggctgtacttgaa
aaaaatggttcttgaagaacaaccagcgactgaaattccggctgccatggacggtggttccaagggggtgagaatgtaga
ggggattaagactttgaattggtggattggtgggttcacgtagaccacatgttaggtctctggacttggcttttgtgatt
gtggtttaaataggag
>XLOC_002018_TCONS_00003488 late embryogenesis abundant hydroxyproline-rich glycofamily
ttaaatcttttgagattagacaaacatgctcttagtagttactagtaacgggttgttgaaatcaattacttagtagttac
tagtaacgggttctagcatacagcaaacggtacacactgcaaaaaaatatatattctcagattttatactgtattagaaa
gttaaagaaagcccaagatcactcaaaaatatgcttgtagttcatatctatttgcacctcaagtctccaattaatttcag
tctcaaattaattgccaggatgcaatccatttctgtggatttctttttcttcagtactttgagcagctccacttttccat
tcaatttagacttgctagtcaaggttaataccccagaattaagatcaaatccaagttgttgagagttttggacattggtt
gacgacaaattcacgatgacattaaacttcttagtcgaacgagctctgacgcgtgcttcacgaacaaaggccaccccaac
gctcaagtcattgtagtagaagtcgatcgtgctatcatggaacttatagtggccaaaattggtgttctcgactccaagtt
cagcattcatacttatgttgaatgaaggattagcgtctgaagagaaatcgaaggtatcgaacgttgcagatcgaaccctg
aactttggtgttcgtattttcatgacggtcagagcaaaaagcaatatatagcggtttgaaacacaacaaagatagcaata
tataataaacatttcatacgcttctttttgcgagcatctttggagtgcaatacggctgtttcttcgtcatgtttggtatg
accgttggcttgatgaatttgctgatcttttgtctgtcattctaatatgcagaatctcgatatcaacaaaatatctctgg
caactagagattttttccaaaaagaagtatacgagattggaacgcgtacgaatttgacttgtcagagtagaggagaagat
atttttgtgagaaaggtggatataatgg
>XLOC_002020_TCONS_00003490 late blight resistance protein homolog r1a-10
agaaacgcatggacaaatttatagctctaagtttcaacaacttaccttatcacttgagagcatgttttctctactttggg
atcttcccagaagacttccagatcccgatgtcgaaactggttcgcttgtggattgctgaaggactcatagaggaaaaaca
caatttgaacttggaagatattgcagaggagtacttagaggatcttgtcaacaggaatttagtaatggtgggaaaacgaa
ggtctgatggtaaagttaaaatatgccacgtgcatgatatgattcatgacttttgcaagaaggaagctgctgaacaaaat
tttctccatgagattaccaattcatcttccactaccgttcccttcgaaaaataccgccgccttggcattcattcccacgt
tttgaactttctccgttctgaacaatttagtccatgcgttaggtctttattgtgtttctccactgaagacattacactgc
cacgtgatctcgtttcttccatccctggaggctttaagttgctcagggtgatagatggcagacccatcactttccctcgt
tttcctcccgaccttactcatctgattcatttgaggtaccttgttctctccatcgactctgccatccttcctgaaactat
ttccaaactcaagaacatgcaaactctcatagttgggacatcgtcacgcacccttgaaatcaaagcagacatttggaaga
tgattcacctgaggcatcttgaagtaaatgcatccacatctttgcccaaaacaggtaaaagtaaaggagactcattgaaa
ctactgccatccgcccttaccagcaaaatgagaaacagtaaagacgactctttgaaaagtggaaacctagaaatactttc
tacagtgtcacctgaaagttgttctgaagacgtctttgctgcaactccaaaccttaagaaattgggcattcgtggccaat
tatctaaacttctggaggtgaagggtggatctattttgttcgatagccttggcaaaaaattggttaatcttgaaaatttg
aagctattgaatgatgtatatcctcggtcaccttccgaagtcaaactagttagcctaccacaggcgtacaaatttccacc
gaagctaaagaagttaacactatcagacactctgcttgattgggagcacatgtctacactaggaaaattggaaaacgtcg
agattctcaagttgaaagactatgcattcgtgggaaaattgtggcagccagtggagggagattttcgtgctctcagagtc
ttgcatgttggaaagactaatttagtttcttggagtgcttcagcagttcatttcccaagacttaggcgtctttatcttaa
acactgcactgaactctacgaagtgccatcaggcctcggtgacatttcaagcctccagataatggacttgtaccatacca
gcaaatcagcagctgcttctgccaagaaaattgaactgcttaaaagcaactgtggttttaagcttaacatttaccctcca
gaccctccagccgaagatcagtgatcacatactgtaaaagcttacaaataattctataaacaataatgccaagaacgttg
accaaatggagttttgatgcacggagacatggcttcgcttcctaatcttgtagttcttgtcggaatgaaacgatctgttg
tacttcattttactgtgtgttaaactttggaaaatttgtgttttattttgtttaatgtgttgaacaattgttacattttt
taccttctgtctatgttagacttctgattcggttttcgtggttagtaaggaaaaggatcttgaagttgaaaaatgaaact
tgcatttcattatgttcaatgtgttgaaccgcaattatctttttc
>XLOC_002099_TCONS_00003618 ---NA---
acgttccaaaagtttgcgaacaaagttcacataataatccaacatatacaaaacttcatgtaaccgttcaattaataact
actaatcaaggcgacgcctccactcatgtgttcgactccatgctaccttttgtcttgcataccgtcacgttcaccgaaat
ccgaaggtttacttcatcgttgacacgaacgcgagattggaacatttgagagaaatcgtcaactctttcagccgccgcat
ggttaactaaggaagtgctaccaccagaggattcaccgattgatttttctttcacaaccc
>XLOC_002100_TCONS_00003619 abc transporter g family member 14-like
ccatcatgtgctccctaattttgtcaattttctaaagaattctctctttttccggtcaatgcctttgcaggactcactaa
tttaaagctgttttgtcgattctaatgccccatgtggatcctgtatcctgtttgcataatgctattgtgctttgaggttt
ttcgttttctcatttcctttatctttatcaacagatatggctgattcaaactgttttcttttcatagcatacttatctct
gttaaggacattccaagtcacgttccaaaagtatttaaatgtttacggagttaattatgtaaaccactgccagacgtgta
ctacattaaattttttggggtacaggatcaaaacctggcaatgtggtttttcttaataaaacattattcctcagttgaag
aaatagagaactatttgtacttctgtggtgaaagagtctcctgctaagcacccttcatcgcacccgatgtaaagctagat
atgccataaatcgatagcccaccaacatcagtgccatgacggccacatccgtccacagattgcttatacctactgctttg
acggcgggataatctgtgaccctgcaatggcctcctgttgcacactcataatagtcgtcctcactgtactgaaccccaag
aagaagcttgtaacagtagtagctgtagctcaggtactttagccaaactatgaaagggggaatctgtctaatatagtatc
ctccagcaattaggaacaccagagttgtaactgaagctaaagtggcggcttgtttaacttccatgagtaaggcaccaaat
gcaaggccgagactttgtgcaactaggacactgtagagaacaatgagaagggagaagataaaggtgccagggtcaggttt
gaggcctcccatccaataaagaatgaatgtaaatgctgtcggaagtgcgagctccagaggcagatctcccactgttctgg
ctaggaagtaggaggagagccggtacattccagatgaccgttccttgattagcatggttctttcttgaggaaaagtgaaa
acagcattgtagagtgggtagaaaccccaaaacacggagaagaaaaacagcatggcaatacgatcgtcaatgtgagatgt
tggagtgtgccaccacagaagcccggcaagtattgccacactcaggacttggaagattcgtaacctgttaaaggcatcaa
accttcgctctcgcagtcctcttagaagaagcaccttgaattgatgccaccaagtagtgcaccattgctctggcataata
tcacttcttgtggaggtttcctttatgtagttgtagctatttgcatctgaactgcatagctcagtttttaagcttgttga
aatgttcttgtcataagcagagatgagaaactctctcacggattttggatcttgttttgttttgtcaccacactcggttg
cgtgatggaaatcaggtccaattccattagcaagatcgagcaggatatctgcaggattgtcgatgacggaagttgaaaac
cctattgaagagaagtactccaaggctgtcgcagtaggaccatagtagattgggcaaccctctgagagcaagactacctt
gtcaaacatatggtagagtcggctagaaggctgatggatggtggttatgacagttcgaccaccactagctagccgtttga
ctgtgttcaagatccgctgagccgtggttgagtcaagacctgatgtaggctcatctagcaataataaacttgggttgatt
aacatttcttggcctatgcttaccctctttttctccccacctgat
>XLOC_002127_TCONS_00003662 ---NA---
ttaaaaaaaaattccccaatccacgaaccctaaacatcgcaaatcaggaaatcatctcctccaatttctactgaaggtaa
tttgttgaagtaatactgaattttgctgtgtataaacgagatcttccgccttatgcaatctcgagtgaaaggatcgaagg
aactgccgggtattagggtatatgtcctactctgaggcattcaacacgaatgctttcatgaagttattgcttgactcacg
tgtcagctattcaccctcattttctttcgccagaaatagattgaaggccagattgcatcattttctttattgtacttcaa
ggacagttgactagtgaattttttatgatttgtatcatttacgtgtattaaaattcgtcatagatgctgacaatttggtt
tcatattattatatataaattgttacggtaaaagttcacttttcttcctcaagtcttaatggatgttagcattctggctt
cattgtgatattttagtcggtataatatatattattcatgtctttcaaggtaagaagcactgccgggtatttttacttgt
tccatgtagatattttggtggaatcttcgatgttgaatcgcttgtaaaggttacttcaacagcttgctagcaaacatgct
atcgaaatttgactgaatgtaatcccgtattgaaggcagtgaaaccttctcctaatttgatcatgaacataactatctgc
aagggaaaagagctacggacgagaacgaggaaggaaatggaacagatccaacaacgaaacagagtgtaaaagatttatct
tgtagttgtcaaactccacttttatgtaatcgacaccgaacttgtcgtaaattaag
>XLOC_002141_TCONS_00003683 f-box protein pp2-a12
tgttccattctgttgcatatctgcagcaaatctggtggcttgaagtggatggcgaggtcgagtttccattccctgcaggg
tcctatagcctgtttttcctactgcaactgggacgtacatataagaggttcggccaaagactttgcaactccgaacatgt
tcatggttgggatataaagccagtgcaattcaagctctcaacttcagatggacagcaagctacatcccaggtttacttga
aagaaactggaaaatggatttactatcatgccggggattttttggttgcggattccagaaaatcgactaaagtcaaattt
tcgatgacacaaattgattgcacacgcactaaaggtggtctttgtgtagattctgtactagtgtatccttgtgagtttag
aaagaggttgcagcgtttttaattgcagtaatccttctcgatcggatgtagcattccatagatgtaggggttatagacta
gttgaaactcaagttctttgtgctgaatatgtacattggttataatcgagtcgtcaaccttagtgaaactctactctcac
ttttgtgtttgttgagatttagtcctttgaaattatgt
>XLOC_002171_TCONS_00003732 ocs element-binding factor 1
cttcccttcctgtcttctctttatattttgattttgaatttccagtgtactgttgttgttctgttccctgccttaattct
tcagatttctgggttctgattttagatcagaaactaacccgtttgatgcagtatagtcttgatgctgcataatttgttat
tgatgtttaagattcatgtctcctgtactcgttgaaatcccccgttctgggttnnnnnnnnnnnnnnnnnnnnnnnnnnn
nnnnnnnnnaaaaatggcttcttcgagtggaaattcttcagggtctagacagattcagaactcgggttctggagaagatt
tgcagcagttgacggatctaaggaagaggaagaaaatgcaatcgaatcgcgaatcggcgaaacgatcccgattgagaaag
cagaagcatttggatgatatgatggctaaagcgactcagttgaagaatgagaacgaccagattcttactagtataaatgt
caccacacagcactacatgaaagtggaggctgaaaactcaatcttgagggctcaaatgacggaactcagccaaagactgc
aatccctcgatgaaatccttaattacatcaactccaacaccgccaccatcgccgccactactgcggtggcgccaaccacc
aaccgcatgttacaggctgaggagttcgaagggttttctgatggtttcttgaataatccatggaatttaatgaaccttaa
ccaacatcccatcatagcctcagctgatatgttagattattaatcttatggtggtagattatgaatcttagtgttctttt
tttattatttgtttttttcttattaatgagttctaatggtgtatttctataaaattgccatttggaatattccaagtaaa
tgccgtttgggatattttgtatcatttttcactttgaaaaaccttacctcaaaacaaactttttaaagtagaacctaaat
gtgtcgaaatcaagtgacatggggggatgtattgccgtcccaaggtgcaattttggagatatatgtgaaaaactttatgg
actcttctaaattttggaagaatatttcttcaacataaa
>XLOC_002190_TCONS_00003758 ---NA---
cccagattaggctttttcgaactgggtgaacattttttgtgttgattttcgtttctgcaatttatgcttcttgttgtatt
tgaatcgattttgcatgttcttgagtaattcgaacccaacaaattggtatcaaagcctcgtaaggtcgt
>XLOC_002225_TCONS_00003823 solute carrier family 35 member f2-like
cttgaataataactcgattggggaagtgtaataatagagacatctcaacaatgtccaactcatctctaatggaaagccat
ccacattatacaatagtatttcatcaacaagtaaagataaaatttatccattatgctttagataaaagaaagacgaccct
tgactctcacgatgaaatagcagtgtcattctatttcgaccacacattcattaataaaaataatattttttatcacatca
ataactttttcttactttttaactacatatttctcatcatatcactatttaaaatatattattttctcaataatatccat
caaacatcccttaaatataagatggaacttgcaagatacaaaatataatattttgtactaatagacacatctcaacagtg
tcctactcatctctatcagaaagagatcagcattatacaatagtagatcttcgattcgtacaaataaaatttacccatta
tgcatcagataaaaagaaaggcgaccctcgactctcataatgaaacagcaatgtcatttctagtatctgaattttcttca
tctaggagacgatgtgccggattatggtctgcatcttgaatagttggcatgctttcaggatccttcttggttatagaata
tatgacaattccaatgacgactagtgcaaaagcgagaaagtataaccaatcaaccttctgcttgtagaaaaatattctaa
tgacgactgcccacatatcagatgtaagaagagagagattaaacagtgtagatccactcatctgtagaacaaaaggaacg
agtgtgtagagcataaagcttgatgccgtataacaggcaaaggctgccataatttctggagaccacgtcaccgatacaaa
gatcttcctctccaataccgtgcaaacaaaccaatcatagtgactacttcaacacgatctttcttcttgacgcaaaattc
ctcaccaacattgctcagcgcgaaaaaaattgtccctgcaatgacaagtacatcacccaaaagaggtttcgaaccacctc
cacctccctcccaagcatcagacagaatcaccagaccaagtcctgcaagacaaattgctgcaccaaagaactgccacccg
gaatattttgtgccaaggaaaatccatgtgagcaatattacccatgggatcgtccaacaatccaatatcgtcacacttgt
aattgatgagaattcataagctttattaacgagataattgccgtggacatcaacaaatcctaggagaacgtaccaatacc
aaggaaccagcaatttttggcgccggtacagcatgacacttccatacaccagagccagagccaagtaactaaagaatgac
agagtaagaggtgcatcaacaccttcagtggcaactaaagaggcagtgaagctcataatggctatgtcaaaagacacaac
ctggcctaaaaacaataagaacaacgtcctcaaattgccttcatggtttctccaacatcctctgcccatggcacagaaaa
gtctaggcaatattcgtgtgtgt
>XLOC_002284_TCONS_00003910 protein srg1-like
tcaaataaaatgttatcaattaatgttgtacaggtaacaaattcttcattttcacaatttggtgggacctttgaaaatac
caaattagcacgatattcttgccacatgccaataatgttttgacacattatttaagtgaacaaatgtaatataatttgga
gagaagatcaaagataggaggggaagagagaccattggcaaaattgctgcagatggagccaaggtttaaaaagctaggta
gttctttacaggtgcctattgtgcaggaattggccaaggagaaatcgaccgctattccaccaagataccagcgtcctaat
gaagatcatctcatttcgtccttacctgaaaatcaaattcctgtgattgacatcgaaaagttgatggagaaagattcaat
ggatacagagcttcaaaaactgcacactgcgtgccaagaatggggtttctttcagttgatcaaccatggggttagctttc
caaaggtggagaaaatgaagttagaaattcaagaattcttcaatcacccaatagaggaaaagaagaagtttagtcaagaa
tcaggggacatagagggttatggacagacctttgttgtatcagaagagcaaaagcttgattgggcagacttattctatgt
aatcaccttaccaatccacttgagaaagcctcacttaattcccaagcttcctgctaagttcagggatgcaatagacgaat
atgccgcagaattgaaaaaccttgctgtgaaaatcctagacctaatggctaaagctttacacatgaaagctgaggaaatg
aacatgcttttcgaagaagggatgcaagcaatgaggatgaattattatcctccctgcccccaaccggaactcgttaccgg
cctttgcccccactctgattcagttggactcaccatcctcctccaagtcaatgaaattgaaggtcttcagattaagaaaa
atggagcttggattcctgtttcaccactccctaatgcttttgttatcaacattggagacatcttggagattgtgacgaat
ggaatttaccgaagcgttgaacatcgagcaactgtcaactcgaagaaagaaaggctctccattgccacatttttcaactc
aaatatagatggtgatttaggtccagcaccaagccttgtgactccagaaactcccgctaaattcaaaagaatcagccatg
ttgattattttcaaggattattttcgcgggaacttgatgggaaatcatacctcgacaccatgagaatttagagtctggta
gctgctatctgcacccagaatcaagttgctttgattgaataaatgtgtgtcaactagtagaagaatgattgaagtcttgt
tactcaaataaggcccttttattgattagccaatttaacatagtaattaatgatggaaattgtatgtcagaagttgcaat
gttactctgtattgaaaaacacacacttgaaatatttaattatttcaggtgactttttttccttcttaattatggttaat
cttgttaagtccaagataagaattggaagtatgtataggcaacaatttcttgtcaagatgatactggattacgtgacttg
tataactccattgagattatcaaagtcgtgcagaatgcagatgataataatgcatgctgtaaaagctatgttgataacta
aatcaaaattcaaaaatttcagttctttgagacactgtcaaacagagtgattgttcgctttattctgaacaagaatggag
agcaaccaatgatgcatagaacccatctttcgtgacttcccttttcaacaatgacaacattcttcacaacagcaatggtg
tctgtccccattatcgtagtcaggcgatgagctacaacaatagtagttcagttcaccataactctgctatagcaattctt
tgcttttgtccccattatcgtaggcgggcgatgagctacaacaaaagtatctttggatctttcaaaattgctcttgctat
agcaattctttgcttttgtccaccagacaattgaattcctctctccaacgttagtatcgtattcttgaggcaatcctgat
atcaagttgtgcgcattagcagctcttgttgctgaaatgatctcctcttcagctacatctcccgtcttcccatgtgcaat
gttttcacggattgtttcgttgaaatgaataggttcttgactcaataatcccatttgttgcctcagccaacctagcttca
attttcggatttccactccatccaataatatttgtgttggtcccagagttcacaaagaacataaagaaaacagtaaattg
aagagttaaagagaacacaaatgatttttcacccccaaagggatccagatggtcaaccttatgcctacttacccgttgag
catccacacgaagggattacactctagttcactaaaattaccaataatcaagttacaatgtacgagatttcttctatttg
ttctagcctcaaaaccactcaaaatatacacaatctcacagataatagatctag
>XLOC_002328_TCONS_00003983 annexin d2-like
gtcttgtcaccttttactcagggtgtgtttgagccacttcaggtaaactcaccagacaacaatcagagtcatatatacac
accactcgcacaatagagctacagagtgaaaaataaaaaataaaaaatggcgactcttaaagttccttcatccgttcctt
cacctgctgaggactgtgagcaactcaaaaaagcttttgcaggatggggaacaaatgagaaattgattatccagattctg
gctcataggaatgctgcacaacgcaagttgatccgggaaacatatgctgcaacttatggagaagatcttctgaaagactt
ggacagtgaactttcaaatgattttcagcgtgtagtactgctctggacgctggatccagctgagcgagatgcatacttgg
ttaatgaggctacaaagcggttgactgctagcaattgggttataatggaagttgcttgcactagatccccatttgatctc
tttagggcaaggcaggcatatcatgctcgttataagaaatcccttgaagaagatgttgcatatcacacaaccggagactt
ccgcaagcttttggttcctcttgtgagtgccttccggtatgaaggagacgaggtgaacatgatgttggcaaaatcggagg
ctaagttactccatgagaagatatctgagaaggcttacaatgatgaagagcttgtcagaattctgacgacaaggagcaaa
gcacagctcaatgcaactcttaaccaatataacaaccattttggaaatcatatcaataaggatctgaaagctgatcccaa
agacgaatacctctccttgatccgagcaactattaagtgcttaacttgtcccgagaagtattttgagaaaactcttcgtt
tggctatcaacaagctgggcacagacgaatgggctcttactcgtgttgttgttacacgagctgaggttgacatgcagtgt
atcaaagaagaataccataaacggagcagcgtccctctggaccgagcaattgctgtagacactactggggactatgagaa
aatgcttcttgccttgattggccatggaaatgcttgagtgattcaaatttttatggtggagaagtcatcttctttcgtat
ggtttggaatacatatattgaatctgcactgagctttattgcatgttgtgtgacttttaataatgtctattatacttgtt
tcgtgtgtttggtatcagattatgtgtttctccttggctttctccctgattatcatagctcaatgtgcaatat
>XLOC_002344_TCONS_00004003 lipoxygenase homology domain-containing protein 1-like
actttaatcatatttttagccgaaaggatatttttgagcatgattgagtatcagttcactattgttggttttgcacaaaa
tatccaaagtgcatattattgagaaatatacaatcctcacttaacacagtggaggagggtaaaaaaggaaaaaagcccaa
aagactcttagataacagaaaccatagacgaatcatgaccgtctatcatccgtttcttttcagccgacgaacaagagttc
cttatcgcggtgagctcgtatggttttttatccgtagccaaccattgctcgaccgtgaacaatttttgggcacattgctg
gtggggcccagtcatcgtcacctccacgtagttacaataccacccgtggtgcgagccggttccatcggacgtcaagttca
ttgcacacgcgggcctggacaaacatgggcttctcccactaaagatatccaaattccctttctcaaaatagttgtagccc
gggcccataagcccaccccatgcctcgagatttttgatcctgatcccatttccattagcatcatagagagtcaaggtaat
acttgaatcagtcccggccctcactttcgatccggtcctcacatacaccgcgtacacacaatcagcatcatcagatctgc
aaatggtgaagatggagagaaggatggagaaagagagacaaatgctgatgaacttcatggctcttgataatgaaatgtga
ggtgtgtgtctatatatatatagagagggag
>XLOC_002372_TCONS_00004042 hypothetical protein MIMGU_mgv1a005504mg
ttcttcaggtttcaagtgccacggccacgtttgcgatgatgttttcctcatcaatgtcagtggtagagtattaccttcta
aaacgatttccagttccttatgctctttactttgttgtggttgcgactgtcgctgcgtttactggacaacactttgtaag
caagttcatcattatgatgggaagggcgtcaattataatcttcatcctagcatctacgatatttgttagtgccatctctc
taggtggagttggcattacaaacatgattggaaagatggagcggaacgagtacatgggattcgagaacctatgcaagtat
gatgtctaggacattgctctttgacgatcaaaggtgataaccgatatgttgagtccttctcctcaggctgcatgaaccat
tctcaagattcatacagttctcaactcgtgtatataagctagaaaagagtcaaagaccttcaagtttatgttcctttgtg
aaaagttttccaagtatgcactgaactaatacca
>XLOC_002394_TCONS_00004078 inactive rhomboid protein 1-like isoform x1
ggccggcggaggaggaaacccaccaccagagattcatgtacgagtccattcacggcggggcttcaacatgattcacccag
tggagattgaatcgccaccacccacggtagccggcgccgctcctgctgctaacgaaagtccaaacaccgttatgtataga
gaagtaaagcattttaagaaatggttcccttggttggtaccttcgtttgttttggctaatgtagtgatgtttattatcac
tatgtcggttaataattgcccaaaaaagttctgtttcttgtatcgctggttttttggggaggttctcatttcagcccttc
aaagaaaatcccctcctcggtccatcttctaccgcgttagagaagatgggtgctttagacgtgggtaaagtggtccacaa
acaccaaggatggcgccttataacttgtatgtggttgcatggtggagtttttcacttgctggccaacatgttgagtctgt
tagtcattggcattcggcttgagcaggagtttggatttgtacgcattgggttgctttatgtcatttctggacttggtggg
agtttgttatctgccctctttattcagtcaaattatatctgtcggtgcttccggtgcactttttggtttactcgggggaa
tgctttcagaactcataactaattggactatatatgccaacaaggtagcagcaatggtgacccttgtgataattattgct
atcaatctatcagtaggcatcctaccacacgtggacaactttgctcatctcggaggatttttatctggttttcttctcgg
gtttgtatttctaatccgcccgcagtttggatgggtttaccagcgatatgctcctggatattctttgacatcagctaaac
ctaaatttaagacatatcagtgcatattgtggatcctctcgttgatccttctgattgtcgggttcactgtcggcctggtt
atgcttctccgtggagttgatttgaacgatcattgttcgtggtgtcattatctgagttgcgtacctactaaaaggtggag
ctgcaacacccagcccgcctcttgtcagtctgtgcaaacggggaaccaatatacgctaacatgctcgagtaatgggaaaa
gcaagacgtattccttgctaaatccgactgcaaggcagattcaggggctatgtgcacagctctgttgatgatggacaaga
ttgtatcaattgaatgtattatattccagttatatatatacatatatagattgaacacttgatagtttcttctttcattt
tggctattatgcgaattcatagctcgttggtttgtttgagttgatacaatttatacagagagatgattgactgaatgaaa
tataaatttatttcgtc
>XLOC_002399_TCONS_00004088 aldo-keto reductase family 4 member c9-like
tgcaccaaacaagctctaaaaggttaatataacaaaatattacgtacaagatacaaatcaagatattcgagttgcaaatc
ttccaaagtttgacctaatgccacaggtacatcttctggtgcatgatcggtgcaccagagttttgaggtaataaataact
cctccctcttcacaactccatcattcaccagcttctttaaaactgaacctatctccttttcatttttataggatcgagca
cagtcgatatggcggtatccaaccgtagtcagcattgctgttcc
>XLOC_002426_TCONS_00004146 duf1685 family protein
tgaggaatgatataaaacattggtacatttaattgattagaatctttctagtttaacacatttacaaacttttgataaat
attatcttacggttgcagcaacagtatgagcccaaaacttaagatgatctttcaattccatttcattaccaaaatctgga
attctccaatccatcatcaatggattcttcactctcttttcatcttccaaaacatcccatgcttcagaaagatagggcct
tgaaactttcacagatttatcaattcccttttcctcccattttccatccccatttccccccagtctttgcaatccaggga
ttattgagaccaaagttgaatccttatcttcatctgaaaacacaaatcccagatccataaacccttttaattcttcaaat
tccagttctgataagcttctgctgctgtttttcttcatcctgcgcttcctattttcttctgttcttgaagcctttttctg
ttcaaattcttcaacttctttaccagaaagtatagtttgaagcttaggaacaagaacagatttgggagaagaagaatctg
aagaatttgaacagtctttagagctcaaaaactgatcactggaagatttntg
>XLOC_002430_TCONS_00004150 e3 ubiquitin-protein ligase rnf38-like isoform x1
tatacataatttagataaatgagtttttcgatggagtggttcaacatgttggtaatacaaatatgcttcagattctaaac
tagtgaaaattgttatgaggaataattattgcttgtgttacttctgtgtattaacttgggagctacaactcctcgacaga
attagcaatgaaaactatccagtattttaacaaatataacatcattttatttttatatttccttttattttatgctcagc
actaggccgtctgagatttcaacttaaagagctctatcgaattcctatacaattgacatcaacttccgttgaagagcagc
agcagcgtgcctgctattgtgtttctggagctgcatttcgctcgttggtcctttaactaatgatctcacaattttctagc
agttgtagtttgtgcgaacgcgcaatgaattatccttttctatttcttgcaaatcacaaatctacaaacagggcactttc
cttggctcttcacccacggcactatgcaatcctcatgaaacatatgatcgcacggagtgagcatcacgaactgtttggag
tcgaaatcatccaagcaaatggcacaccttctaccatcagtgtcctgaaaattcctactttctccagattggtttgtgcc
atcagttttattcttcattcccattctcctcactatattactcagatgtggattaaatatcattacttttctcagcttac
tcaagcacccttcttgctcttcttttgtaaatctcgactccagctcagagggtggtgagtactgtggctgatagtacctt
ggaggtggagaatcaggtactggctgtctatacgagggataggtacttcgtgcagtatcattttcgatgagtagaaatct
ctcgggagaataagttggcgctggtggcaaaaggctgagcgagccagaacgtcgtcccgtcagcatgtcgtcccttatac
tttgtgaaggtgctctatgaatcagagttctccttgctggacgagagtctataagaaatgtccccgactcattccattcg
tcgtatccaggcaaagctctatgtgctggataatagtctcctagatatggtcgccgttcaatccagtcgtcctgtccaat
atgccaattctcccgtggtgtaaaactaccgtagatgccactcatggtgctatcagcttattaagaaaatagaaccaccc
>XLOC_002472_TCONS_00004219 cyclin-dependent protein kinase inhibitor smr3
ttaaactgtcagcttatttattcatttaaaaagtgaaatacagaaatatatagattgagagagagagagtcatgtacata
aactaagttacttgaaagatcaaatgagactaaaaacctcttggggttaaacaatattaattgtagtaatcaagaacctt
aatttatgctaagttagagtctgaaaaactgtttccaagtctggtgggttgaagaactccctcacaccagcgtaatgaca
cttcgaagacggttttcgcttcttcggagctggtggacatgccaacatcctaggaatcctcgaatctgcagaagttggtg
tttttgcatgctcgtcttcatcatctttcctcaatggattcgtcgaaattggcttcaaagggcttcgcagcgtgatcctg
gtaatactatccatttgatgaagattttcggacacccttattgtcaagaatcaagaaaattgtagttctataaatagcaa
gtaaaagaaagaataaaaaaaggggggaatttttggtagggaagagggaattgattctcaagaaacttgcaaggaaaata
ttgcagagaaagttgaaaggaaactttagttaagggggagactttagagagggt
>XLOC_002476_TCONS_00004224 lipase, partial
attaaacacgcctaaatgaacccacagtaaatgcacttgtttataaactcaggtaaaggagaaaaaacttgagtaaaagt
tcttatttacatccatatagaagaggccaaaggaagatcaaaaaaatgagaacactaaaaaaaagatgcaattgaaaaca
agaactggctatggctatattgaatttcgatatcacagtattctattgctttctaatctctcctagttgtagtagagtat
ttgaaagtaacatatacgagctaatggtcacctaacgatttggtagagtaggattctttctgaatgcgtgcttcctgcag
cgctcaaaaatgctgtcatatatcagatcgaattgagttcctgccctttcccggttcacaatgaaaagaatgtgatcgcc
ttccacaatcttgtaataccagattcctggtagcaaaggttggcagtctgaatcttgtacgacaaaatgactaggatgtt
cgactgggaaacgagggtgtgtcatggatatggtgttgagtgctccatcattgtcccaccaatcttcatccctatcattc
atgaacgaatcgtaaacggtaacctttataag
>XLOC_002526_TCONS_00004326 two-component response regulator arr15-like
cgaaaaggcaaaatcctgtatttattggtaaatttagcgaaaaagaacaatcataccatgaacatcttcccttccaatct
atttgtaacctgtctattctttttggagtaaaaatcatatgatttcaagtagaagtagcttttaagcatatacagtcgaa
tttggggaaaaaaaaaaaatgacagcgaaagtgtaaaaatctggtcttatgcaatgtacaatcgtggacaattcaaaaga
gattgctgtggtacatattgggcgacgaatcactggcaagaggtggaaaaccatgatcgtgaaacgtcccaaagttttct
cttacgggatcccaccttttgatgatcctcgtcacctcttagtatgaaatctgtcaatctcctcacatccgatagcttaa
ctggttttacaagaaactctttagcaccttcctccatacacctatcaattcgacccaaaatgttttccgatgacattatc
accactggtatttctcttaaccttgaggaacccttaatctctttaagaagttcgtatccagtcatcccaggcatagaata
atctgtcattataagattaaccttcaatccatcaaattcaacagggcttttgtctccactcaagcccagatattgcagag
ccctcctcccactttccacagcggtcactttacagcaagaaatcttgagcaacttctcaatgaccttcctatccacatgg
ctatcatccactgcaagaacatgcagatttggtgcagcaccacttgatggtgaagaagaagaagaaccgcttcccatttc
ttgatccatatccattttcctctacagggcaggcttgataatagacttcaaaagtttttattcata
>XLOC_002530_TCONS_00004334 nucleobase-ascorbate transporter 6
tatttataactcttttgtaccatttagtaaaaatgggcaacttaaagaacaattctgtaggccatagtctgcatatttag
gtttcaagaactacttaatgagctaaatttgagaacccatttgtctcaggatgcaaaggtttacacagaagggaaatatt
tgttgagattgaagggaagagaataaaattcctcgcttcttgagtcggttttatatgagcgaaatttatcccaccaatgc
ttgcctctgtctttccttatttggccgtccttcttgtgtagcgtattgtccaggaaatacgctaatatacccgccacaaa
agcttcggacgagaaagggacattgattatatcgttgaaccatctccctgaggaatggacaggaccatagcctttaatag
cagtgtactcgttgaagtactgtggcacggacaagcccataaaaagggaaaatcctaatatgaatttggtccggaagcta
ttgagattgcagaactgaagaaaacttataccagccgaacccacataggcaaagaagaggcagtataaagcagctacaat
tggtgctggaatggaagcaaaaactgctccaaattttccaagaatggaaaagaagatcatgaatccagcagaaatctgca
caactcttcgactgccaacacgcgtcagtgctaaaaggccagcattttcaatagacacagatgatccattcccagttcca
tacaacccagataataagataccaacaccctgcctgccaacctacaccacggctgagaatagatggcggcaagggggttg
cactggcatatcttgacgctgcaataaagccaccagtggactccacaagagcaacaaacgcagccatcatcatggcaaag
gcttcaccagcgtcaaaggaaggccctccccattgaaatgggtatggaactcttatccatggagcacctttaataagtcc
agcacgatcagtcctgcagcttgcttgggtcttcggcgccttgttgtcataggccccaccaacagtaagcagatatgcat
aaatccacacaattactatcgagaatataacagcaaaacggtcaaagatatgctttcctcggtgtataaagtgggccaaa
tactgagaacagaaaattagaatgatgagcagcggcaatccaatttcaacacatttggcaaccccaggaaaaccgaactc
atagagcccaaaaccagcaagagcaaccaagggaacagccgaaagtggagtcagaaacctcttgtg
>XLOC_002554_TCONS_00004391 dna mismatch repair protein mlh1-like
ggaatttacacagcaacatgtacttaaagattacacttcattaatcaaatcaggtattataaatttatccaatacattct
accaatccaatttcattcgaaacctaaaccgagattgtgtatgtattgaaatgtacgatataatagcgtgtaacgatgta
aaaagggggaaaattaatatgaggatgccgtggccatcatcggagactggatgagcttgaagtcgttgtccttaacgatg
acagagatggagtggagtcagcatcaattttgttcttgaccagctctttgacggcggagactagccattgaacgaactca
ctggcgatgattctatttaccacaacctggtcgaggcgatggatcctcggtggctccattggtatgggctcttcgatctc
caattgggttgtgtctataggccgttcaatgggaaaaaacttccaatcttttctctcttcctctttatcaaacacatcac
cggagcaccacgggtgtggcgtcagggagcgacgagatgccgttcagagctctcgacatcgctacgcaatgacgacttta
gggatgataccgttgtacaacgacgaaagacttcagtgattatgtcattcgttcagcgatgctcaatggcaacgcgatat
atggacgggcgacgttgggcaatacgcagtttgtgttgattgctgctgtgaaggatgttggctttggtttcaagatgatt
tttaggggttgactgagatagtggagcgtcgagtttggaggcaacttatgatgaatttgtggaggtgaatcgggcgcgaa
ttattccaatgatgtgaatcgggaggaggaattggagtttgctaaggtgaatatgtggaagtgaatcgggttgtgtgctt
ggttggatacggtggtagtttgtactggtggtgtgccatgatctgtgaagcgtgatctatgatgttggtgctttttgttg
gatttgtttgtttttggaggagttgtgattcttcctgctttagtattgatgtagtttttgttggtggtggcggtgtcagt
gttattgttggcggtggtggtggtggtggtggagttgatgttggtggtatgacgactgtaatggggtgagaagaagagaa
cttgtgaccaactcttttgatatttgtgaccaattatttggttaatttgtaatcaag
>XLOC_002555_TCONS_00004392 dna mismatch repair protein mlh1-like
aacatgtacttaaagattacacttcattaatcaaatcaggtattataaatttatccaatacattctaccaatccaatttc
attcgaaacctaaaccgagattgtgtatgtattgaaatgtacgatataatagcgtgtaacgatgtaaaaagggggaaaat
taatatgaggatgccgtggccatcatcggagactggatgagcttgaagtcgttgtccttaacgatgacagagatggagtg
gagtcagcatcaattttgttcttgaccagctctttgacggcggagactagccattgaacgaactcactggcgatgattct
atttaccacaacctggtcgaggcgatggatcctcggtggctccattggtatgggctcttcgatctccaattgggttgtgt
ctataggccgttcaatgggaaaaaacttccaatcttttctctcttcctctttatcaaacacatcaccggagcaccacggg
tgtggcgtcagggagcgacgagatgccgttcagagctctcgacatcgctacgcaatgacgactttagggatgataccgtt
gtacaacgacgaaagacttcagtgattatgtcattcgttcagcgatgctcaatggcaacgcgatatatggacgggcgacg
ttgggcaatacgcagtttgtgttgattgctgctgtgaaggatgttggctttggtttcaagatgatttttaggggttgact
gagatagtggagcgtcgagtttggaggcaacttatgatgaatttgtggaggtgaatcgggcgcgaattattccaatgatg
tgaatcgggaggaggaattggagtttgctaaggtgaatatgtggaagtgaatcgggttgtgtgcttggttggatacggtg
gtagtttgtactggtggtgtgccatgatctgtgaagcgtgatctatgatgttggtgctttttgttggatttgtttgtttt
tggaggagttgtgattcttcctgctttagtattgatgtagtttttgttggtggtggcggtgtcagtgttattgttggcgg
tggtggtggtggtggtggagttgatgttggtggtatgacgactgtaatggggtgagaagaagaga
>XLOC_002562_TCONS_00004401 type i cytoskeletal 9-like
gttttgaacacacagtgtctttgaagagaaaaacagagctatgagaaatgaaaaaagaaaacgaagtgggcaaagatatg
gacatatttattactaaatcccattaatctccttgattttattgatgttttcagcgtataaacattatataaacactgcc
atcccccactgtctaaagctttgatagtatatattctatcaaatactctctatgatcaaacagtaatctaaaacttaaaa
tcaaagagaaaccatttcaatgtatattatgggatcaagaccactaagtcatgtactactatatggaaattcagtaaatc
catgtttaggtagagccgagtttggcttcatgatcacatcatggtgcagcttgaggggttctcattgctgaacattgagt
actcttcagtacgttcgccaggaggagggtacgggtaagaagggtagggtggcatgtagttgacagcaggtgcaggccta
gcatacatcatgggttgaaacctttcattcccattggcgcgttgttggttcatcatcattgcagccaattgttgttggta
gtaagggttcgcggccatttgctcgggggcaacaccttggacattgacagcaccatcattcatggccggagcaggtaggc
ctcggacagctgcagggttacccatttggcccatcggcatttgacccatctgtcccattggcatctgattctgacccatc
tgctcatttgacccattggcatttgacccatctggcccatgggggcactcctcatctgccccacactacctccagcattc
atagccatcatgtttggcatgccttgaggcccatcattcattccaccccctttcttggccccatttgcattcatattgtg
accattagcaccaccaccattgttaccgttcttcatctgcccactgccacttccaccaccgttgttggcctgtggctgac
cgcctccattctttccatttccttgtttttggttaccaccgtcatttttaccattaccacctttattgccaccattatta
ccaccaccattgaccataacgggcacatttccacccccaccaatttttccattcccacctgcatttcctccatttacacc
accattagcaccacccttcatcagcagagggttctgccagcccatcatgttaggcatcggtgcacctccaaggccattgc
ctagctttgtcttattcataggcatatcctccattccatcatcaaactcatcatcatcctcatcctcatcgtcatcctca
tcatcaaattcatccaactcatcatcagtcatgtcatcctccaaaccactgaatttgccagatttcgggttttgatcctt
gtgcattttcaagtccttcataaactgaggcggcattttcagatcttgaatccctttcaattgttgaagctgctgaagtt
gttgaagttgtggattttgacctccctgtggaccaccttttggctggttattgccacccttctgaacctgaacctgctgc
cccttgttattccctccttttccattgtcaatttgcagattcttgaattgattattaagctgattattattattattatt
tgccttcggtgcaccccaaatttctgcatgtttccctttcttggaaagcttcttgatcagtgtttcaggatcaacatttc
cagacaccgtaacctttccctgctctgaatctatggttgtggtgtaaaccccatcaatcttttgcaagattttcttcact
ttgtgcttgcacccttcacagtgtatatggactttaagaacacaagtctggattttcaagaactcttctttactcatttt
aaccggtcaaaaaggaacaaacagaagctaaaaataatgcaatgggataattaaagggctgtttcttgatgagatctctc
tggtaggtgactcttgtttcctctatttcagagtgggagagagagagggagagggagagggaggttactgctctaaacaa
agttcagactggcacactctcattctgggtttttgaagcattatttatgggggtatcttttgctagctactccatttttc
aaaacttaacagaggataatcactcataagccaat
>XLOC_002568_TCONS_00004411 protein o-linked-mannose beta- -n-acetylglucosaminyltransferase 2-like
atttttggttccactccaattatattattacttattctccctttgatttgtgttggtgttgatttcgtttgggggaatac
tattcatttcaatcgatggactcaatacttttctagttcagaagctgatttcagtggaatggtgaatccaacagtcgaag
agcccgagtccttggaatttcttttatcgagattagtcagaggaaaagatcgaagaaatcttgaagcgactggctttgca
tgtgacaaggctgttcattctgttgtttgtgttgcaaatcaacctgtaaggattgataccagcaatatgacagtatatgt
gttttctgatggagttgtggaacaagaaaccgtggttcggccttatgcaagacaggaggacgatcttaaggttattacgc
ctgtccatataataaaaggaaacaccactccaccttcttgtctatacaatcacaatgttccggctgttattttttcatct
ggtacaacaggaaatgtttttcatgaaattaatgaaatcattattcccctgttcattacctctaagcacttccaatcccg
cgtgctctttatcgttgaagattacaagccttcatttatgagcaaatacggcaaggttatgtctcatttgtcggattaga
ggtcatgaacccagctgcaaatggaagtgttcattgctttccaggatcagtagttgggcttaaataccacgacaatttag
ctttgaattcgagtgacattccaggagggcattcgatgcgtgaatttaggcatttccttagagaagcatatggtctgagg
ttcaggcatgtcagccaaattaaaaggccgaggttaagcttttatctcgtagaaatactagaaggttcttgaatgaagat
gaaatggtcacgatgatggaagaattaggctttcaagtgattgtggttgcaagatcaaagatgatatcgaatttgaataa
attttcccaattgattaactcgtgtagcgtcttgattggagcacacggggctggtcttacgaatgagttgttcttgcctt
ctggggctgttatggtgcaagtagaaatacttggtacagaatggccctcaaacacctattatgggaatactgctcgtcca
atgggtgtacattacttgaggtataagattgagccggaggagagcacactttttaaattgtacggaagaaatcattcagt
catcactgatcccggatctctcttcagaaatgggggctaccgtgcagccaggaccgtgtttcttgatcagcagaacatga
ggatcaatcttgtaaggtttaggaacacacttgttgaagcacttagtcttgttacagactcagatttctaattttttttt
ccattttattaaatatttattgaattcttagatatcataatatgtttagtttgtgctcaagaacaatgaagttgttgttc
gattgccttttcagacagtagaaacaacaagttacaattaaactgaaactaggaaaggcaaaacttccgtcccatatagt
aaaca
>XLOC_002607_TCONS_00004472 protein nsp-interacting kinase 3
agcagttacagcttaacattcatacacgaaaattcccagatctcaagaatctcagaatttcagccctgatctctgtttct
actttttccagaaaattctcttcattatcttggtttcacacacctgcaagtgggttcttattttcttgaacaagattgaa
actttttgtcataagggtccttatttttgaggcacaaagagcgaattcaagattcttttggagacaagctgaaaaatagc
atttctttatagggtagttgtagtatgctttaagaggttctgattctgggaggctaccttttgatgtgagctgttttcac
aataaggtaatgtgaaggaaatgaagttaggtgtgagaatggcttattctcttaagcttttgaagagaaagtgaaattga
aaaagcatggagaaaagggagtttcttttctggaaagtgggattgatatttttagcaatcatagatggttcttctgcaac
tctgtctccttctggtataaattatgaagttgtagctttgatttctataaagaatgacttaagcgatccatataatgttc
tggagaattgggatgctaattctgtagatccttgtagttggaggatgatcacctgttcccaagatggctatgtttctgct
ttagggctacctagcctgggattgtcagggaaattatcgcctcgaattgggaatctcactaatttgcaatctgtgttgct
gcagaacaacgacatttctggtcctattcctcctgtaattgggactttggagaagcttcagacactcgatctctcaaaca
ataaatttattggcggaataccaaattctctaggagacctcaagaatttaaattatttgcggcttagcaacaacagcctt
tccggacaaattccagacactctttctaatgtcaaaggcctcactctggtggacctcagtttcaataatcttagtggttc
tgtgccgaaaatttctgcaagaacgttcaaaatagttgggaatccatcaatatgcaggcagagttctcaaaataattgtt
ctgttgtctatccggaaccattgtccttcccaccagatactgtgaaagatcactcagaatctggaggaaaaagccatata
ggtgttgcttttggaacaagctttggggctgtatttttagttgtaattgtcattgggttgcttgtctggtggcgatatag
gcgcaatcagcagattttctttgatgttaatgtcctaaaagaagattgcatctggaactcggcagcactggagttctctt
cctc
>XLOC_002652_TCONS_00004553 protein nrt1 ptr family -like
gtactctagtgggtctcggttttttgagctacattcaagacaacataagttggggtcttggctttggaatcccctgcatt
atcatgagcctcgcgctaatattatttttgcttggaacaacaacttaccggtttagcatgcaaagtgatgaaagaagccc
attcgtgagaattggtcaggtatacctgaatgcggctagaaactggcggaccaccccagctgcaatatctaaggaagagg
aagttctgggtattctgccatatgaaggctctcaacagttcaaatttcttaataaagcattgcttgcatctgatggttcg
aaagaaaatgggaaagtttgtagcatcattgagattgaagaggcaaaggaaattctcaggcttgttcccatatggattac
atgtttgggatatgccattgtattttcacaatcatcaaccttgttcaccaagcaaggagttacaatggatcgttctatca
catctagttttcaaataccagctgcatcgcttcaatcttttatcagtcttgcagttgttgcctttattcctatctatgac
cgtgttttggttcctattgcaagggctataactaggaaacgctcgggcataacaatgctccaacgtattggaacaggtat
acttttatcttttctttccatggtaattgcagcattggttgagaggaaacgtttgaaaactgctgctcaatatggattgg
taaacatgccgaaagcaacagtcccaatgagtgtatggtggctgctaccacagtacttgcttttcggaatatcggatgta
tttacgatggttggtcttcaagagttcttctacgaccaggttcctagcgagctgaaaagtattggtcttgctctgtacct
cagtatatttggcataggtagctttttgagcagttttcttatctctgtggtggagaaagctaccagtggcccaagtcggg
acagttggttttcagacaaccttaatcgggctcatgttgactacttctattggctactagctggaattagtgctgctgca
ttagctgtctacttgtactctgcaaaatcttatatatataacagaagaaacagtatttgaagttgcattttgtggtggag
agagccaccagtgacccgggtagagttggttttcagataacctgaattgggcttgtgtcaattgctggctgggttcagtg
ctactgcatttattgtgtacctctaatttacaaaatcttatatctataaacgaagaaacactcttgaagttgcagataaa
cacttttgatgacaaatacaatatgggtagtagaagggtaaaattgtgtgatgcattaaattgcaatgcaaaaattgttt
gcctgtaattattctcacctgcatgctaaggtacacccagaaatatttttaacggggatgtttcattgtgggcgtacctt
ggagtgcaggtgagaataattataggcaaacaatttttgcattgcacttgaatgcgtcgcacaattttgcccttctacta
gacatcttgtatttgtctattgattgtattggatcttcttttggacataaaatgatgtaaaaggatatatttaatcgatc
tgaagttttttagaatggatttgtttcttgtaatttgtaaacgttcagtaattagcattacattctattgttctaacctc
ctttcttggtgtatagtttcagagataaatcaaatgacaagccaacatataaatgccatttgaaaataatttgtaattat
cttgtagtctagttgatatctt
>XLOC_002661_TCONS_00004571 PREDICTED: uncharacterized protein LOC105156443
aaaaaaaaaaaaaacaattgtattgaacattaccttatcattcgagtaaacatttggagtattttgtgggatttgcctaa
attttgtcaaattatattttcagggaagcatacacttgctcgagggaggaagacatgtccacctgttgtttctgtcgctg
cattaaagatctaaaaccgatggaattggatcccaacaacaattatcagcaaattgagatttgtccatatgaaactctat
gcaccggtaggggttacttctttgggaaatctgtcggacctgaaggttttcccccatatttcttgagaagaaaaggatgg
tcaatttacaccaagactcccaaacacttcaaattagacgaagcactaggtcttaactccgaacttcgtgctcgtcttcc
agaatttaacttccctttatcgtgtaaaagttctgatgccattggtgttgggaaatggtattgtcccttcatgtttatca
aggaaggaacattgaaagatcaggtgaaaagatcaacgtattacgagatgacacttgagcaaagatgggagcagattttc
acatgcaagaatgaaaagaatcgaggaaattcagttctaatcgatgttcctctcaaaaatgaagaggcttttattgatgg
aaacaaagctgtgtggaatgagaacaatgttgttgatggggtgatgtggtttaaaagtttccacaatggcgtggaaacga
gcattgggttgagaatggaaatcattcaaagaatgagatgggagcaaaagaggggtggatggcaagatggggaaagccag
caagtaaagattaatagagtcgaagaatttaaagaagttggggttggaaagagtttggttgctatgctttagttgaaaga
tttgttctcaaaagaatggatggaagtttggtaatgacatacagtttcttgcacactcaccagttgaagtgcaagtggga
atagaacaattacaattcttgtatgctatctggtcgttgacccattatatgaatgtcact
>XLOC_002680_TCONS_00004608 cation transport regulator-like protein 2
agaaattgaaattgaacacaggaggatgctcagtactattattgaaataaaatgttgttaatctgatacagtttagagat
attgtattcactaatgtgtattacatccattagtgtgtcgacccaactccgtcgctcgtgtgattctctaatctacgcta
gaagttcgtaaactaaaaaagaaaagaatgcgtctacttctaagagagaataatcgcccaaaacaacttctagcttgaga
ggagattctgcaaataaacttagagctctaccggtccaaaggaactgtttcaggcagaggtcgcaatttgagaggtgaag
acaatgccatgtgagacttgagagtgctacaaggagacggtaacttcttcaccttcggcaagcctcccacgattcccagg
accttcttcacttcatgtgccagctctatgacagactcatcttcatgaccaatgtcaagcatggccttctccaacaagaa
aatgtaatctctgttgttaccgcagggaccattggcggttgcaatttgcctcgccatgtcctccagaggggcaggtccta
gatagtacttattcgaaactttgtcctgagttgatgtgaacacactatcactccagttaagaaggactgctcggagtctc
cttccttgtaaaagtccaccaatgtcttctggtcatactcgcactctcttcgttccaaatactacaagaaaaaggtcgta
acgaaaatcagtttcggaacaattcataatcaagaatgcttgctgaaggtgattctccctcgacatacctccattgccgc
cttttccttttcgattcctcgcacgcagtaggcagcaccccagcagacagctccatcatattgctccaaggtgcaaattc
ttgcagggtgctgaggagtacctctatgatcaatgcaggccagatcaaagactctcctgtagtccttgatgaatccaatt
actttttcatcgtatttgaatccagggttccacaccaatgatccatagccgaaaatccagaacaccatttttatcttttg
tatgaaaacacgagaaatcaggatcaagaggcaatgaaaccaggaattttagcacagattgtgagaataaatgagagaga
cgggaaaatgtaatggagat
>XLOC_002858_TCONS_00004885 hypothetical protein VITISV_042891
atggttatggcttggctcataaactccatgaagcccacaataggaaaaacctatcttttcctccctacagcgaaggatat
ttggggtgcagtgaaagaaatgtattccgattcggaggattgttcaaaaaattttgaaatcaaaacccgtctgtggcaaa
ccaagcaaggtgaacaggaagtgacagactattatgtggagatgacttcgctatggcaagaactcgatttaagtgttgaa
gaagagtgggagtgctctggtgatagcgttcggtacaagaagaggctggagaatgaacgggtctatgaattcttggctgg
gctcaatcgagacttggatgacgtcaggggacgcatacttggc
>XLOC_002907_TCONS_00004972 histidine kinase 1
gttcacatagaaaatgcaaggcttggtaatcaattgtattacatcgattccttcttcctcaacttaaagagacttcccat
ggttggcgttattatcattccaaggaaatatataatggggaaagttgatgagaaagcttataaaacgctgatgatattga
tatcggcatctctatgtattatagtagttggatgtatctgtgtcttcatattgacaaatggagtgtcaaaggaaatgaaa
ctaagggcagaactgataagtcacttagatgcaagaaggaaggcagaggcatcaagcaactacaaaagtcagtttttagc
aaatatgagtcatgagctgcgaacacctatggctgcagtgattggattgctggatattcttctaagtgacgattgtctca
caaacgaacaatatgcaatgattactcagattcgtaaatgttctactgctttactgcggcttctcaacaatattttggat
ctcagcaaggtagaatctgggaagctagtactagaggaaactgagtttgatttaggtcgagaacttgaagggcttattga
tatgttctctgtccagtgcattaaccacaatgtagagactgtgcttgatatctctgacgatatgccaaaattagtccgag
gagattctggtagagttgttcaaattttcgtgaacctaatcaacaattctatcaaattcacaacctcgggctatgtcatt
ctgcgggcctggtgtgagaatctagacacagacagtaatgaaaggaagctgtctacaaatcagatggattcctggtgggt
acaaaagatgaaactgaagcggcagggatggcacagtaagagatcatccaagaaagataacaaaataattctttggttcg
aagttgacgacactggttgcgggattgatccaagcaaatgggaatctgtatttgaaagttttgagcaagctgatccctcg
acaactcggttgcatgggggcactggcctcggcctgtgcatagtacgaaccttggtcaacaagatgaatggagaaatcaa
agtggtgaagaagagtggaccaggaaccctgatgcaactgtatctgattctcagcacaccagcagagagcacaaaacagc
agtacctatcaagtctcaaggaaaagaacctgactgtgtcgcttgcacttaatggcagaatgaccagaaagattatgagc
cagtggttgcaaaaaaatggggtgtacacctatgaagcctctgattggaatgggttgacacaaaatcttcaggaactctt
caaagtagaaagcctaaattcactttcaaaacccgaagaatcaaacctagaaagcagtgttgcctctgttttgatcataa
ttattgacattggactcctcgacttgagcactgatatatggaagcaacagctagatgttctacagaaatactttggcaga
gtgacatttgcatggatcttaaaccatgacatcttcaataccatcaagacagaactccgtagcagagggcatctgttgat
ggttaatagacctctgtacaaagcaaaaatgattcagatattagaagctgtcataagggacaggaattttcagctgcaaa
acaatgcgaatggtttaccagctacggtagcagaaagacaagtccatgaatgtcttgaaattgatgctatacactctact
tctgtcagttcgggtgattccgacaagtccgagaaagtgagttctaataatataaatgcacttcatggtgccgagaagag
cagtgaacctttctctgatgcaccttccctgcaatgcattatacatagtaacggctcttcttctgacctaactcgagcaa
atctaggagaggatgcttctgacatggatggtctaggtcaaagaagaagtaaagaacaaaattggactagatcttgtcca
gaagataaaggtagtgcatgctcatataaggtagtgaatgaacgaaaatctctcaagggtctacgcatacttcttgcaga
agatacgccagtactgcagagagttgcaaccataatgctggaaaaaatgggggctgaagtagttgttgtaggagatggaa
tccaggccgttgatgctctacaatacataactatttcaaatgagtataaagaggaatccctcttggttgatagcaacttg
agaaccactcatacagaagaattgccatatgacttggttttaatggattgtcaaatgccaaagatggacggctatgaagc
aacaagggctatcagaaaatcagaatctggaactggagtgcacatcccaattgttgcactaactgctcatgcgatgtctt
gcgatgaagcaaaatgcttagaagttggtatggatgcttatcttacaaagccaattgactgtaaacgcatggtttccacc
atcctttctttaactaagagaatagtctgaccgtaaacctttgaactgctccagtactggtggttctacacataggaaaa
taagataaggtatcgaaaaagagagaaaaaattaacaaaataaataagctcatgcacagttttcgtgtatagaaaagatt
ggctacttaattattcttgcttctacatgtataccaagcatgttatcacatattctgagttcttgaactagttagttcac
atgtcagtatatttgtataatatgttttaaactgcaaaattttctaatgaaactaaaaatatc
>XLOC_002911_TCONS_00004980 expansin alpha
atggaattaataataggaaagacattcgattacttggcaaattgaatttacatgttcactagtaaccatagactccagga
tccctaaaaaaagacagaaaaaacagaccctaattatgataaaaccacttactaatccttaattaaaaggcgggtgataa
ttagtccacctctgccaattcctgccttgtaacatgagtgacaaaacagcccaaaaattggcctcaacacagaacccccc
cataaattgggtgccctttaaaaacccacaaataaaaattaaaaaggagaccatattaaaattagccatcctctacagcc
tacacaccaactagtgacaatactacaaactcgactagactcgactcaaactcgactagactcgactcattagatatgca
tcattaaatagtactgaaagccataatattgcccagtacacaggctcggggcatttcaccggaattgcctaccggcgaag
gtctgtccaaaagaccagcttgcaggagcaacattgtaagaaaccacggtgcgaccgtcgctagtggtgaccttaaacga
gaggctttgaccgttaagatagttgttgctctgccagttttggccccaatttcttgacatagactgccaaccggttcttg
acccctttattgacactgcatgcacatcaccagcgccaccaacattggttatgagtactaggttgaagtaggaatggcca
ttaatggtgaaccttatgcctccccttcttctgcagggtatccttctgtaagcaacaggaacaattccagctctgtattg
tgcaatgtgttgaaaaacaggctgggaaaggtcaaagtggtgcagaggagggttgcaccatcctcctgcattgttcggaa
gtgcattatttggcggacagaaattggtggctgtcaccacaatggaaccaggcaagcaccattgcctctcattaacacac
ctaatctcaaaacaagacccacagctcaacccactgttgaacagagctgtgcttaaagctgcagtgtttgtaccataccc
ttggctatacaaatttccatagccacaagctccacccattgttccagaggcatcacttccaccatagaaggtggcatgag
cattgatccatcctccaccatagccatgaacagatgaaagcattgaaagtann
>XLOC_002918_TCONS_00004991 l-ascorbate peroxidase peroxisomal
aatcagacatgggaaaacatcaaagcaatggtttaaagattccagacataaacatcaatatatacagcagaaatagtaag
atagatgttatcatgtttcactacgacatctccaatgaaataagatcaatatgtttggacattagttaattggcgcttct
gtttattgcatacaagtaactcaagatcaccactgctgcagcaacagcagcttttgccaatattttcttcgtggccgaag
gatgcgtaaatccaagctccgagagtttcttatgtgaggctgcgtaatctctgaagaatgcatcttcatccttcgcataa
agttcgacataactctggaacacaggatcatccagcagagctttatcagtaggaagttttaggagaccttccgagtctcc
tttaataagctccacaaaataagaattgtcaaatttcagaggctcttttgtccaaggcccttcaaatcccgatctctcac
gatgagcccttcccaatgtgtgagcccctgataatgctacgatatccttctcagatagacccattcgatagaatacgtcc
cttagatgtgatgaactttatgattaaggtagtgttag
>XLOC_002960_TCONS_00005064 sigma factor binding protein chloroplastic-like
tccaaccaaatcattcaagcttatctctttccaagaaacacccttgtaccataagaatctctacatcctcatctatataa
atcttgcatcatcttgtgggtttcctgcacccgcacccgaaaggaagagcgtgaaattcttctgtccgagacgtgaagta
gctagaaatggatattcgtagcactccgacagtgatgcagggcaaaaggaagactaagaggaacaacaaaagcgattcgc
ttaaagttgtgtacatatctagccccatgaaggtgaagactagcgcgtcgagatttcgttccctcgtccaagaactcacc
gggagacactccgacgtatcgcgatacatggaagccaatggtgctgatgcagattttcttgagatcgtttgtgatgatga
cagagtactacctaaatctaattcttccatgcatacttgtagagaatctcctacaactacaagttcagattcattcatag
atcctatagataatgtgttcagctctcaaatggatgaacagtttggagggttttcttcttctagtttgctatttgaatct
tgtcaattcgatgatgttctagggagctatgatgaattgtaaatttcataagcatatagttactatttacgcttgaagat
tatcgcaattctgaagcatgtcggggaattgttcgtcagaattatatcgtcacagaatactaaaaaatgatttgtctttt
gtgtgtcgtggagagatcaaattggtgtcgcgaaaacgagggacacttagaaaagg
>XLOC_003014_TCONS_00005158 PREDICTED: uncharacterized protein LOC102592141
gttctcgtttattagttctcacttatgaaatatcacaatagtcaatacaagagaagaactcatcgccattttataataac
tgaaatttattgaaaagatcgaataattatgaatacaaactttcatatatcaatgccttttattgagtattgatcatcgc
cttattcattgaacctcaaggtggtcgatctatgtcttacgtatgatattctacaaaacacatcgggaaaatatccatca
gcgttgccatgttttttagtagtgtgaaaagtgaaaactcgctagtatttcttgacttgtttggtgtaatacatagtaat
acttgtgaaatccttcgtatgcttagaaatttatcaataaggagccattgctggggcaaccatgaaatttccaagcttga
atcctgattcagggccaggagctacatatccagagctcttgatttcactcatttctcgacgtgcatttactccttttgca
tcacataatttgggaaggtatacaccttccccagcagcaagattgaagtagagatcaacaatgttggggcagcctccata
gcattgtgttgagcatagtttttgggtaaaatgagagtccaaaagagagtctgacgaaattcccagcacatttctatcca
agccacaggccttaatacacttgtcagtttcaatccagtccttgagtttttcggccacaatttctgacgttcggcatgaa
tatttttcataaccggttctgcatacgtgcttctccagcacgcagcgcttgccggaagatgatattgcgaaggcacacga
gtctttgttcaaattctcgcaagatacttttccttgtgcgacttgaatgcagaaggctagagcaagaacaaacatcccca
aactctttaaaccttgatatgaagccatggtgatgataatgggagcctaagtttcttgcacaaaaagctttattttcttg
gattcaagtggttagatctattgcaatagcaaatgctatttatagactaacatgaatagaaataaacaagaaattggagt
gtgtgaaaactccacttcccattttcttgcag
>XLOC_003021_TCONS_00005169 mediator of rna polymerase ii transcription subunit 36a-like
aggcactaaaaaacatattaaacttgaagctacgactaaaattcattcatgaacagaaataattgagttcgaactcgaaa
actgaagacttcattatagatctaaacagaaagcaactagcaagtttatgtgacaaaaatttccttggtgatgtttacat
atgagaaaccgattaagtaaggcagccttcacaacacaacacaattcaacgcctacagggtttgagaaagaggaaggatc
aaggccacaatgtttaggcagcagccttttgtttcttcgggactcggtaggccccaacaacgcatgcatggtctcgctcg
aaaggctcaagagtaacctgctcactgggtttgaactgatctgcttgcaacttcttcacttcctgggcaaatacagcctc
tgcagggacagtcgaatctatgcagtttgcctttattgatatcacaaaatggcctccggctttcaaaaagtaagaggcgt
tcagtgctaaaattctcgcctgatctggctgagcaacatcagaaaaaatcacgtccaccatgccaacaagcattctgtat
tttgctggatgtcttgcatcttcaatgatgggaataatattagtcctcttcttcgccatgttcaccaagtccctaccact
tctgtgagaaaattccactgcatacaccactccagtagggccaacaagatcagatacatgagaaacagttgttcctgaag
cagctccaagataaaggacacgagcaccaggtttaatccaaatgtcatccactccaccaagaatggcagctgccaatttg
gagcggaaaggattccatactctgtattcaacctttgttccatcttcattctgaacagagattctcttctcgttgtaaac
agcttcaccaggaaccatattcttggtgcaaagtgcatcctcttttcccttgccaataaaaacaccctcatgccgatgtg
gctcaactataaccttactccctcccctcatccctccccctcttcctccccttccgcctcttccgccacttctaccaccg
cctctcttcattccactgtcgccgccgcctcttccaccaaaaccacccctgcctcctcttccgcctctccctcctccatc
tcccctgcctcccctaaaacccccaccgccaccacgccctctggttggagttcttgca
>XLOC_003029_TCONS_00005182 protein transparent testa 12-like
aaagccatggacaattccatgcaagagaggttgattagtccagaatcagaacaggtagggaatttcaaagggaggatttc
tgaagaatccaagaaaatatggagggttgccttgccaagtattatatcaagagtgtcttcatttggaaccatagttgtaa
ctcagtcatttgttggacacataaattcatcggatcttgctggttatgcacttgttcagaccttaagcgttcgattcgta
aatggaatactgttaggaatgtcaagtgcaactgaaactctctgtgggcaagcatatggagcagaacagtaccatatgat
ggggattttcttgcaaagatcatggcttgtggatctcatcacactaacaatcttacttcctgtttttctattcgcaacac
caatatttaaactacttggcgaggaagaatctatcgctgaatctgctggttatatttctctatggttcatcccatttgtt
tacggcatcgttttctctatgacgatccaaatgtatctacaagcacaacaaaagaacatggttattgcatggctatccat
tatatcatttgtaatccacattcccttatcttggctttttgtctacatactgaattggggaatttctggcgccatggggg
cgctctgcatatcttcgtggtttctagtcattggagagtttgtatatatctttggaggttggtgccgtgacacatggaag
ggattcactacagccgcattcaaggacatattgccagtggtgaaactttcaatatcctctggtgttatgatttgcttgga
gttgtggtactatgccattctggttttactggcaggatacatgaaaaatgcaaaggttgccatatctgccttttctattt
gccttaatatagtggcatgggaaactatgatttagtgtttggcatgatgggtgctggatgcgttcgagttgcaaacgagc
ttgggagaggagacgcgaaggctgtgaagttttcgattaaagtcctgatcagtacttcagtatcgatagggctattcttt
tggattctttgcttagtatttggcaataaaatcggatatttattcgcaaatgatgaagaagttgcacatagtgttgctga
tctttctatgctacttgctttctcagtgttgctgaatagtatctatccaatattctcaggggtggcaattggagcgggtt
tacaaacgacagttgcaattattaatattatttgcttctatataattggaataccagttggagctttacttggatatgtt
actcatcttcaagttaagggcatatggattgggatgttatgtggagtggtcgcagagacactagcattaagcttcatgat
atggagaacaaattgggatcatgaggtagctaaagcttcagcacgcctcaaaaagtggtacttaaactctcctgagacta
atcaaaagtctgaccatgcttgaacaacaaattttgttaatttctacaattatattgtgaaacaaataagatatcagaat
tgctctgatgacatttattgtattaattatgttcagaatctcaaatatcaatggttgtgaattcaagaatcacgtatcac
tcgataccacttgatatgaaatcaaccatcggattgagatattgaagttatataatacaataatgaaatatatgatcgaa
agcaaaaaaaattaaaagaagacaagaaaatatgacagatgaattaagagatct
>XLOC_003049_TCONS_00005220 probable transmembrane ascorbate ferrireductase 3
cgaaataaaaagtttcttgagctgcataccaaaaccagaatactaagcaacctcaaaattccattttagtattttgtttc
aaatgcctataaagaagcctaaaccctctttgcagttcgcacatacatactgtaaatttattaaagcattggaaactgta
taatatttaagccattaatcgagatacttcacaatgtatactacggatattcagtacaaacatcacagggcagccacaca
agtgtcaattttggcacactttttcggcgtaatcgcaatcgtgcttatgctcatttggttgttgcattaccgtgagggtc
tcgacctcgactcagatgatcccaatcgtattttcaatgttcaccctttcctcatgttcttcgggtttattttcatggct
ggtcaagcaatgatggcatataagacagtaagagcagaaagaaaagttcagaaatatgtgcatgcattttttcactctgt
agcactatgtctggggattgttggattacatgctgctttcaagtttcacgagagaagaaatatgaccaacttgtatagct
tacattcatggattggcattaccactttctccttgttttgcttgcagtggctgtttgggattactttatttctttttcca
agtggttctgattacacaagaagaagagcagctccatggcacgtatctgcgggaagggcactattgtatatggcaatatg
cacagcattgtcagggctaatggagaaagtaacattcctggaattgcagtatcaaagggaagctcgtttaatcaactttc
ttggattgaccattcttatattcggtatcgccgtcgatatttccgttgttcttacacgttttatatgatttatatttaaa
tgacaccatgtaatatataaataaatactctatccgacttgggagaacactaagtataaa
>XLOC_003141_TCONS_00005397 ---NA---
tagcaaaataagaagtctggagcttgaaactggaaggaacaagaagactggaaattgaagtttgacaaaatcaattgaag
agcattgtgtaaaaaagaaacaaaatcaaacattattacaatttacatagatcaaaaaaaaaaatgggaaaactaggcac
gacggagcagatgagagccgcgaagcttcacgccttcacctatatcctaattcctaatcaccttcttcttctgctgcagc
cgaagaatagacggcggttgaggcgcgatggagcaggcgactaggcgagctgtgaaccaaactcgaatagcgaagacgaa
tgacaggatgaggcaatagaaattgagttgcaggaggactcaggaagcaaaggaaactgggtggagtcggtcgccgggac
tggaagaaagcgaaggtggaggtggaggacatgaaggaaggagacgaattgagaatttagtggcgatgggaagtaggggc
gaaatcgatagtgaagggttgagttgaattggac
>XLOC_003175_TCONS_00005447 carboxylesterase 1-like
ggaatagatattagatatttcaaatgcaaaatggtcgataaagtttataaaaattacaatcacttttaataaagcagaat
gtgaaaaagcttatattgaaatgaggaactccgtagagcctaccaacatttttcttggaaaagtctctaagatgttataa
aattcttgagaacaccaaacagcttattagctttagacaaatctttaatcccatacccatgaaatcctccttcactgaat
tcgtcgaagaccctcaaacccttctctttcagtaccttcgctagctcaatttgacggtcgattagtggatctccatcaaa
ccccgtgatcaagatcttccatcccaggtccttgatttgttccaaaacgtctgatttgattccaaccattggattacaat
actcgtgatcgcggtcaactccggttggcaacgcgagttcccacattatatcagacacacatggcggcagcaccttatca
ttaactagccttagttctgactgagtcctcttgaccccaccgaagaacggttgatgcaatatcaaccctatgatcttcac
aggattgagatcatcaacataactaacagcacgtatgccaatatgataggctatggtcccaccagcactagatcccataa
gataacactgtgttaaatcagcatattttgttagccactcatcactggtggttttgatccactgcaaggcttccatgcag
tcatcataggctgccggaaggaggtgttccggagcaagacgatactctgtcgacactatcactgccggtatttcaattgc
cactttgctgcagaattcatggaacatggtactggctgcactgagtaagatcaacccgccaccatggtagtaaactatga
ccggcagtttcacagccggatcggaatcaaatgctttccggggaaggaatatacggacccaagttttgtttgattcatta
acagggatgtctttagttaggaccggatttgagtcactaggattagaacaggcaggaatggtgggaaaaacctcaactat
acgtgtaacagacccgtcggggtttctggccatgcccagatagccatatggatcaacagttgggtcgattagattcgaca
tggtagaataatgatgcaattgacttgctggtggataaggattttgaagttttcttgattataagtgaagccctgtttta
tatattggaagagaacgtgggaatatactattgttgcttggatcaattcgtaagctatcc
>XLOC_003245_TCONS_00005573 at4g21440p-like protein
aatgactaatatttatttgctaaatatataaataatgacttcaacactagattgagttgtacagtttacatcaagctgag
ctgtagaagacattgggacaagaatgtgtaattgattagagtgttgtcattgcccacgaggagatgagcttccattgctt
gagtttggaggaatagcaggtgacacgtgctttgactttcgttttggttgcatcagcattctttggaaggtttcgcgagt
tgccttggccatgattatgtataaaatcaatgagttttttttatgtccaagggcccttcttgagtccattttttgacagt
gtacataaaattggattgacccatcatggattgaccaaattgacactacataattttcaactttg
>XLOC_003250_TCONS_00005580 PREDICTED: uncharacterized protein LOC105160499
ctcccccgtcccccatctggttcaccgggaacaaccaccagcggcggcagaatctccggcgacccgaaagtgggattatg
gatagtatgaagaaaatgagttttgattcaaattggcattggacggatgagaaacacactgatttcttgaattccatgga
ggcttcatttgttcgaacaatgcttaaaaataactgtcctatttctcgtcttgatcgctatataccggacacctcagaat
ctacgcaggatttggggaaggaaagacgaagaaaatattcgacctcagagttgagcgggcgaaagaaggataagaaaacc
agattattttcttctcaatcggatatttcttcacaagatcaggtggtcccacaagtgaagaacgaaagagatgataagga
taaagatgagacttgacagagaccatcttgatgtcccagttgaggagaatgttaatttgtacctttgttgtgtgtttttt
aatttgttatttatgttttcctcttcgaaatatcttttggttttatggaagttagaagtttttag
>XLOC_003279_TCONS_00005632 threonine dehydratase chloroplastic
ggaaaagctctcgaaacggtggggggtcaatgtctggctcaagagggaggatttacagcctgtcttttcattcaagcttc
gaggggcatacaatatgatggcaaaacttccacaggaacaattggaaagaggagtcatatgctcatcagccggaaatcat
gcacaaggagtggcattatctgcccagagattgggctgcgatgctgtgattgtgatgcctgttactacaccagaaatcaa
gtggaaatcagttaaaagttttggggcaacagttgtacttgtaggggattcttacgatgaagcacaagcatatgcaaaga
aacggtctgaggacgaggggcgcactttcattcctccctttgatcacccagatgtcataactgggcaggggacagttgga
atggagatcgtacgccaaatgaaaggcccaatacatgcgatatttgtgccagttgggggtggcgggcttatagctggtat
tgctgcctatgtgaagagagtttctccagatgtaaagattattggagtcgaaccatatgacgcaaacgcaatggcattat
cattgtaccatggtcagagagtaatgttggaccaagtgggaggttttgcagatggtgtagcagttaaagtggttggtgaa
gagactttcagtgtgtgtagagcactgatagatggggtagttcttgttggccgtgatgccatttgtgcatcaataaagga
tatgtttgaggagaaaaggagcattttggaaccagcaggagctcttgcccttgctggagctgaagcatactgcaagtact
atggactcaatggtgaaaatgtaatagcagtaaccagcggagctaacatgaattttgatagattgaggttggtaactgaa
cttgcagatgttggtagacagcgcgaagctgtacttgcaacttacatgccagaggagcatggaagctttaagagattctg
tgagcttgtaggacctatgaatattactgaattcaaatacagatataattctgataaagagaaagctctagtactataca
gtgttggccttcacacaaaattagaacttgaagcaatggtggagaggatgaaatcagctcagctacaaaccattaacctt
acaaataatgacctggtcaaagaccatttacgacacctgatgggaggccgatcaaatgttaaagatgagctgctttgccg
ttttgtttttcctgaaaggccaggagctttgatgaaattcttggatgctctaagtcctcgttggaatataagtttgttcc
attatcggggacagggagaaactggcgcaaatgtgttagttggcattctagttgctcacaccgatatggatgagttcagg
gaccgtgcaaacagtcttggatatgagtatgaactagaaagtgataatgaagcgttccagcttctgatgcgatgaatgag
gttgctttgttatatacgagtgcagtgactcttcctaatcaagttaggttttgtagctttcaagcagatttcctgagaga
ttgtacctgttgccactatcatatctggagtagagaagtgaggtacggcttttatccttgtccctttgttcagaatgtac
catcatttcctcctggcaattggaggatatacggtcaagtctctacattctttaaccgggtggatagtgttaagttcagt
tctttgtataacaatatctatacaagttatcaaaggagtttatttataggcttcaacgaggcctgtactcttcttttttg
tcagcaagtctttgtttttctgtgttaaaaacgacttcttcaggattttgtaaaagagttttgctttaatatgtatatca
tgaagaccgcgtaatgtaacgatcagtcaagttgcataaaatacactatcat
>XLOC_003309_TCONS_00005720 uncharacterized fcp1 homology domain-containing
aacttgaatgaatttctacttttccatttatcactccctttgagattctaatcttcttcttccttgccaaattaacgtac
tatcttggcaattggcatcatcctgtccgaacattaatttgtacaactcaacgtgcaaacaacaaaagatgtttcaaaag
acgttaacaggttcagaaattgattgaataacataccaaattgtatcaaacaaactattcaatgtcaatctaggtggctt
caaatcaaatctaaacttacatcatttgctagtaattttatcatcttccttgacaaactcacgaacaatcttcgcgtagt
aattccagtcgggatgtgaaggtgttattgcaggctgtccgaaaggatgctcttttacgtaagatggaacattatcaaca
tctgcaagtccctccagatagctccgcaactcaccattcgcaactagaaatgtatctttgatgtcgtgccttttgtacgg
ttggggaaatattccggtattaggaggattcagcagggatgtgggaggatcaacacaaatcaacaaggtattcgactggg
aatattgtcccttacgccagggaagatcaaggtatttcttttcccacactcccctcaaaatccttcagaaacagaggctt
ttgcctctttcttagacatggcattccagaatccatacattcttcttgaccccacacaaatgctaacttctttttcattt
cagaaccagtgacacactccaaaatagcttctgtattagtttctacagtagcagaccatatccccacctcaaatcgttca
aagcaaaattttataaactcagtacagaagggcctcttgaaaacgacaaattttccattacacagatcaggttttaatcc
ttgaacctttgtccagtgcttcatgtgcaccctgtttaccagtagcccaccaagacaaagcaccagaagtttccttcttg
gacccagctttaatttctccaatggaagctctgaatcatttgcatcatccttttcattttcattgcagtgatcagtaacc
acattttcaaatttcaggtctgatggctcatctgccatttttcagatttcaattttagtattaaaataaaa
>XLOC_003339_TCONS_00005758 PREDICTED: uncharacterized protein LOC103442154
aagggctgttgattgatcagaggtggggtgatggggtacctcgagaacaccactgattacactaggtaagtctataataa
tgttcaaattccggccaattgcacccaaacccaccggcggagaagcggttacgggcggagtgttgcaagagagaggtaat
atttccacaagaaatggaagagcgaagagaaagtacgtaagggttcgacgacggcgcaggcagaatagcaatcagtgcaa
gaaaaggagacgcaaatctgaaccttctaaagaatcaggaaatgaagatgggcgatcggcaaaaagtatggtgacacttc
aactgtttccagtgagtaacgagaatatttcgagcaggggttttctacacaatcttgaagatggtgatgaaaaaattcga
gacgatgtgttagatcatgataagatggtgtgtttgtgccagcagctgggaggctggagagagatgttggatcactcaga
gggtaagagagtcgaactcgttgaatcaaaaaagaatgtgaccaggactcttcacggaaaatcacaaggcctttatgctg
atgccgagttttctagtagtgttgcaagagaagcagcgcacttggagggaaatccgtacgaatggaaaagtacggcacgc
gaaagtgaatcatgggttatcatagaatgttttactgatgcaatcatggaaggattagggttttcagacaaagaaaagct
cactcatctacatacagatagaaatcctgggttcgtgtctgacatttccaacaatgtagtatgggttaatgacgcgtaca
agaagatggtattgggtgaagaaaatcaagaattagcagcagaatttagggtttatttactgaccaaagaaaaaaatatg
ccctattttttgccagaatttgcttgcagggtgagggttgagtataatttgaatggacgcaagtgtacaagaacagtgcc
ttgtgatgtttggaaaatggaatttggaggttttgcatggaaaatggatttcaaagctgcactgagtttaggcctttaga
aggtatattttccttccacaatttgtttatacaaatttgcataattatagtgtgtttagttatgcttgaaagttaaattt
ttggaattaagttatgacatttactttaaagaaaacatattttctcagtaaaaaccggtggatgtttttgtgtatgagtg
tatttgtgtcaaaagatatcagatggtcgtggttaacatagggtgattgggaaaaagatgattattttttt
>XLOC_003358_TCONS_00005783 purple acid phosphatase
cattaaaataatcgagaccgttaactcttcttcattacagctgttatcttgtttcttacctcacactgtcgaacttcccg
ctgaactccatatgaaaatgttaatattcacactaatcaattgtcaatctcgtcgctagattgtttcgtagccacacctc
gaacaaaaagtcaactcgccacatctctaaaatcattcccatgtgatcttatatgatttttttaaggtctttgaagatta
atatagacttgtccgaaacccaagacaagaaccaatcccaaggggaagaatttcgttgactcctaaacattgcatatccg
aataaagtattgaatattccccacaattcaaaaggattaataatcttccactgcctgtaaccaacctgttcgcacacatg
cctgtgtgaggaatagtattttgttgaaggagaaggtgcataggctgttctgggttctgggttcgcaggataacgagatg
ggtgctccaggaacaagattttctgggttttctgtactgggatttgtgggttttgtttgaatgcagcaattttatgcaat
ggaggaatcacaagtagttttgttagaaaggttgagtaaaactgttgatatgcctcttgacagcgatgtcttccgtgtgc
ctcctggttataatgcgcctcaacaggtacatattacacaaggagatcatttgggaaaggccgtgattgtatcatggatt
accgtggacgaaccaggctcaaatacagtcctatattggagtgagaatagcaaggacaagaaggaagcagaaggaaagct
taccaagtatcaattttacaattatacctctggttacattcatcattgcaccattaaaaagttagagtacaacaccaaat
actactacgaggttggaattggtcacacaacacgaacattctggttcagaacaccccctgaagttggccctgatgctcct
tatacttttggtcttataggggatcttggtcaaagttttgactccaataagacacttacgcattacgagaaaaacccagc
caagggacaaactttgttgttcgttggtgatctctcctatgcggacaactatactaaccatgacaatgtaagatgggata
catggggaaggttcgttgaaagaagcgttgcttaccaaccttggatttggactgcaggaaatcatgaaattgattttgct
ccagaaattggtgaaacaaaagcctttaagccatatagtcaccgttatcacaccccttataaagtatcagatagcacctc
tcccttttggtactcaatcaagagagcttcagcatacatcattgttttgtcctcgtattcagcatatgtataaatggctt
gaaaaggagctaccaaaagtcaaccggagtgagacaccatggctgattgttctgatgcactctccatggtacaacagcta
taactaccactttttagaaggggaaaccatgagagttatgtacgagccatggtttgtccagtacaaagttgatgttgtat
ttgctggtcatgttcacgcatatgagcgatctgaacgtgtatcgaacattgcatacaatgttgtgaatggattgtgcact
ccagtacctgaccagtcggctccggtttacataaccattggagatggagggaatcttgaaggcttggccaacaacatgac
agaaccacagcctaaatactcggcttatcgtgaggccagctttggtcatgccattttcgatatcaagaatcgaacccatg
cttactatagttggcatcgtaatcaggatggatatgctacagaagctgatacgatgtggtttttcaatagagtctggcat
ccagtagatgattctacgactgctgaatcatgatgagttgaatttcggtttttgtactttctttttctgcgacaaaaatc
ttaatgtgaagagaataaagattttgaaagacatttgggaatagatttggtggcttctgcttttaaattttaacactaat
gtttgtttatgcttctgcatgaaaaaaaagcttcaaaactgaagacagcaaatacacaatatgatcctttgtaaacttat
tttgtccacgttactcgttattcagtttgtaagaagatgacgctctctgtataagaacttacaagaaatctttctacgag
caatgtgagactcacaagtaatcgttacgaattcataaatgtttattgaaaag
>XLOC_003362_TCONS_00005789 sec14p-like phosphatidylinositol transfer family protein isoform 1
ctttattgaatttattccctagtttttggtgccttcacgaattttgaggcgcatgttatcttcagatcaatcagattttc
ttaatatacgaacttcagagaatctgttgaacttgattgatcggtcgatccatctatcggtcgatcatcaagagtttgag
aagtgttttggtgagcaaaattagtgatgtcaggacccttggatcgatttgcgaggccatgctttgaggggtcatctggc
aatgatgagagaagagaaagaaaatctgattttgagaattccgaggatgaaagaaggacgagaattggttccctaaaaaa
gaaagcactgaatgcgtcttcaaagttcaagcattctctcaagaagaagaagagtaatagaagaaagagcgatgttcgtc
gcagctctgtttcaattgaggatatccgggatgctgaggagctgcaagctgttaaggcatttcgtcgagccttgatgatg
gatgagttgctgcctgacaagtttgatgattatcatatgatgttgaggtttttgaaagcaaggaaatttgatattgaaaa
aacaaaacggatgtgggctgatatgatccaatggaggaaagattttggtactgacacaattgcagaggattttcaattcc
aagagatgagtgaagttttgaagtattacccccatggttatcatggagtcgataaagagggaaggcctgtgtacattgaa
agactagggaaagttgaccccaacaaacttatgcaagttaccaccattgatcgttatgttaaataccacgtgaaagagtt
tgagagaagttttgttgtaaagttcccagcttgtactattgctgccaaaaggcacattgattcaagcacaacaattttag
atgttcatggtgtgggcttgaaaaactttactaagggtgcacgggaactcattacacaactacagaagattgatggcgat
aattatcctgaaacacttcatcaaatgtttatcatcaatgctggtccaggctttaggctactgtggaatactgtaaagag
ttttcttgatcccaggaccaccactaagatacacgttcttggaaacaaataccagaacaagttgcttgaaatgatagatg
ccagtgagttaccagaattcttgggtggaacgtgtacctgtgcagaccaagggggttgccttcggtcagataaagggccg
tggaaaaatccagagatactaaagatggtgctcaatggtgaagcacggcgtgccaggcaggtaaaaggcagtgacacctc
aactgctgaatctggttctgaagctgaagatattgcttcaccaaaagctattaggagttactcgcaccttcggttgactc
ctgttcgtgaggaggctaaagctcttggaaactcaagcttagtttgtaacttatcgggatatgatgagtatgttcctatg
gttgacaaggttgttgattctggatggaagaagcaggcaccgcttccaaaaccttatatttctaaagatatgcttcttcc
acccgattctcaagaagcaccaaaaagacttcatgctcgacttttggcagttatcatggcattcttcacgacccttcttg
tgttcttccattcaatgtcatgccgtgtcaccaagaaacttcccaatgcatcatcacatcctgaggaaaacattcagaag
tcggcatctaacatgatccctaaagaagaatttcgacccccttcaccacctccagaattgaccgaggtggaacttctatc
ttctgtcttgaagaagctgggtgaacttgaagagaaggtgaatactcttcaagaaaagccattggaaatgccccatgaaa
aagaagaactgctgaatgctgctgtttaccgagtagatgcccttgaagcagacttaattgcaaccaaaaaggctctgcac
gaggctctgatgaggcaagaggaactgcttgaatatatagatggtcaagaagaagccaagtttcggaagaagaaactttg
ctggtaagatgtgttgagattgttattgatcacacgggaatcagcataaaaattctattgtatttaagacatcccctgtt
gtgagggacattatttgaaatctatctatatttgtgtgtatattttctgaaagaacttagtgtggtttgagtttgtttac
acttgtaagttgcatagcttggattggattgtgtttgaaatgagtgaaattcatgaacagtgtttattatctatcataaa
tgtgtgcgagtccatgtgagtgagtatttgacc
>XLOC_003373_TCONS_00005814 probable e3 ubiquitin-protein ligase rnf217
ataaaataacgttgttcattaaagacaacagtcagccacacacacacacacacacacacaattcgtttttttctcttctg
caagtcagtagcataatatacacaagtcagtgcaaatgggaatctcgtgtaaaatgctgctatagcagaacttgaaaaca
ttcagcaagaataaatactggaaaaagaaagagaagtcgtgcttaagatacaaatttcttccccatgttatatgcattcc
gtcaccacgctatacaaaagaacctgttaaatttttccatatttctatcgaatcgtatgcataatatatactacccatta
cggtttgtttgtttgtttgttagaatcccagatcaagaacaagagcccgaatatcaaaaaaataagaactatgaaaattc
ggaagcaccacacgcagcacatagaagtcgtgtcacagcgacaccagtgttgatgaacttgttttccacacttgtagcag
aaattaatgctgcacctgcatttgataattcggcagccctcagtgagttcgacaaaatgtcggcaccgggggcaccttac
ccacttcttctgctccacaagtctcccaaatgcaacatcgttcctgtccctcaattccccactttcttcacacccaaacc
cagcatgccaaaccctcttacactgaaagcaaaaccaattcttacaactgggacacttggatttcttcaaattcccacca
cactcgttcacgatcagagcattacaattcgtgtaaggacaataactcctatccactcccagaatcacagattcgcaaag
cacatcgcaccactttacaaaaagcgataaaccaattaccgaccgacacgaaattgggtccaagaactgattgcaattca
aagccgggcatttgatttttcccacgttatcatccctgagcttcacttggatgtacttgataatgcaatcggtacaaaaa
gggtggctgcatttgttcttgttcttgaattttctgtcgggtaatatcatcggctcgatgcagatttcgcatgtgaaggc
ttgattatcatcgtctgggatttcttgattttgatcttcttgttgatcttgggattgctgggtttggttagtactgtcgg
ggagtgtctgcaaagtgtttcccatattttcctgtgagctgaacttgtgggtatacgaggagggcaaagttcgcatataa
attgaggtctcctcaaatctcacacgtctactctttttcgttgtgcttcttattttttatttaaaaatg
>XLOC_003397_TCONS_00005851 isoflavone 2 -hydroxylase-like
ctcgtttgttttcatcgagaggaaatggacaatatttttgtatacattcctctcctgtttgctttatacattctcaccct
tgtgaagatggtgtttgagtctcctgtaggtggctcagggtatctgaatctaccaattcttggccatctctatcttctca
agaaacccgtttacagatctttagcaaaagtttctgaaagatatggcccagttctcctgcttcaattcggtgcccgccga
gttctcctggtgtcctcgccgtcagccgccgaagagtgcctacataaaaacgatattgttttcgccaatcggccccaaat
gatggctggaaaacatctgggcaataattatacatccttggcatcgacttcttatggagatcactggagaaaccttcgta
aaatatcatcacttgaagtactatctactcatagactccaaatgcttcagaatattcgtattgatgaagttaagagtatg
ataaaaagggtgtatcgtcattctgaagaaaagcatgtggttgatatgaaaactacgtttttcgaaatgacgatgaatgt
gatgatgagaatgatcgctgggaaaaggtattatggtgagaacgtggaggaaattgaggaggcaaacaggtttagggaga
ttttaagagaaactttccgtcttggttcgacaagtacagctgattttgtgccagtggtgcggtggctgggagtgggtggg
gtggagaagagattggtgttgttgcagaagaagagagaacagtttatgcaggaactggtggatcaatgtaaaacaagatt
gggcagcggagcatcggagtcggaggttggtgggaagaggaaaacgatgattgaagtgttgttgacactgcaggagaaag
aacctgagtattacactgataaaattattagaagcctgatgctggtaagtttccctaattccacttatcttttctgttaa
ttttacttactttgcaattaaattaattaagatcacaacagggctttgacgaat
>XLOC_003411_TCONS_00005876 guanine nucleotide-binding 3 homolog
ctctgctgtcttctgtcgctgttcgtcgtcggcaacctctgtgtgagaagttttctcactgctcctctttgcagcagcct
cctgtccgtcctttgtgcgattccgttgggtgatttctttgtgggttgagcgagaatcttggcttaatcttgtgtggtgt
tctctccccacttttgtatctctaccagaagctcaaactttcaagcatggtcaagagaagcaaaaagagcaagagcaaga
gggtgccgttgaagaagaagtacaagataatacggaaggtaaaggagcaccaaaagaagaaggcaaaggaggccaagaaa
tcgagcataaacaagaagcctaaggcagagaaggaccccggaatccccaatgattggccctttaaggaacaggaactcaa
agccctcgaggcccgccgccaacgcgccatccaggaacaggaggagaagaaagccgctcgaaaagagagggctcaaaaga
gaaagttggggctattggaggatgaagaattgaatgatgagagttctgttggagaggggaaaatcagtgagaataacact
ggattggctaagaaacaggaccactcggagagggctttctataaggagttggtcaaagtcattgaagcttctgatgtcat
tttggaggtgcttgatgctcgcgatccccttggcagccgctgtattgacatggaaaacatggtgatgaaagcgggacctg
aaaaacatcttgttttgcttctcaataaaattgatcttgttccaagagaagctgctgagaagtggctcaagtatcttcga
gaggaattacccacagttgcttttaagtgcagtacccaggagcagaaatctaaccttgggtggaaatctggtctgaaggc
tggaaagactaaaaaaactggaaaagctagcactattctgaaaacaagtgattgccttggagctgaaactcttataaaat
tgttgaagaactattcaagaagccatgagatcaagaaatctgttactgtaggggttattggtctgcctaatgttggtaaa
agtagtctaatcaatagtctaaaacgttctcatgttgccaatgttggtgcgactcctgggttgacaagatctatgcaaga
agttcagctggataaacatgtaaaattgttggactgccctggggttgtgatgcttaaatctgtggagaatgatgcatctg
ttgctcttagaaattgcaagagaattgaaaaactagacgatccaattggtccagtaaaggaaatactcaaacgatgtcca
gaaagagttttggtaacattatacaatgtccctagctttgattcagttgatgactttcttcagaaagttgctaccatcag
gggcaggctcaaaaagggtggtgttgtagatattgatgctgctgctaggattgttttgcacgactggaatacaggtaaaa
ttccatactatactctgcctcccattaggaatgaaggagagccttccgaggaaaagattgtcgccgtacttgggaaggag
ttcaatatagatgaagtttatggtggtgaatcttcatttattggcagtctgaaatctatcaatgatttcaaccctgtaga
agttccttcaaatggacctctcaattttgatgagaagatgcttgaggatgatgtatcactagcagatttgaatcaaagca
aagattctggagatcaagtcggcaatggtgaagaccagtctatggaatctggagacgaggatggagggcaggaaaagact
gaatctaccaatagcaggcaaaacaagaagctatacactgaggaaggcatgctgaacaacaagttgagaaaggcagagaa
aaaaagacggaaaaaggaaaaccaatcatctgcaatggaccatgattacgattttaaggttgattacgtcaggaaggagt
ctgctatggatgttggggatgaggacgacaaagctgatgacaccaatcaaaacaaatttgagttgcccaccggtgttgaa
ttggataaagattaacaaaattgaggggaaagaaggatacactgccaatggagaaaatctgtcattgccttagtcgagcc
agagcaagaggattgtatnn
>XLOC_003421_TCONS_00005890 probable wrky transcription factor 50
tcgaatttcaatgaacttaggttgtacgtaacttggatgcgcaagggggatctgttgacaactcgccctgcacgggtctg
tgaaggaatagctgagtttgaagagtctctaatgcacatgtgcacagtttatggtggtagaaatggtcccaaacattcat
cggagtatgagcccaactctcctcgcttcatgtctctgtgattggggcactggcgcatgacattggggagcactggattg
atctatcaaatttgcttcctcttacttttgaggagttagacgaggacaacaggtgctcgggtaagtgaactacaagcttt
aagctcacaggcagggctaaaggtgccacactgaatgttagttttgggttttccatattgggggataattcatttggacc
aggatgttatgagttccaaatatagtgagggaaagaagaccaatagatgcagaacatcttgctgattttgatgggactaa
tggaaccaaccgtctacatatgcttggtagtgtccaaagatattcaagttgaggatcacattgtcagtcccagtctttag
atcttcaatttcttgaccaaatttcccccaaaatcaggaacttctccaatctattactcctttgcattggacactggata
agggaaagatgggtaatttggtggtgtttgatttcttccatgtagatttggagtcccttagctcaaagtctggcccctct
tctgagtctggtgatggaagtaccgcaaatatttttgatgatacagagtttactgtaattgagcagggtgtgaaagtaat
tgtgaaggagcaggagaaaaaagaacaatatgcttgtcgaagttttgatagttctgtaattgaaattattgatgttactg
agattttggagggagatggcatcatttctgatgagaatgcggcatggaattcaaaactcgaagaaagtggttataatgag
aacaaaaatgccaaggatgacaatgaatacaaagggagtgccatgtgcactaaagaaccaactggtgaagaacttgattc
attcctagatattagaaagtatgacgagctagaaaattacaggaagacaagatctagttacaaaggagggaactaagtat
gataatgtagaatccatagattttctcaacatgagcattgagcagaatccagatgatgatgtttctgacagtgggcctga
atctccgagagatcttcttttgggacaatttgaaaagaacacctcggcttggcaaaactctttatttgatattggcataa
tggtagaacagaaatctagacgtcttgctcctagtggctgttcagaagatttgatttgttatttgcttttcaagaaggtg
aaaggaagcatggtactgggaaccagtcattgtggtgtaaaataaatgccaaaatgctcgaaaacttggaaactgaagct
ttaatgcatgaatggggtctgaatgaaaaagcttttcagaattctccttgcactagctctggtggatttggaagtccagt
ctgtattccggcagaagaaccaccgaattaacttctcttgaagaaggccaggtccaattattcggacaaaggatggtggc
ttcttacgttcaatgaatccattgcttttcagaaattccaaaaatggttccagactaatcatgcaagtgtctgctacagt
tttgttacctgcagcatgggattcagtttcatggagatacttcaatgctgggcatccgagggagttgaaaagatgtctac
tcaggcaaatgaattgatcctgctggaggatatcacattgaagatgatacaagaagtggtgtcagaaactgaatcaagat
cagacgggtttcagaggtctgtacttttcctttattgacgttgagaaattaagttaaattctccagaaattctattagta
gttttcagattgtaaagcatttatttcctatgcgcagatggcttttgcagcatgaaaaattgccagtttctcagaattct
gataccctgctctcatgctcaaattgcaaggagattggccagattatgcatgttatgaaaatcttgttcccatgtcgata
acaaatattgaagctcttttaattgaagggctgaagattcagtccaacattccagatcaggaagtgccttcaagcattaa
gagtgtcctacttggaggagactttctcgatgttgatgaattaattgaatactctgtgtcacttgaagaatggttgagac
tgatattggagacaaaaataatgaaggaattgtgaaaatcttagcagcccatcaagctaaatccgtagaattgtgtaatg
gacaattaaggagggatgatgaaagttgtggtgcttttggcaaaaaacttcacaatgggtctaaaagtgcagcttaggaa
tccatttcgtaactatgaagtggttggttcctcaatgcttgctctgattcaagtagagaggttttatttcggcctgcaat
gggaacagagtggagcaggtcacgacgagcaattgattcaagaagggatcaatttcgaacaaaaacaaaatgaaatccat
gaaaaccacgttcctcagtttaaaatatcggatgtccatcttactggtctgaatgttgagcttggtgataaacagctttg
ggaaaccagaagacaaaaatcaatctggatcccgatggttgttctctagcggaatgagttctactaatgagctttcaatc
tccatttcaaatgcaatcgtaaaatcatcaacacggataacaaggaaggggtgcctgggagatgtattgtggagcatcgc
ctctaacattcaaggtgactcagctacatgcgatgaagctgttgcactaaatatttatgcgagaaatcctgatattattt
ttccaaatgaatttgttaggttctcgatagagtagaaaaacttttggtggactattgaagctttccttttggctgaaaga
cgcagatttgctttatatccgattctccgtgattgttaatatttcttgtttatatccatgatatgtataaattctgcaat
ttgtctgctaatagtcgtaaatttgtggcaaagacagtacgagagaccatacgtgtttagacggatttgttttggccagg
tttggctaagctgttgtttctaaacatgttttgtattttgattggtaaaagtaattatttcattaaaaacttctttactt
gtacaagtgaacttttcagcttgaccaacatgctcgtaccatataatgacttgaacagataaatctaacattttctgaat
ataggcactgaaaatctctctgtttatcttacatctgataaatgctgcagtgctgtgatctaacattgccaaatgccctt
gatatattttctgaccatcccatttactcttttaactattataagatagtttggaggatctcttggtggatgtggacgcc
ctcgtacgtcgttactacatacttcggatcctctttgtctctttcaactctctttttcactgggcaaccttcaactgaac
acttgtaatagtttcttggattagggctgtttttcaccatcttttttccgtacttcctccacttgaagccatcatctagt
atctcgatctctgactttgttttgaaagcaaccttctctttaaattttttcttctccttgccactccctccacctgggct
actatctccttcatgatagccactactgataccactggagtttacaacttcatttgatgcataacctggattctgaggat
aacccgacacaacaaatgctggatcttcatcaatccagtcatcgagctcgaagaaatcagaaacttcgaagttcctctca
gtgactgtgtactcactcatgggagtgtccggcgctccagctccacaagtggcgccgggaatgtttatattctgg
>XLOC_003440_TCONS_00005920 beta-d-xylosidase
gtcgaatgtcatgtcccaatcatattaatcttaaaattgattcgaagatattatttttatggcatttataaattgaaaca
tcaagaagcaaatcaactttttcaacatagatatcaatcacacttttgtacaattggtaacaaatatttttttgttttgt
tacggcaacaaagtgtatatgatttttccaatcctaaatatattagaaattaaatcttgacttcttcaatagaagcaacg
agagaaactgaatgtttaatatcatcaccaatatgaagattatgctcacccaatggaattcttcgaattccattgtcatc
cgccatgcttaaatgcttgcacgcatcaatatcaatcctaactttattttgactcccagctactacatgaactttctcga
atgcaaccaattgtttctccggcgcctgttttctggccggtagagttgcaaacaccatcaatgtgtgtgttccgtccctg
tctccaatattttcaacatttatgtgtatgctagaaatgagtgagtcacacttagtgtgtgtgacccttacaccatggct
tagcatggtagaatttttgaatgtttttaaggttgtgagaggaattgaaattgtggttggggcatgggcgagagtgggcc
tgaagctagtgtaactcaacccatatccaaatggaaatacaactgggcctttgtaaaatctgtaggtccgacctggatag
cctcttgatggatctgatctcatgtccattcttgtcattggcaccttagatatgtaatcttgtggataccatgtgttagg
taactttcctcctgaagatgtaacatatatgaaagagcgttagtcataattcattttcacgaaaatataactaatttagt
acgtaatattgattgtcgagagacatgtgatgaatgtatacctggattagttgttccaaatagaacatcagcaatggcag
ttcctccggcttgaccagggtagccagcccacagtatggctccaatttttggatcattcttagcaaatgtcacatcaatt
gggccaccagacattatgactaatacaactggacctctagaagccttggcaaccctagatacaagctcctgttgatgtcc
cggcaaaagtagccccactcgatctctagcttcagcttcaattgattgatccaaccccatcaccaagacggttgcatccg
cctggcgtgcagcgccctcggccatcccaaattgtcgattatcattgcaacctacgccaaagcatccttcttgatgaatt
gtcctaacatatcttgctataccttgtactggcgttgtgtagccacatgcaactccttaatcaattagaagtaaatattt
catcaataatgtcacgtggataagaaaaactaaacataatcgggagaaagaggcattgtaccagcatagttgcctctcat
ggtgacagtaacatcggaattgggtccgatgactgcaacagttcggtgccttctagtcgatagtggtagagaccgcccac
ggttttgaagtagaactatgccttgtcgagctgcttcaagggcaagttgttgatgggctggagtgcaaacatccctcggg
cctaaataatcgtaaggttgtcttgcgccatcgaacatacccaaacgcatctggaccatcagcaaattggacaaggcctc
atttacattggcctcggtgagtttaccggaccgtacagctgcctcggtgtagattgcaagataaggcccacaatctaaat
ccaagcctgttagccagaaaaagtccaaattcaagcccatgtagaacagattaatacattatttataagaaaattaccat
gttaaaaaaaaaatggtacgataatgaaatatgataaaaataccagctttgatggtggcagcaactgcatcttctggtgt
ggccgtgtaaccttgatctttaaacaaaacttccaccgagtcacaatcggaaacaatgtatctaaaaaaaaaaaaaaaat
tagtggttattacaatgaatttattatacgtgcaaaatcaaatcagaagttatctaatgtgggttctagtttagaacgtc
gactaacccgtcaaggtgccattgaccacgaatcgtgccacgtagtagactagggtcggcacaagtgggcttcccattga
ctttattgtacgagcacattacactagctactctcccatccgtcacacaagccttgaagggcacattgtatgtgtcctct
aggtcctgtttacttacctgcaaatcaattacaagtagtgaaaattaatttcctttccattaagcgataggaccagtact
atggtcaaagcatcattaattt
>XLOC_003453_TCONS_00005943 ubiquitin-conjugating enzyme e2 32-like
agaagcagactgaactcaggccccaaatattgttttcaggaaaatatatttgaatggcaatttgctattaggggacccca
agatacggaatttgagggaggaatatatcatggaaggatccagttgccctctgaatatcctttcaagcctccttcgttta
tgctgttaacgccaaatggtcgatttgaaactcaaaccaagatatgcttgagcatttcaaatcatcatcctgagcactgg
caaccatcctggagcgttcggactgctttagtagcactaattgcatttctgcccaccaacccaaacggtgcactgggatc
attagactatccaaaggaagaaaggcgatctttagcaattaaatctcgtgaagctggcccaaagtttggttcttctgaac
gccaaagacttattgatgagattcacaaatatatgctaagcagggcacctgccgttcctcaagaaaacactacaaaggct
tctgaagttccaaatgacaacaaagagagtgaaagtcaggggagtgctcgaagctcctctcctgagatcattgaggaagt
acttccaaatccggcagtagatgatggtactgttgaagaactaaatgaaacatcttcacatggaaattctgttcagacat
cagaacctgtttctgttgtgtacgctactgagcagcagctgttgcataagccagaagctggacattccaagagggcagat
gaccgcttctttacgtgtgctgctgttgggcttaccatggccatcgttgttcttcttttgaagaagtttatgagagctaa
tgggtatgggtctgtcttcatggatgggtcgtaaacaatggtaaataagagttagttgctgtagaagtgggaggggtata
tactccaaattgcgaaggcaaaattctgtattctgattaattaatcgggttatttcggtttatatcttatttcactgtaa
tatcaaaacacggacacgtatatataactttttctttcctttttttcgactcgagtaaaatattgtatagaacgaaaaac
aatgtatgctagaaaactatgtaaacatcttaaaaacacttttcctaagggcaaagtttcagactggattgtattcccta
ttttagcatttcgataaacggttgatacaaa
>XLOC_003460_TCONS_00005957 beta-d-xylosidase 1
aatcatattaatcttaaaattgattcgaagatattatttttatggcatttataaattgaaacatcaagaagcaaatcaac
tttttcaacatagatatcaatcacacttttgtacaattggtaacaaatatttttttgttttgttacggcaacaaagtgta
tatgatttttccaatcctaaatatattagaaattaaatcttgacttcttcaatagaagcaacgagagaaactgaatgttt
aatatcatcaccaatatgaagattatgctcacccaatggaattcttcgaattccattgtcatccgccatgcttaaatgct
tgcacgcatcaatatcaatcctaactttattttgactcccagctactacatgaactttctcgaatgcaaccaattgtttc
tccggcgcctgttttctggccggtagagttgcaaacaccatcaatgtgtgtgttccgtccctgtctccaatattttcaac
atttatgtgtatgctagaaatgagtgagtcacacttagtgtgtgtgacccttacaccatggcttagcatggtagaatttt
tgaatgtttttaaggttgtgagaggaattgaaattgtggttggggcatgggcgagagtgggcctgaagctagtgtaactc
aacccatatccaaatggaaatacaactgggcctttgtaaaatctgtaggtccgacctggatagcctcttgatggatctga
tctcatgtccattcttgtcattggcaccttagatatgtaatcttgtggataccatgtgttaggtaactttcctcctggat
tagttgttccaaatagaacatcagcaatggcagttcctccggcttgaccagggtagccagcccacagtatggctccaatt
tttggatcattcttagcaaatgtcacatcaattgggccaccagacattatgactaatacaactggacctctagaagcctt
ggcaaccctagatacaagctcctgttgatgtcccggcaaaagtagccccactcgatctctagcttcagcttcaattgatt
gatccaaccccatcaccaagacggttgcatccgcctggcgtgcagcgccctcggccatcccaaattgtcgattatcattg
caacctacgccaaagcatccttcttgatgaattgtcctaacatatcttgctataccttgtactggcgttgtgtagccaca
tgcaactccagcatagttgcctctcatggtgacagtaacatcggaattgggtccgatgactgcaacagttcggtgccttc
tagtcgatagtggtagagaccgcccacggttttgaagtagaactatgccttgtcgagctgcttcaagggcaagttgttga
tgggctggagtgcaaacatccctcgggcctaaataatcgtaaggttgtcttgcgccatcgaacatacccaaacgcatctg
gaccatcagcaaattggacaaggcctcatttacattggcctcggtgagtttaccggaccgtacagctgcctcggtgtaga
ttgcaagataaggcccacaatctaaatccaagccagctttgatggtggcagcaactgcatcttctggtgtggccgtgtaa
ccttgatctttaaacaaaacttccaccgagtcacaatcggaaacaatgtatccgtcaaggtgccattgaccacgaatcgt
gccacgtagtagactagggtcggcacaagtgggcttcccattgactttattgtacgagcacattacactagctactctcc
catccgtcacacaagccttgaaggg
>XLOC_003461_TCONS_00005958 probable beta-d-xylosidase 2
cctagcggctacggaggggtcttctccaggcgtttcttggcctcgcccccaccgtggatctctaaatatatttacatttg
gactccaatatgttaaacccgccacccctccattgtacattgctcttgcttcatcggacactaccttgccaatttcttcc
cacaatgaggcattgaatgaagcagcagtaagaataacttgagggaagctggtggctccggggaactggccgccgaattt
cacaccggggccggtgtccgacacgccgtgaagagcttccgaccaccactcataccctttaatgcccaatctctccactg
gtgcagcattgttaacaagtgacctaattttttcctgcaatgtcaaccgtccgatcaagtccttaaccctatctctcata
tggagtgacacctgacaaaagggtaggtttttggtcatgccatttctagggtcacatgcaaacggcggccgtgactcgcc
ggagtagatgcaaatatgaagaaggaagaatatgcaaagaaatggagttttttgcatagacattttgtgggatgtatata
catatattttatgtatatttgtgtgtgtgtgaagaagtgaatgagagtgaagggttatatatagggagtttgcgcttcat
ggattgaatctccacgtcgttcttgtcactgtgttttgagtgtgtgaagtagagagatgggggggtggggggtggggggg
tgtgctttttttgttgagtgagtaagtccaacacgcatttgttagttttctagattgataggtttgttgtgcaagttgct
acatgttaaagttgtgggttgagtcgatgtggttcaattttg
>XLOC_003462_TCONS_00005959 acetate butyrate-- ligase peroxisomal-like
ggactccaaatctccaatagcattccaaacatgaattctctttgacatgcacttcaattagaatttttcaatacaaacaa
ttcaacgaaggaattcgggtcaaactcaaatttcaacatttagcatactaggagattctctgtaaagagcaaagcgaacc
ctgctctcccagagaaatccagcgggaacgaggcccatgctctctagcacaaacacgtgtgtgtcgagcgaaagcagcta
actcgtacttcagtgcaagggaaactggaaactgcacctttctcctttccgtgagccctctcctagcaccatagaacact
tcaacatcttgtaattcaagtatgttgaaatgaagcaagtccttcaacaatttctgccttcgtatacaaatttcagcata
acaaacaacaagcgaactcttattctcaataaatttgaagtggacaagacaaatcccttgtgacctgttcattccgttta
gaaatgtagataaaacattcacgagattacaaatttattgctgactgattaaagtgctaatccgaactttagaccaacta
cgaagcgcacagatggagatcatcaacaaatttcaacatggtcaagaataaacaaaatccctgaataactgagcatcatg
ttttgaactcagtccttgatcaaaatcacttccttattcagcatatagcaatctttgtattttacatgacagaaaagttg
tggcagtagtatgaaatagggcatcacgaaaatgcctagtttataatctactcttctttagaggtcccatttcctttgcc
ttagctctcagcaaatgcttctgtatttttccggtggctgtttttggcaagggaccgaagaatatggacttcggaaccca
gtaactgggcatctttgctcgaccgaacttcattatatcttctgctaggcagttttgatcggaggtattgactcctggct
ttaatgtcacaaatgcacaaggcgattcaccccattgttcatcgggccgagaaactacagatacttcaaatatgtccggg
tgttggtataaaacattctcgacctcaacactactgatgttttcacctcctgaaatgattatatccttcgacctgtcttt
aatttctatgtaaccatcaggatgctttacagcgacatcaccggaatgaaaccaaccgttcgcaaatgcctctttatttg
ctttaggattctttaggtatcccttcataacaacatttcccctgaacacaatttctccgactgtcctcccgtctgcaggt
acaggcttcatgttttgggtgttaacaacatctaagccttccagagcaacatatcgaacaccttggcgtgcattcatacg
agcttgctcttcggggggtaatgaatcccactcggacttccaggcacatattgtagaggggccgtaagtttcagatagac
cataagtgtgtgtgactcgaaagccacgttgtgacatagcaaggagaacggaagggggtggagccgcccctgctgtcatt
acatgaacggtgtgatgaggaggaagcacaatttcatcttttcttgcatttgctatggtattgaggactactggagcagc
acagaaatgggtgacaccaaggtcggctatagccgagtaaatggcttttgctgtcacctgtctaaggcatatatttgtac
cacaaattgccgcaagtgtccaagcgaaacaccagccattacaatggaacaagggtagggtccagaggtacacggctgct
tcttgcattccccatacaatgacgttactcagagccataaggtatgcccctcgatggtgaagcaccacaccctttggact
agccgttgttcccgaagtataaccgagggcaatgctgtgccactcatcctccggtggtttccaagcaaattcggggtcgc
cagtctcaaggaacttttcatattcaattgccccttttccaagagcatattggagtgtctttgggtcgcagttctcatcc
gcaataactataataattggagacatgaaattgcccttgcttttttccgctaaaattttcaaagcttcctctgccaagga
gaaaaactgttgatcaaccattatcacagaagaccttgaatgtcctaaaagaaaagcaatagtctgtgcattcaaacgaa
tgttgacagaatttaaaacagctccagacattggaactccaaaatgagcttcgtacaaggctggaatgttgggtgcaatc
actgcaaccgtgcaaccaaaggtgacggcttgttt
>XLOC_003512_TCONS_00006035 stress-related ozone-induced family protein
ccaaaaagagagcaaatatgcaaaagatgagaaatataattcaacaagtatgccatacaacacttattacgaattaaaat
tcaacttaagcaacaaaacagaaattcaacaagagattcactcttcacttccttccatgctttcaatgactaacaaataa
gtttttagttcaccgaaacaccagaaaagtgaccaagacaaggaggcagtacttcactgatcaaggctggacttgacaat
gaaattttggcggctgatagggttcattaccactgggggaccagcagtacgaggccatgactgaaacttcttgtcagtct
ctacccaccattctttactagagacagtttttggagtagtaccgccaaaaatcttctggtcagcaattaaattgtcgcat
acatatacaattgcaactgttcccaccaatgaagagagaatgtacttcgctgccatttttaactcaagcaactttcagtg
caaaaagggggtgcagatcatgtactcaatactccacagggatctaaaacataaagaaattggtagagatacaatgaac
>XLOC_003526_TCONS_00006062 polygalacturonase adpg2
acgatttgtatcaacagaacaacttgaaatgaaaatgcagccttctcacaatgcaattttcttctgatgaaaatagtttt
gaataatgcagaatagttcaaagacgcgacaatctgactccgtttttctgccaattgaacatttttcaagtctctattct
tgcctcaatcctcattgtttggacaatcctgaatagaaatttagcaaagagatattattcactgttgatggtcgaaaatc
caatggattgttccactgctcagttttctcctcagaccatctcatcttcacattttcaatatccaaaccgtctatatgct
ccattgtgaacccggcggtgctatgactaacgagcccctggcaacctggcctatagtctactaggccatctgaatagttg
gtccaccttgtgtaagtcaggttcacgtttaggaacttcagattgctaaggattccgcctttggatcctgataagaagat
accgttttcagaggttgcagtaatgttcacaaattggagattagagatggagcctgcttttgaactgccatctcttgggc
aagtagtgacatagataggctcggctctaccccaccacgagggatcataatatctcgtgctgatatttatgttcgagaaa
gtaatgtcactaacgttccctccatctcggatttgtaatccaagccctcgatgagattccacaatcgtgatgttgtcaaa
taccaaacttttgaatgaataccaactagcgctgccaagtttgatcgctgaagactttgttctaatccagcagtcggttg
cagtaagattatagaggggactggtgtatgtttttgggcatatggcatcatctccaccaataagctggttcgtggagttt
gatgtccccgatttcgacattccgacaaccaatgaatccgaccagccggggtctacactcatcacccaaacacgcaccag
tcttattccaactcaccatcacattcttcctctcatcaaatctctccacaaatttccacccctgcccattaatctccccg
ccgccagttatcccgacgtccaccgcattctccgccaccaccacgtaccacttttcttgtttttcagggtagtcttccaa
tctactgcctcccaatatggtggcgtttttttggatattcaaaaagaccctggatttcaagtacagcgttgcagttaagt
acttgccaggtgggaaggtgacaaggcagtgggagccatggagggcggagaaggaggcgcaggcatcgatggcggattgg
atagggatggtgtcatagtggttgccacttccggtagcgccgaaatcaacgacggagaaggagagacggaggttgtggtg
gttggattggaggatggagatgcgtgaagtggcgtagtgggattggagggtgg
>XLOC_003545_TCONS_00006090 auxin-repressed kda protein
ttttagcaatgttcagtagagtttcaaagtgaaatattacccctgataggcacaagtgaaatcgaacttttacattatga
taaagcatattcatgatacgatataaaaagagaacagaaactgaactcgtaaagcaccagagaaacccttttacaagcag
cgaactccttacaactctcgagtcttggaacttcaacagcctcactcaaaataacacactggtggatggataacgcgtat
acgcatatctaattacactaacaatactcctgctccccaacacttgtccacaacatccttgaacagaaacagtataacaa
cacttggagcagcctcgagggagaaaagggtcaaagcctctttatcgttatatatcacaggtcgtgaggaggaggagggc
tcctgtgtccaactccgctagccttctcgtgagcaaacgatgcagccctcctacgaaaccgaaaggcctctcttcctcct
gcaccggcgaaaggagataccggaggtgtggagccggccggagaaaccggcggcgagtcttta
>XLOC_003589_TCONS_00006178 mavicyanin-like isoform x1
agaaaagctagaaagttctgctaaataaaagtaacacttgtacaaaattaaccaaatgaattaaaaagcaactttcaaaa
ggctccttttgaaatcttcacaataaaactggttcaattgcaactaagcccggtggttttcttcacagaacagacaaaag
cagttattaattgaattaaactaaattggatctcaactcaatccaaacagacccttaacgagcacggccactaaagtccc
catcgatatgcaaaaagcaaaacagaaatccaacaaacagcccaaacgaaagcccatttaattgggtcgagccagagggt
gtgtccggctccggcacaggaacaggaacaggaaaagggaaaggttcgggcttcggctgcggtggaggctctggcttagg
ccccggtggagacggaaatggcttaggctctgatggaggcggaaatgacaccggctgcggccattggttaggcagctgct
gcgtctctgaaggcttcacattaacgtgtagcttcagacccttattgcaattttcctgattcccaatcacaaagtacctg
ttcccttctctttcaagtggaatttgatctacaccgtccgtatacatcttgatagggttcgagagatcacatgattgaaa
ttcttcctggctctgtagctccacgacgctctcctgtggtgctgagtaggtgaaccagattttgtcaccaaccctaaaga
ctcgcccggacaaccaagaactgatgtcggaagtagggccgccgaccacatggtgcactgggccttgaacctcttgctct
ccgactgccatcgccacaagaaccaccacgagcagagccctaagcgctttatcgccacccatttccactaactctcgctc
tctccagaattgccaaataataagaaggaaaagaagg
>XLOC_003599_TCONS_00006196 heat shock cognate 70 kda protein
ctgctttacggaacttttcaaagaattctcttttgttagttgttttttttgaagattttttgctttactgtttgttatct
taaacaatggccggaaagggtgaaggaccagcgattggaattgatttaggaaccacgtattcttgcgtgggtgtttggca
gcacgatcgggttgagatcatagcgaatgatcagggtaatcggacgacgccgtcttatgtagcttttactgatacggagc
gtctaatcggagatgcggctaagaaccaagtcgccatgaatcctgttaacaccgtctttgatgccaagaggttgattggt
agaaggttcagtgatccgtcggttcagagtgacatgatacactggccattcaaggttattgctgggcctggtgacaaacc
tatgattgttgtcacatacaaaggtgaggagaagcaattttcagctgaggaaatctcatccatggtcctcatcaagatga
aggagattgcggaggcttatcttggatcgacagttaagaatgctgttgtgactgtaccggcctatttcaacgattctcaa
cgtcaggcgacaaaggatgctggtgttatttctggtctgaatgtgatgcgtataattaacgagcctacggctgctgccat
tgcttatggtcttgacaagaagtctggcagctcatctgagaagaatgtgttgatatttgatcttggaggtggtacttttg
atgtttctcttctcacaattgaagaaggtatttttgaagtgaaggcgacagctggtgatacacatcttgggggagaggat
tttgataatcggatggtgaatcactttgtacaggagttcaagaggaaacacaaaaaagacattagtggcaacccgagagc
gcttcggagattgagaactgcatgtgagagggcaaagagaactctctcgtcaactgctcagactactattgagattgatt
ctttgtatgagggtattgatttctacacgactatcactcgtgctagatttgaggagcttaatatggatttgtttaggaag
tgtatggagccggttgagaagtgtttgagggatgctaagattgacaagagcagtgtccatgatgttgtacttgttggtgg
ctctactcgtattccaaaagttcaacaattgctacaagacttcttcaacggaaaggaactctgcaagagcatcaatcctg
atgaagctgttgcgtacggtgcagctgttcaagctgcgattttgagtggtgagggcaatgagagggttcaagacaagact
tcttcaacggaaaggaactctgcaagagcatcaatcctgatgaggctgttgcgtatggcgcagctgttcaagctgcaatt
ttgagtggtgagggcaatgagaaggtgcaagatttgttgttattggacgtgactcctttatctcttggtttggagactgc
aggaggtgtcatgacagttcttattccaaggaatacaacaatcccaactaagaaggaacaagttttctccacttattcgg
acaatcagccaggtgtcttgatacaagtgtacgaaggtgagagaacacgaaccagagataacaatttgctcgggaaattt
gagctttcgggaattccaccagcaccccggggtgttcctcagatcaatgtctgttttgatattgatgccaatggtatctt
aaatgtttcggccgaggacaagactacaggtcagaagaataagattaccattacaaatgataaggggagactgtccaagg
aagagatcgaaaagatggtacaagatgccgagaaatacaaggctgaggacgaggacctcaagaaaaagattgaggccaaa
aattcattggagaattatgcctacaacatgagaaacactatcaaggacgagaagattgcttccaagcttcctgctgctga
caaaatgaaaattgaagacgctgttgagtcggccattcaatggttagaagggaatcaactagcagaagttgatgaatttg
aagacaagatgaaagaactggagagcgtttgcaacccaattattgcaaaaatgtatcaaggtggtgctggtggccctgac
atgggcggaggcatggatgaggacggcccttctgcttctgctggtggcaatggtccaggccctaagatcgaggaagttga
ttgagcacgtgaaatttctgaactaggtgttatatgctgtttagcagtgttttgtgttataatcatctcacctcgtctct
gtggtgatgctcgatacaggttacaagttcggttgtcattcgatatatgttgtgttttgtatccgtttgatgtttacctt
taaatcataatagattttgctatcatttgtatagctcctaatgttgcagtaaaagataaataaaaatacgttatataaat
tctttttctttcctttaataaatttgttacgtgctaccgaaaaattccacgatatgctattttacatcctacaaacaagt
tatgcatcga
>XLOC_003649_TCONS_00006280 tonoplast dicarboxylate transporter
tccagttcacagatcacagagtttcaattcatgtattcaatccattttcactctgaaaaatttcttcattttgctgggac
cattactctgcggcataatctgtgtgtgtgtaaacattaatggcggcaaggacgccagcagaaatatgctggcggtgctg
gcgtgggtgttctcttggtggctgaccgaggccgtgccaatgcctataacttcgatgtctcccatgtttctatttccgct
cttcggaatttcagacgcagatgatgtcgcccatgcttacatggatgatgtgattgtgcttgttattggaagcttcattc
tcgcacttgctgttgagcattacaatattcataggaggttagccttgaatatcacagtcctattttgtggtgatccattg
agcccaccacttctcctacttggaatatgtgccacgacagcattcgtgagtatgtggatgcacaacgtggcagcagctgt
gatgatgatgccagtggccactggaattctacagaggttaccaacgggtcccactcagtcaaatcttgtttccaaattct
gtaaagcagttgttttgggggtgatatactctgcggcaattggagggatgagtacacttactggaacgggtgttaacctc
atattggttggcatgtggaagagttattttccggaagctgatcctattagcttcagtacttggtttttctttggtttccc
attagcagtggtgatatttattgctctgtggtgtatactttgctgcttgtatatcagaaagggatctggagaggctcttt
ctgcctatttggacaaagcccatttgaagagggaactcgaattgctaggtccaacggcatttgctgaaaagatggtattg
attgtattttcgatattaatagtgttatggatgacaaggaacataactgatgatatacctggttggggagttctattcaa
tgggcatgctggtgatggaactgccagtgttatgatggcaaccttattattcataattccaaacaagaagcaaccagggg
agaaattgatggactggaacaaatgcaagaaactaccatggaacatcatattactactaggggctggttttgccattgct
gatggagtccgaacgagtggcctagccgatgtgctatccgaggcgcttgacttcctagagaatgtgccgtatttagcgat
cgccccggccgtatgtctcatcagcggggcaatcacagaattcacatcaaataattccacagccactcttgttatcccac
tacttattcaaattgcaaaaacaatgcatgttcacccgttgcttcttattgtccctggtaccattggagcacaattttct
ttcttattgccaactggaacaccttcaaatatcgtgggattcactactgggcatattgaaatcaatgatatgcttaaaac
tggggtgccactgaagattgctggaaccgtggctttgtccattttaatgccgacacttggggctcttgtttttgggacag
atgaaccgctactgaatttttcaaggaattcctagtaaattagtagttaatttggacgtgctcaactatttaggttcgat
ggaggaattcttggctatggcagtggatgcagctaagaatgctgggcagattattcgttctgggttctacgaggccaaga
atgtggagcacaaaggactggtggatttagtcaccgagactgataaggcatgtgaagacctcatattcaatttcctcaaa
ctgcactaccccgaccataagttcattggagaagaaaccactgctgcttatggggctacagaattgacagacgaaccgac
ttggatagttgatcccttggatggaacaactaactttgtgcatggaggtttccatttgtctgtgtctctattggtctaac
aattagacaaattccgactattggtgttgtctataatccaattatggatgagctttttactgcaattcgtggaaaaggtg
cttttctgaatggcaaacctatcaaagtgtcttctcagtcagagctcttgaagtcgcttcttgccacagaggctggaaca
aagcgtgacaagtctactttggacgcatctaccaatagaatcaatagtttactcttcaaggttaggtccctccggatgac
tggttcttgtgcattgaacctctgtggggttgcttgtggaaggctcgatatattctacgagcttggttttggaggcccgt
gggatatagctgctggtgctgtgatcgtaaatgaagctggaggagtcgtgtttgatccatcgggtaaagatcttgacatc
acgtctcagcgaataacagcttcaaacccacttctcaaagatgcatttgtcgaggcattgcaagtgtcaaaataagagaa
atggcattgagaattgcagaaacttataatcaattaatttactcgttactttctgaaggcatagtgcctgcctgtattga
tttaattttaacggtttttggagcattgttagaaaaatacacatgtatttactgattcttgtttggactaagcctttgag
cattttttacgatatacgtaaaatcaaaacaaaagtatgaattatttgattattgtttaaaagcaa
>XLOC_003650_TCONS_00006283 ---NA---
ggaaaattctatcatagtatgtaaaaattaagtataatatcttttctagaagtatgttaaaaacttgtccacaaagtaaa
agagaaaaaagcacatggataaaacttgtataagtataatattgtccgttttgaacacaaatctcacaactttattcttg
gactttcaccaaagggtctcgtacccaatgagaatggccctttcacttacaaaacgaatcatattttctttcaccagcaa
tgtggaattatggctgctaccttggtcgcttcatcttacctgc
>XLOC_003690_TCONS_00006341 e3 ubiquitin-protein ligase sdir1 isoform x1
cttgttgcagttccatgtaaactgcattgatccatggctgaggcagcaggggacatgtccagtttggaaatttagagccg
ggtcaggatggtctgagaatggacaaggagaaatggatgcttcatacatggattaattttttctattgaaaaatatatgt
aacttctctgagtaaataaatgtacatggtcataaattacaatgaatggttttagccgctacctgtcttgattctaaatg
ttaaagaaattgccatgaac
>XLOC_003723_TCONS_00006399 inositol transporter 4-like
gggtagcaggagttccggccgtcgttcaattcattttaatgttgtcacttcccgaatctcccagatggttatatagacag
gacaaggttaaggaagctagggctattttagagaaaatttatcctccgaatgaagtcgaggatgaaatgaaagctctaca
attatctattgaagcggagaaggctgaggaaggttcgataggtgacaatgtcctttccaaactaaagagcgcgtggggta
acgtagttgtgcgtcggggcctatatgcaggtataaccgttcaagttgctcaacaatttgtgggtataaacactgtcatg
tactatagtcccacgattgttcaactggccgggtttgcttcaaacaagacagcattggcactttctctcatcacatccgg
tcttaatgctgtcggctccattgttagtatgttttttgttgacagattcgggaggcgaagattgatgattatctctatgt
ttggaattatcatttgccttgttgcattatctgtcatgtttcatgaaacttcaattcattctccacaagttaacagcctt
gaatcccttcactttggtagaaactccacatgttcaagtttcttacaagcccctgatgcatcatcttggaactgcatgtc
gtgcttgaaagcctcgtcgcactgtgccttttgtgctaatggagataacaattatcatcctggagcatgcttggctttaa
cagatgctatacgaggttcatgtcgtcaagaacgtcgtacttggtacacgaaaggttgcccttccaaatttggtattttt
gcagttctacttctgggactatatattatatcgtactcgcctggaatgggaacagtcccatggattgtgaattctgaaat
atatccattgagattcagagggttgggtggaggaatcgcagcagtttctaattgggtttctaatctgatagtgagcgaga
cattcttaacactaacagaagctcttggttctgctggcacatttcttttgtttgctggtttctcgtttcttggacttgtc
gctatatttttcctagtgcctgaaacaaaaggattgcaatttgaagaggtagaaaagatgctggaaaagggcttcaaacc
aagcatttgttgctgcaacaaaccagaggaggaggataccaagtaattcttagcttttaattgtcttttctttttgtaat
taatgaaaattgtccaaaaagtaggagggttgtttgagccaaatatgcgagacttgatcaagtgaatcgattgtactgtc
ccttcgtcaagctcattcagtgcaatgatacatttgatttttatatttgaagtcgtaccctctatttactgaattaatgg
agttcag
>XLOC_003732_TCONS_00006412 u-box domain-containing protein 4-like
cagcaataaaaaacgcactatagacaaacaagatccaccctccatagagacaaataccgtcaatgacggggatatacaaa
ccaaaaaagaacctagtcgaccaaaatacagctagaaggtcaggtcagcttctaatcattttgaaaatttaatcatatac
tcctaaatactcgactactctgtacaaatcccatcaaaacaattaccatatacagtcaacaacaatccgtttaccgtatg
atattacacagaacaatttatgtgtgtctttacgaactcgaagtagaagcttcttgcctaggctctctcaggtacccaag
aagtgattcagccttatgcttagcttttgctgtaccagtctgtgacagagcaacaagaggtgggatgcctccctccctaa
caagcaatcccctgttccgaacactttctttacacaactgcaacaaagtcaaaactgcaaattccttccccttaacgctt
ccatcctcgattgcctcgaccagtgccgcaataccaccttcctctataattgcctcctgtcccatctcaatagcagccaa
actactcatcaccaccatcgccttctccgccaaaccggtcccctgctctcccactagccccaccaacggcctcacagccc
ccgcgttcactgtcctctccttattcaacctcaccgagcataacttatacagcgttgtcaaagcatctttttttccctct
actcgacccatttatgagcagtgccactaatggaggtattgcaccgcaagcaccaattgacaatttattctcttcaatca
aagccaagcttaacaaagcgcatgctgcgttctgtttggaagtctctgtacctgtttttaacacgtaaattaaggatttt
actgcacctgcatctgtgatcacacttttgttgctttcaagaagtgagagattgagtaaagccgtgactgcgtgttcctg
agtcatcggatccgagcaccggagaagcgggatcaaagcgggcactgcaccggattctccaatcaacgcccgattatcag
ctcgattttttgccaatagtctcaatttagcagctgctgaccttttaattgcaactgaggacgattgcaacccgtccaca
cagagttttacagtaggctgaaggtcttcaggagaaatgctttcaataatttccgtggaaaacgtctctctctgcaaaaa
gcccgaacatggttcgggctccgggtcttgtgttggtccctgatttgggccaggataggggaggctagctaggcgctgga
gctctccagatatgtcactggagcacgcggagaagtcgctgaaagcttgggaaatgtccaaaaactcgtcgatttcggaa
gaagacgaagctttcgaatcaatcggcgatttattggtgagctccccaaggcgaaggtctataaccgagtcggttaggtt
ttcagaaacgttggacgatttctcgtagatgggaccggacaggtcagtttggaagtgctttgaacgtatagtacgcatgg
aacggcccatcgaacggctgatcctggcggaggacggcggcggagtgtagtaatagggccgcgttcgaggaaagtgagta
gtaatgttgggattggagtgtgaatgagagcgcaaatcttccagagaaaccattattggaaaaacccacaacaaattaag
ccttaaatttgaattcttggtgaaatgttgaaggttttcaagaaatttccatggcttgttaagcaaatgaaggattttat
agaagagagaatggatttaactgaactcttcttgagttgaatgagtggatatggtcgatcaatttggttttatttttggc
gtgagagactgtaggacgcactaaatggacccgtttagcta
>XLOC_003736_TCONS_00006434 la-related protein 6 isoform 2
gccagaggagcgcggtgcagacgaccggaaagcctggccgccgacccgaccgccagtcttggcggctgatgcaggatcaa
ctggccccagtgtcaacaccccagcagccagtgcaatcagtgccaattttgcaaactggttttctcttttcctgccacat
ttcatttccacagaccaatatttcactacaatcccgggaaaatgaaatcaacaatttaagaaggatttagtatccttaca
caccgagaaaaatcttctgggctgtgtttggatgagatgaaaactgtttttacagggattgcattgatttttctcagggg
catgagatttgttgtaagagggtttacacggaagctacttccaagtaagggaactgacatctttgtgaagtacaatattc
agttcaa
>XLOC_003795_TCONS_00006541 g-type lectin s-receptor-like serine threonine-protein kinase at1g11330
agaatctgcccattccatggaccacttcgccagtgtggacgattcccattccaagtatagatttgaggaatattcagagc
ctggagacccgatgtgaaatttccaacttcggggtccgtcggggttttccatgaggacacgaccaccttattacctgtat
ttatgttgtcaattatcttcaaagtaggcaaaaaattattggacggatgcccaaaactctcccacaacgtacgcccactt
gaatctcgcagaacaagatttccagtgttcagaagctgggcactggcattaaccgaagatgtaacatttgatgaccaaac
tatctcactttctccattcattagtacgatattcccatctcgtgatatcgttatattgccggaagaatctggaattggtt
tgtccctgttcgcaacccatatcactgttgattcagaaacgctgtaaaatacaccaaaatagcggttcttggttgtatta
tcaggggaaaagaatcccaatttgaaaacgttgccgctcgacgatatggtgtcggggtcttttaggacaatatttcctgt
aatagtgtctgtttctgcacaaaatcctaaacgaggaagacacggtagtatgaataggtactgaacaacaaaaagcttca
ggatttggctattggacatagttaattgaaagaaatctgtgggagaaaatgccattatgtgagaagtttgctaataagta
aataacggaatagc
>XLOC_003817_TCONS_00006580 ---NA---
tccacacttgcaaatcgccatccatagagagataagaaccggttcagaatgcttcctctcttggcttggatcatcgaccg
aaaggtctaccaatagcagccaagaaacacgcccaaaatcactgacctaagcccctaagaaacccaacccctttgccaat
atcacaggtctaaggacacacaggaatttcttcagttaatggactaaaatgtctattctatgagccaaaggaagaagagg
aaaaaggaaccaactctct
>XLOC_003820_TCONS_00006585 ---NA---
tcatcctccagtgctccatcccaaacaaaatgcagagagagagagagaaccatgaatcccgattccgttaggtcgtgtcg
ccgtgagactcgccagtgaaagatgccgaagatgtcgaagaccccggattccgcatcatattccactcaaatttgaagca
gcagatgccgaagatggagctcactctgctttggttaatatagctcgaaatgttcctgcaacaggtttgatgttctactg
gaatcagggttcctcatagtgctttggaagaatgaaggttctcattttctgttctctctgcacttggtcatagagtcggg
ctggacgtggcgtagccattgctttacaccacaccgtagaggttttttgtgccgatatctaagtatagtgttccttttgt
attgatgtggtggtctttaactgtcgctagcaattcttcaggataaaaatttagttttagcaagtttgctttaagttgga
ttcatgaatttgaattcgtaatcttgtaaaatgaagacaatttttatgttatgtccgggtaaaacttggtggtgatgcca
aaatgttgtcttaatgaatgttattttaactcagcaacgtaacaatt
>XLOC_003822_TCONS_00006588 PREDICTED: uncharacterized protein LOC104093508
tttgctgcttttttcctaccatttctacttataagtagtgctctttctaaagctgctgcaatggtgtctagtgtctactt
catagaagttagatcttaggtcccattagttacaagacatgggcctaaatggcactagtaaaatgcaaagtttttgcttg
aacaggattaggcctcttgttcgggttcgttcttgtccagttcaatccaaaaatcatgctaattctacctccactaatgc
cgatgaagaagagaaacataattctgggaaagtcgaaaaggatagttctggcgaggtagcaaaaacaggagcaatatttg
gcaggaaaatcttgattgtggttgattcaagtcttgaagccaagaatgcagtacaatgggcactcactcatacagtccag
gacaaagacctggtgattcttctctatgtaattaagccttcaaaacaagatgaggagtctaagaaggatataaattcaag
agctcctcactttcttacttctatgaaaaaaatgtgccagctgaagagacctggggttcatattgaggttgcagtggtag
aagggaaagagaaaggtcctgcaattctggaggcggccaagaagcaagaggcggcactgctggttctagggcagaagaag
cgttcggtgacatggcggcttgtgatgatgtgggcagggaatggggtggtgggtggcggcggagtggtggagtactgcat
tcagaatgctagttgcatggccattgcagtaaggaagaagagcaagaaagttggtggatatcttatcaccaccaagagac
acaaagatttctggcttttggcttgatagattttgggtttttgttattgtttgtggagaaatgggttgtgcacatttagt
ttgacctactcgtaaagtttgtcctaacataattatgaagggggataatagggaaagtgaaaggtttatatgtcattata
tgtacaggaatatgtctctcaacaagaattcaaagaattaatatttataggaaggggaaatatttatcttggcataggat
attcatgctcttgcacttggagctcgagtctacgcagttgaactagctctactcgatcgtgtataaaatggtggcagaaa
tatttgcaagtgatgaaatggagagtttggctccgttcattatttttattttttgctttgaactctcgaaggacgtattt
cttttctttttcttttttttgtattttttaagggtaatattcattaataacttaaaaatacaaaatttttcccataatac
tgtcccatcttttttttttttaaatgttttccattttgtacactttttcttttttcccacttccttactttctatat
>XLOC_003823_TCONS_00006590 cytochrome p450 cyp749a22-like
gaagaaacaagccagaagcagtcccatggatttgtcatcgcacgacatatttccccgaatccagcctcacctgtactcat
ggacgaaattatatggtcaaaattttattatgtgggatggtgctagacctcaaattgttatttctgaacctgaactggtt
aaagaaatcctgatcaataaagaaggtaagtatggaaaagttaaactcagaggttatttgaagaagttgttaggagaagg
aatagttgtagcagaaggtgaaaaatggtcgaagatgcggaaattggccaaccatgctttccatggagagagtttaaagg
atatggttccatcgatgatcgcaagtgcggacgctatgttggagacatggagaaaatttgaaggcaaagagattgatgtg
tgcgagcaatttaggtttctgacctcagatgtgatatccaggacagcttttggtagcagttacttggaagggagaaaagt
atttgagacgctaactaaactgtgttttataatttccagaaatgctcataagattcgatattttggcatcgaaaaactca
ttcgatcgcagaatgacattgaagcaaacgaaactgagcaattgctccacgattcgatcatggcaatagtgaagatgaaa
gaagatgaagtaaagacaggtcgagcagatagctttggaactgattttcttggatcactcctaaaagttcatcatgacat
ggacaagaaaaacagaatatcagaagttgatcttattgatgaatgcaagacattttattttgctggacaagaaacaactt
atagtttactatgctggagtattcttcttcttgcgattcacacagattggcaagagagagcaagaaaagaggtgcttgaa
ctatttggacaagaaaatccaaactcagagggcattgctagactgaaaactgtgaccatgattatttatgaaacactaag
gctatatagccctgttgtctctatttcacgacacataaatgggaagaatgtccgattggggaaatacgaactcccggata
atatagatttgattatttcacctctggcactccatcgtaattttgaaatatggggagaagatgctcaccttttcaaaccg
gagagatttgcagaaggattggttaaagttggaaataataactccatggcatacctgccatttggttatggacctcgagc
atgtgtgggcttaaactttgcggctaatgaagctaagattacactctcgatgatccttcaacgttataagttctcattat
ctccaaactacgttcatgtacctgttcaggtactcacggctcagcctgaaaaaggtgttcaggtcttgctccattcattg
tgaatttgtccgattaactgttgatagtaagcaccatctcgaacaggtaccaatattcagctatgagcatttggaaattt
tatcagttcatggcttagatttcgaaagattccctagtatgaactactggatatttaatcaggaataattctatttgtac
ataattacttaccgaattgacaagtggcggcctcctattggggggcgcctgacacttccaatagggggccgtcacttgtc
aattcggtaaaaaattcggtaagtaattatgtacgtgtagcgtggttgtttaattagtgtcaacgggatattcatatact
tgaaatagatatttttaaagaatgactggcatgctttc
>XLOC_003839_TCONS_00006613 PREDICTED: uncharacterized protein LOC105180260 isoform X1
gaaatagattaaagcacagttcaaagataaagtcgaaacaaaatctcaaatcttgattctcttgccacagacaactacag
ctcagtgtaataaaacaaaagtaatgcaagttgattcatggctccatttagtaactagcagaagacagaaatttgtgtac
aaaggatttattctagacacagtttggtgtcagcaacatgattcaaatactactatctgagatttcatggatctaacaat
gttgaaacctttctaacaaacgaaggcaagacgactggatagaccgtattcacagacgtggtagctttatcaaaagatgt
cttctatctgtgtcacttagggtgattgaacctagatcagtagaggggttgggaatgtccgaagcgaaaaagcaccaaat
aattagtacttcaggaataggacctaatcgagccaaaattacacaaggatctggacttgaagaggccaccaaagaggaac
ctggttggagattcttggggaacatgatttaactcttgagggcagccttttacatggagtatagtctgtccaattgtttt
ccgaatagaatctactatcttttgatcgacaggatatcccgatgcatctcgaacataaaatgtattaactgctttacctt
cccttgttgtcacttcggctcttagtacggtgaggctattttcacggaaaattcgagtgacatcagacagcagcccaact
ctgtctgttgtgcgcagttcaagtttcaatccctcagatactcgtctttctattgctgcttcaagacattggatcactct
ttctctctcagcatcatatttcaatggggatccatcgatatgtcttatacagtactcctgatatgcttctggccccttga
cttcaacatttccatggaaaaccacatattgcatgtctgtcaaagtacagactacgtcaaaaataagttttggcctatcc
ttgcaccggattgtgatcaccgagtaatctttgtcctcccaattgacaacattcacatccggtcgttctctttcaaccat
ggcatcattgcttgcacgttcatagtctcgatcagcaaacatcatctggtgaagccttctctcagtgtgagtgaccccgt
gagagaccacagtcttcgcctcccgggatttgttgcttcccttaagtacattgcataaaagtcgcttaatcttggacagt
ctctcaggatcagtaattggacctccagtttcttcattagttacttgcattacagctgctgcgcgggtattatgtgtcca
cacctcagcattcatcacattacatttaaggtgcgtgagaacggcactcacttcagaaagtaaacccggtctgtcgcttc
ctattaactcgatagaggtgtagtccattcccaaagtcaccccaacagatctttccatagacgacgcataacaagaatcc
ggaccaagtgacttctggatatagttcagaatcccttcatttgttatcttgtttccatcatgatcagtaacattaaaaac
atccaagaaccatcctccgtcagagcaaatataagctttagttatgacaagattaagatcagtaaggacttgtacaactt
ccaga
>XLOC_003875_TCONS_00006688 probable serine threonine-protein kinase at1g18390
ttcaaagaaccctagcctccctcttcattgatgtcccatggcttctaatcaagttgtaccaacacttggaggtaatgtaa
ttcattaatggattttatatgcttcaaaactatggacaatatgcttgacattgatgagatgcaatgggctgatttagatc
ttcaaatatttttgttttgctcatttaatgttcattcaacgttattatatttcgacgttagattcatcttagtatcttac
ccagtcgagcaatccgtctaaggtctaactcttactctgccgtccaccaagttttcttttctctctctgtttctgtaact
gccacttgttcaagattcataaaatgaatcaaagtaatatgttcactttcttgacacgttcagatctttgtatattctgt
cttatccttttatcaagaaaatcttctgctgattatctgtatgaagcatgcctgcccaagaattgtggcaatggcttaaa
cgtaactttcccgttctatattcatggttttcaaaattcttactgtggttaccccggattcgaccttcactgcacaggag
gacatggctatccaacaattagattaggaggagatgactatatcgtcgaaaacatttcatattctagtcgttcttttcgt
gtttataattctgctgttttgagcacttcgaaccgtacgtgccttccccaaatcagaaacataactcttcttatccattt
cgtttatttcaacataaagttgctctatttgttgtccaattgtactaaacccctgcctgagaatcttttgaggtacgagg
ttgcttgtgggagtgagaacagagataattgggatctagcaatatgggataaggatgaaaatttgcataatggattggaa
agctgcagaaaacacatggcggcacctgtggatgcgcatggagatgatcatgagaatggaatgggaaactatatggaaat
aattaaaagagggtttgagctgaattggacggccagtgactgcagtgaatgtcaagaaagcggtggccgctgtggcttta
acaccactatttaccaattcagatgtttctgccccgtcgggccccattctgcgagctgcccacct
>XLOC_003936_TCONS_00006768 g-type lectin s-receptor-like serine threonine-protein kinase rlk1
aaggatcaaaagttcaactatatgcagatggaaggtttgaattgagtgatcctagtggccatcggatatgggctactacc
atatctcataatcgagtggcttatggagccatgcttgacactggtaattttgtgttagttgacagcagttcagttgtatt
gtggcagagttttgatgagccaaccgacacattattaccaacacagacactgaataaagatggcaaacttgtttccagct
tctctaaaacaaattattcaagagggagattcctcttcacattacaatatgatgggaatcttgtgtcttacaccagaaat
ttccccttggacgacgtaatttttgcttattggtcaacacaaactataggcagtggcttcaagttgatcttcaatcgggt
tggttacatctttctggtagcaaaaaatggaactgtactcgattatttgtcttcaaataaagccttgactagtgaatttt
accagagagcaatattggaatatgacggggttttcagacattatgtctaccctaagtcttccaattcagcaggtgcaaga
gcgatggcgtggtctactataaatttcataccttcgaatatatgcacgcgcataacacaaagtacaggcagcggagcctg
tggctttaacagtatctgctcgttgggaactgatcaaattccaaagtgtgactgcccttttggttactctgtcatagatc
caaatgatagaatgagtggatgcaaaccaaatttcgctgcacaaaattgtgataaagaggcacatggaacagactttttt
agattcattgacttggccaacacagattggcctctctccgattatgcgtattttcaaccggtcacagaagattggtgtcg
acaggtttgcctcgatgattgcttttgtactgttgcgatttatagagacggcaattgttggaagaagaagtatcctctct
ccaacgggaaagtcgattctagcataggaggaaaagctatgataaaaataaggtataacggaactgcatattaggatatg
tatcttgagaatgttattttgtagctcatgatgttttaattaataataatttttaaggatatattatttattataagttg
tacacttaatttttattttattagtaaataaagaaatttgttt
>XLOC_003959_TCONS_00006802 receptor-like protein kinase feronia
tactaaacacgggatgcaagttggaacataactttccttaaacctttctcacaaattggtacacaatagagccatgcata
tggtctttatgaaacatgaagcaaaaagttgtcggaaaatgaaaaatattcatctacggagtattaaatttattgaaact
tgacaatatcaactgtggatggattcccattgctaagaccattaatccattgacaaaataacaaacttagaccaaaaaaa
aaaaaaaagggaaacctagcgcccttctgaattattaatttcagagaaaattgtcccagtctttaatctgtcaccgatat
cggtagatgtgctgctgctcttagataggttgttgctagcagttgatgtattagtgctctttgatttgaccacgacttcg
ccggaaccggaaaataattcttcgttgtctgtgctggttggctcctcctgccgaagtattggatatgacgggaacatagg
gaagtctccaccgtccaccactggcccatcacggccttttttctctgccacctcctgcagctgcatggcaaactctaggg
tccaaaccacatcactcatagttggtctttcaatcctgttgtctcccaagcatctagtagcaatttcagcatatttactc
aaacattcaggtgcaatttttccctcgagattgggatcaactatttgtccaagagtccccttcttgtgacaaagtttagc
ccactcagccaaattcacttgcattttctctatgtttggtataattggaggtctagcacatagaacttcaaccaatacga
caccaaacgagtaaacatctgatttctctgttaattgtcgtctcctataatactctggatcgagatatcctaaactaccc
ttgaccattgtactgacatgggtgttgttcccagctgtggggcctattttggacaagccaaaatcggacaccttggccac
ccatttctcatccaacaagatattggtagtctttacgtctctgtgaatgatcacgtgtttcgcgcccgtgtgaagataat
gcaatcctttcgctgccccagtgagaatttggagacgatttttccactgtaatggagaattcttcgaattgtagagatga
tcacgtagtgtgccatgtaccatgtaatcgtacaccaagatcatctcaccattttcgtcacaatatccaatcaaggacac
caagtgaaggtgtctcaatgttgataacatttggatttctgtttcgaattcacgaaccccttgattcgatgatggattca
gtcgcttgatggcaactgcagttgcaccgttctcaatgtaccctttatacaccttaccaaatccgcccatgccaatcaca
aaattgtcgttgaagttatccgttgccaatttaatctcctccaagaaaaagtgccggcacagatcagacggtagcgatga
acccgaaccactggtcttcgtggtagacttcgacgtgattgaaaatggaacccatgatgatttccacggacttaggctca
ctctcctccagcgacaaaaaatcaagaagctgactaataatagaaaaagaagaaagccggtcacgctcccaataacagga
taaagtacatgagacgcatctttacttctcttcttctctgagctcatatctggtcctggcggcgaagaattcggaatagg
ttcagggttggctgcagcaagaccccgattagaatcgttgagtttgaagatttctaagccatttaagagcgcattgttgt
acttaggatggtgcatagcgtttgggaacaaagaaaggcgcaggtttctctttccatggcggccatcatcactaacccat
gtgacatagtcttcgaaataaggaattcgagtgccaccagtccaataaataacatcaaattcactgtctgctatctgatc
gttgattgaaatagtgaaaaccctttcgttttgattggtaacttcctgctgaatctcacagaaatggagtctgaggagat
agtgaaacccggaatcaataggaaaactccattccaaacttttgcttccgttggctattactcttgaggttgtgtaaact
atttccggcgcagtataagctggggtgtgttcagtgtaattgattggaagatctgctctatgaggtgtgtaaccaaaatc
tccaccaaaaatatagggatcatcttgaatccactcacgaaacatccctgtgtcttcttttattcctacataagctcctc
ctacgttgaacctgtaaagattctccaacgcggttgtattttccagatcatacaattgattcacgaatttgatgggtttg
ccacgaaagtaaagggtgtctggcattgaaactatctcaatcccattgataaacgcataagattttggagaaggtgaaaa
ggttatgttaaggctctgattttcctcgacattaatgatgaattctttcttaaaatagggttcagagggtgtggatgtga
gatacacactgaaattg
>XLOC_003977_TCONS_00006825 ---NA---
catctctttataaaataaaaagtttatctcctatccccatgagtttcgaaagcttttccttattcttctatagtcttgat
gagtgtaataacaccaagatgaatagtaagagcaagatctaagtagtatcgtaagtatgctatgtagttttctctgagga
tcctctgtatcagaaaaaatggtactactgattataagatccggtctggaggtttgataatctttgtaatgccatatgtc
gttgagtttgttgcgggctaaaatactgtgtattataaaggttgtcatatataatttcatgtatccacagtaaaatcaaa
tccattgcataggcaagattcgactttgcgctcacgagttcggcttgtcctctaaatggaaagaaattaaatttcatgta
tatatagtaaaatcaaatccattacataggcttggccccattgcccacgaactcggctcgttagagcgtccttgagggct
aggctcggctttgctcgattgataagatggc
>XLOC_003987_TCONS_00006838 ---NA---
cgaaagagaatcatctttgatgatctttgaattgggtctttccaactccaacagctctaaggagttgattgatgatggcc
tcactctccccagcattttcccgctac
>XLOC_004119_TCONS_00007064 transcription repressor myb6-like
aaaaattcctaattcaaactgaggcctacaggtagttggattcattaaactcctccttaacaaatacatatggggaaaca
taatagtacaaaacagaagccagtgagtggtcaaaactcaagggtctataatatctctacatatcatcagtgtagtcaca
tttttcatggatttacaattacaagcattcccattctgaaaccctaaattgtaacacaaacacccagcctgtataacact
tggaggagacaataatgttccaaagggttggtcttcaaattgttgtttttcttgcttcaatttgataccagattttccaa
atgatttatgtagactaatggagagttccaggttaatttgtgggtgtaattcctcagacgatacactgctgtcatttaac
tcttctgctgaatcattttcaaccttaaaactgatacagtttttcatgacttgatcttctgatgctttgattgggtgcaa
ggaaaacttttgagctatatcagagaattgtcttaggttgttttcttggttgctaatcgaaatttttgcatccggctttg
gtgtttttgttgttgagttgagtggtctgtgtgtctgaggatcgattccacggttgaggagctttctttttatgtgtgtg
ttccagtagttcttgatttcattatctgttctcccaggcaatcgtgcagcaataagagaccatttgtttccaagtaagct
atggaggttgatgatgagttcttcttcctcttgagtgaaatttcctcgtttaagatctggccggagatagtttatccatc
taagtctgcagctttttccacacctaagtaaacctgcagctttaggaagggatctccaacacccctcgccatgtcgtttg
atgtagttaacaaggcgttcgtcttcttcctttgtccatgcccctttgttggtgtgctctttctcacagcaaggagatcg
acccattaatgttgtaccttctctctcccgagtcaataaacgctcgcgatactgtgcgggtgagctaaccctaaaaattc
tctcacatacccacacactcacacagatatggagggagagagagagagagagatttccaaaggaaacttttagggacaaa
aatgtggcgaggagggcaagccaatttaaa
>XLOC_004125_TCONS_00007075 ammonium transporter 3 member 1-like
tccaccctctgtattttcgcctctcaaacttgaaatcctggttacatccctgtttgttggcataaattatttttcataca
aacgatttatgcatgatcaaagatttttgtgaaatgaaatgtgggattacaaaaactaaaactaaattcatattcacata
tgaaataagtttttaaattctccgtgaatccgtttcttcaattaatgaacatttccattcagacaacttgagtagcgcca
atagatgccttaccatgttgtgtctgatcttcggacgagaagccatgctttgtcgaatcgtacttttctccgtcgcccca
caacgcgtaagcttcttcaccgtgcactgcatcgtccccaatctccaattccttctccggcattcgcaatggtactataa
atcttatcacaacacagatgattgaagtgacaacaatgttccatcctatgacaaatcctccacccacaatctgtttgagg
aattgcacgccgccaacgccaccgtaaaccccgccacgcgagttggtgacgggcaagaagagggcacaaagctgtggctc
ggcgaacaggccggtgagaatgcctccaaggtacccggcaacagcgtgtgtgtggaaaacgccgagggtgtcgtcgattt
tctgaagaagtgcccatttcttgtggacaatcatcattgtgaaccacgggacacttcctgagagaatgcccatcactatg
gcagcccatccttgaacaagacctgcaccaggagtgatgcaaacaaggccagtgatcatgccttgaacagctccaataac
agaaggcttttcgaagaatatcacatcgagccatgtccatactagaaggctcgtggctgcacatatattagtattcagca
cagccatggaggagtctatattggcactatatggatcaccaccattgaaccccgcccaacccatccacagcagccctgcc
ccggccagcgttagcagtatattgtttggaggaaatctttccctgtctattttcgatcttggacccaccctcgtcagtcg
tcaccggagccgagcagcgacaccaaatgcttccccaaaatgttatcatacgatttcacccgaccctcgcaccaagattt
>XLOC_004134_TCONS_00007099 fasciclin-like arabinogalactan protein 4
ccacccttcctagtaatctagccgacgttattcgataccatgtcctccttgagtacctttctttgtccgacctccgccac
ataccgccatctgggaaactcgtcaccaccctgtttcagacaaccggtcgtgcagcgtctaactccggcactgtcaatat
cacgtttaatccttcttcaaacgccgttactatctacactcctacatctaatgctactctccttgccctaattagaactc
ttccttataatatctcgattttctccatcaattctcttctagtcccttacaatgtcgatctaatggcttctgaaactcgc
ccgcctttggggctcaatattacgaaagcactaattgatgggcaccaattcaatgtggcggcatcgatgcttcaagcatc
tggggttgtttctgagtttgaagccgacgagagtggtgccggaatcacacttttcgtaccaactgatgacgcatttgccg
atctgccttcatcggtgaagctccagtctctgccggcggacaaaaaagcagtggttttgagattccacgtcttgaattgt
tactacccattaggttctttggagtcgatagtgaatccggttcaacccacattggcgacggagcaaattggggcttcgag
tttcacattaaatatcagtcgggttaacgggtcggtgagcattgataccgggatagtgcaggcgtccgtgacacaaacgg
tgtttgatcagaagccggtggcgatttttggggtatccaaagttttgttgcccagagaattttttgggaagaatccaatt
gaagtgaacaacccagtaaccgcgggtgctcagccaccggatattgcactctcacctgtggccggaatgtacattccagc
aggtcatgattcatcaccggctggaatggaaataatatcaacagctgagaaagtgggattgcaaagattattgttgggtt
tgtggtgtatatgggtgaattatctatatctatggcgatgagatttgattatttttggattgtaatcgaaatggggctac
agaggcagccattttccatgtgggataattcatcaatatcaagaggtaatttaaattgccaataattctagatcccaata
tcatttgtattttcatttttgtatcattttcttgaatatgcacttttcaattgttattgtaaagcacttgaaatttttta
ttatgtaatatattaccaaattcagtggtgaagtgactggaaaaatcttggatttcttgtgcgtctgttacacattttta
tccaagaacaaggttgcggaaaaagctgaaaacttgtgtattaaatcggaaaatttgcagtctttttggcccaaaaaaaa
aaatgcaaaattgaagtgtacggttttttcctattgttataaaataagagaaatgatttcctttcctttcttgcatcttc
gctctctcgctctctctctcaacaggtgctgccttttatcatatgtttgtcaccaaatatttgtccctcttttgttgttt
ctttgtattttcttgttctatgaatttgattaaggtgg
>XLOC_004135_TCONS_00007100 probable protein phosphatase 2c 4
aaatgattggatggtgggttcagagaagcaaaatgagctaacaatcagtagtagtgtgaatttcagcagtgagtgtagct
tggatgatgatgattcattggagaatcagaatcttcagtgggctcaaggaaaagccggggaggatcgagttcatgtggtg
atctctgaggagcatgaatgggtttttgtagggatttatgatggattcaatggccccgatgcacctgattatttgttatc
caatttgtattcatctgttcataaagagctcaagggtttgttatgggatgacaataataagactgacaattcattggttt
ctaattcatctgctgcgactgagaatggaaacttggaagctgatgattttggttcgaccaagagttccgatgtggaggtt
ttacgggataggactaaggatggttgttcgagatgtgtagagcaagagaattatcctaacgaaaataaggatttgaattc
tgatttgtggtataggaaaaaactggggaggaatttgaagagtaagtataaaggaacagcgaagaaatgggaggagaatc
agaggaggtggagatgtgaatgggatagggaaagattggagcttgataggagattaaaggagcagctgaacaaaaacaga
ttgaacggatcaggggcggctaatcactcggatgtgctaaaagctctttcgctagcattgaagaaaacggaggatgcata
tttggatcttgctgataagatggtcatggagaatcccgagctttctttgatgggttcctgtgttcttgtgatgttgatga
agggagaggatgtttatgtgatgaatgtgggtgatagtcgagcaattctggctcagaagaaagaaccagatatttggagc
caggatttggagagaatcaatgaagaaacattacatgatctcgagttgtttgatggtgatatgtcaaatgctttacccag
cttaactgcttttcaactcaccagggatcatagcacctctgtggacaaggaagttcaaagaattcgaagtgaacacttgg
acgatgcttctgctgtgatcaatgaccgtgtaaaaggttctttaaaggtcactcgagcttttggtgccggttttctcaag
cagccaaaatggaatgatgcactcttagagatgttcagaattaactatataggaacttctccttatatcaactgtctacc
atcactctaccaccaccaattagggccaagagacaggttcttgatattgtcatcggatggactctatcaatacttcacaa
acgaagaggctgtatcagaagttgagctctttctctcttggtcaccagaaggagaccctgcacaacatttggtcgaggaa
ttgttgttccgtgcagcaaaaaaagctagcatgaattttcaagaactgctcgaaataccacaaggggatcgacgtcgcta
ccatgacgacgtttcaataattgttatttctttggagggaagaatatggagatcatgtgtataattaggaaaaaataata
atgaaaagatcatgattcaaaaaatctgtcgacaacccatttttgatgttcttttcctaatcacctattgaaacatgaca
acagttaagttcttaggataagtgaaaacttagttgtgaattgtactaggtgatgaggattgtaaaggtgaaaaattgct
catcggttataatctgccatagaaaaattgtaagttttccaaataattgacatcctatggaagaaattttgctctgcaac
ttcaatttcagtatttttactgcttacatttctgcttttagtggagttgtcgtagttttagtgcttggatgttgatcatc
tgtgtatgctttgctcgttttatgattgcttcagaagtaggcttaatctttgaattgtttgtcgggctatgttgtcgctt
ttcgtgcagaaactaggaattgcattgaaaggccaattggtgtgaggagtctatgtaataatcacttattctaactgcta
actattcgagaaaatgacgagtaaatgaaatgtaggtgggaaggttgggtatcatcaatacaaaaatcctgtcattttgt
cattaatatttcaccaccaattcattttatgagat
>XLOC_004316_TCONS_00007411 ---NA---
gccaaattctattacaaatgttaacaatagtgagcagtttcttctgtctatgaaacagggaggtcctactccctctttaa
tcaaggaagaggtgctatgttctgctaggagagggactctttctgaggagcgtatctctaacaac
>XLOC_004346_TCONS_00007453 salicylic acid-binding protein 2
attttgttctcgtacatggtgcatgttatggagcctggagctggtacaagctacaaccgctgttggaggcggccggtcac
cacgtcacggtatttgatctctcagcctccggcatcaacccgaaaagactagatgagcttcgcacatttccagactatac
actgccgttgtttaaggtaatggagtcgattccaccagacgaaaaggtagttctagttggacatagtcttggtggcttga
acttggcttttgcaatggagaaataccctgaaaagatttatgtggctgtttttcttggggctttcatggctgacactata
cataagccatcatatgttcaggaagagtactttgcacggatcccggagggatattttttggacactcaattcgagccatt
tggcagacccgaagataatctcgaatcaatactcttcggtccacagtacctagcatccagactatatcaactctcccctc
ctgaggatgttgcattagcaaactcattagtgaggcctgcctctttttttactgaagatttgtcaaatagaagcccattt
tccaatgaaaagtatggatcagtaaagcgtgctttcatcataaccggccaagataaaaccataagcccagagttccagcg
ttgggaaattgaaaattatccagtggcaatacagaaagagatagaagacgctgaccacatggcaatgatttcaaagccga
gcaccctctgccaatatttattggaaatagctaaatgaatatattgaaagaattgttttctttaaatgttgaaaaataat
gtactcttttatgacactagtggtcaatatttaagcactaccagaaacgttcaagtagaacgttaaaatacaataataaa
tattgtcaaaacttaaataaagtgcttttttatttttgctttaaattttaaatttcttg
>XLOC_004401_TCONS_00007543 sieve element occlusion
aatcgagtttacaaatttaaatttttgttgttaatgtagcgcttttatgtgaactccccgtccaggtattcaaatctaaa
gcttccataaagaaatcgataggctgctttatttattcaggatgacaataaatattgcttcatcacgacacgctctatag
tctcttaaacaagagaaggaaaaaccttgtaagtacagcagatgaaattttattttgtcacacagaaagccagtaaaatc
ctttgtagtagcaatagtagcagtagagcagactagtcggtgcagcaacggtacatgatatacttgtccatgctacgtcc
acattcagagcaaaccacaagctctgggatgtatccagcgctccctggcagaatgaggcggttgcagtggtgttcagggt
gtacgccaataatctcctcgcgcagtacaggcacaaatttatcagggtggtccactttttgtccccatttttctgagttg
tcgaaaactgtgagcaaaatgtcacctttgccttttgtcatgtcatacaggcccctgctgaaaactgcccatccttgttc
actgctgtcgtaggttagcattgtcaagatttctggcattattttatcattctcaacggtcatgccatgttgaattttgg
agttccacatgctccccagccttacccagaaaaaccaaacataatcataatagtccttcaatggaaaaatgtggctaagt
cggtctctgtcaatgatttcatggcatcttcttactttgtcctttgggttgctctttcccacataaatcatttctagggg
aacttgcaatgtgcttgcaatgcttcgcgttttagttgtgaatttcctaatccaatcaatatcctctccaccatacaaac
atatagttttgttgtctcttatccattcctggatacgtggatcaatggagtctgctagtaaatctatattccaggtactc
tctctccagagtcccaattccctttccttagtgaaggggaaggcagcacttccccaaatccacatcacaggtaaagcatt
gacatttgacactcttccttgcggatccaagacaacgagcataggcatatggctgaaattccatatctcccggatgtacc
taactgctattggatcaaccaaggaaggatgatccactgaataccatggcatggagctgcgaagatcgagaaattgtcta
tcttgtgttgggctcatggatgttgcttggtcaacaatggggagccagagaacctcgtattcgtgcctcattgaatgttg
gttgtaaatcagatggagaatattgagctcttcgtggggaaggtcaaggtcagaaattagtagcaagacatacttcatcc
tcaatgtatcn
>XLOC_004462_TCONS_00007648 PREDICTED: uncharacterized protein LOC105179375
atatctccatattttggacccaagggatttgagcctttgttgactgctgaagagggtgggaaaattttcctgctcggtgc
gtagcagaaatgcctagggttcctttcctgacagcaattgtatttgctcgccgtcgccggacaaacaaccgctggataga
aacgccgacacgtcgaaggtgcgtgataacatgaggtgaatgcaggaactgatttacgcatagcggacgggaaatcaaaa
cacgacatcggagaagacggagaagagattttctttgatggtttgattggaaataacacggctgtgattttcgtttccgg
cgaaagacgatcgtactctccgatcacattcttcagatcctcatcacaagcgatcgaaaccaacacatctaaatcttcgc
tcggtagcttacactttaacttcatcgagtgtccacacgaatcttcaagtttcaccataagctctgcaaatgttattgac
cgatcgacggacagaactcggttggaaccaccggcgtaacgaagcttgccgtcaatgggacgagggacgattttgccacc
ataactgtagagaaatttgagttttcgtttacagtttggactgtcgttcgaagtcaagttcggagtcatgctagggaaac
tttaatgagagagagaga
>XLOC_004533_TCONS_00007764 probable xyloglucan endotransglucosylase hydrolase protein b
aaataagttcaaattaatatatgaaagataatatattactaatgatatgagtaaagatacaatgacgaagttcaatgaaa
tacatatttgattctcactggaaacgaaagaaacccaattgacagaagctgacagctgagcatgatagtatgaagaaatt
aataaaagccaagaacaattctgaagacatgggacttcagtcacacaatcacactcactaatgttcaggtgaaactgaac
atacaagtaataacaagttgtatggtgatgatattatatatctctgtctctcttgcactctggcgggacagtggggtatc
tgacccgatcggtgcagtagttatatatagtgtatttgcttcgaacccatcggagtcgacggtattggaaggcatcgagg
tcttgaaattccttctgatcccaccagcgtttgccttgactgtcacagaatctggcattcacagaggcttcacagccatc
aacatggaaactctggtatgaagcaacaaatggagccttagaccaatcggttttctcgagccctcccctggttgcccagt
cgtcagcgttccatagactagagtatatcttcatgggttggtcgaatggaaatttcactcccaagtctttgctgtttttg
aatactctaattgggatatcatccaccaaaaatacaatctggtagagattccacaatacagaataatagtggtattcttt
ggatggatcgaaccacaaataaatgcgctgttctttgtctcccttccctcctgtgtacacatttgtctgcaatatgtatg
gttgccctgatctgttccccaagaactcgaaatctatttcgtcgtgctccgagttttgagaagatagatagaaagcagta
acagttccagcagaatccccaggaaccattttaatccgcatactgaagtgcccaaataggtaagaaccctttgactggaa
accagtaccagtgtacttgtcaagagagagctggatctcagatccaccattgaagtacttgatatgatcaaaagcccacg
tgggcatatagtttctcccaaatggtacgtctactggtttccttggagctgcccccattgctccacagaccatcatcaac
aaacagattgacaaactccattggtgataaaaacccatctttctcataggacagaagaagatgacgaaggaggagatgag
gagcaatggaggagtctatggtcctttttataggggtctaactgaagtag
>XLOC_004544_TCONS_00007781 ---NA---
tcctgcgttccctctttctcttcgtctttagctttttagctcttctccactgtcccttcttcgtcatcgatctggtccct
cccgtaaatctgccttcgattccctggtcatctaattttgttcgttggtctactcatcctcgtcgatctacctgtgttgt
tttttttttcttttgctgttttttcctttaatctttgttttttttccaccttcttttagtttctgggttttcatcacctt
ccttgggtcgatctagctttgtttaatcgtcccccgctgctgcctattttcctattttctctgcaaaacccacaaattca
ttcgtaaaattcacacccacctcgccgcacccgctgctgcctattctttgcaaaatccataaattggatttacaaaattc
acgctatactcatcgatccccgacccgccgctgcctgaaaggtatttcttcgttttcccggcaaacgggtggtgacagag
gcaccgcgagacacggtgtcagcaaaaaattggtggcatttgaagcaccattctttgatgatcctcgagcaaatccgaaa
actgtggcttcaataattattggtggggtgccgctgcctgtgcctgattcgtcttcttccctttttttttttctcttttt
ggaaactgggctgccttcctttttttgtgttttttgttttgaaattgggctgcctaccatttccctgttaagtgaattct
gctgtctattgttgttattttatgttaaaatgtttgctaggaaagtgttcgatgtatattctcaatgaaattgttctgta
gttgtagcacttggtgttggatacaacttgtgaattgggatattgcatttctttgtttgtacattccaacaaactctgta
ataatggggctacaattgtgacttccctgctgaatttggttccataagtagtagtgatgtttgaaaaaaaaaacgatatt
gttgttttatggcccgttccatatcttgtcaaggtttggagaagtataacaaaccaactgaac
>XLOC_004568_TCONS_00007832 reticuline oxidase-like protein
ccgaaagttgaacatatcaaggatgaaaaatggaacatctgaaacgtacgagaccccttcatagtcatggcctccactgc
gaattttcatttgcaggccatgaattttagagcaaacaatggctgcttgaatgtgagaaacatgcaatgcagtcagaatc
agttggggcttacgcgtcgaagatttattgaaacgcaagtttcttatataagcttgcaaaacagaagagtatgaagaatt
tccaggagtgtgcaaaactgcagaaattggattagagggttcggaatggctctcaaggcattcaagaatagatgaattat
ttgcagtggcccatgaaacagaaagaagaacggttaaagagaatgaaattatagcaaatcttgaacttcccatttttgat
cttaagtacgttatttg
>XLOC_004569_TCONS_00007833 reticuline oxidase-like protein
ataataacgagcaagataacttcagaaacataagaggcactactgtttctgtctgaattctcatcttctccgagatggaa
ataccgggatatgctttgttcgtttctaaagaaattgtctgaatcaaccttcatcttaatctttaccaatttattaaaaa
tatccttaaaatatataatgtaaatttcctgaaaaaacacaaattaacaacaatggaatgtgttacaataatcacaagca
acatcaacttcagatgacataagaggcactatttctgtctgaattcttatcttctccaggatggaaataccgggatgctt
tgttcatttctaaagaaattgtctggatcaaccttcgtcttaatctttaccaatctattaaaattatccttgaaatactt
gatcccgtaaactgcaccttccaagtaactgtttctcccattgtggttaatccccaaatcaagatccctataattgagaa
atgctttccttggaaatttggagacaaaaggagtcatataagcatataattttcttgtcaaatttatgtttttttcagca
gtcctggactccattttcattccagtttgttacatattgaagcttggctaagtttccagctctgtgtggaaaaggttttt
ctgatggtggaatctcagccattcttcctccataaggattgaatataagcgctactgatttcagttctatcattctcgtg
aatatgaactctaaaccctgctttggaatagggttttctaagtaatccgattttcttttcaggtgggtgagt
>XLOC_004575_TCONS_00007841 reticuline oxidase-like protein
ataataacgagcaagataacttcagaaacataagaggcactactgtttctgtctgaattctcatcttctccgagatggaa
ataccgggatatgctttgttcgtttctaaagaaattgtctgaatcaaccttcatcttaatctttaccaatttattaaaaa
tatccttaaaatatataatgtaaatttcctgaaaaaacacaaattaacaacaatggaatgtgttacaataatcacaagca
acatcaacttcagatgacataagaggcactatttctgtctgaattcttatcttctccaggatggaaataccgggatgctt
tgttcatttctaaagaaattgtctggatcaaccttcgtcttaatctttaccaatctattaaaattatccttgaaatactt
gatcccgtaaactgcaccttccaagtaactgtttctcccattgtggttaatccccaaatcaagatccctataattgagaa
atgctttccttggaaatttggagacaaaaggagtcatataagcatataattttcttgtcaaatttatgtttttttcagca
gtcctggactccattttcattccagtttgttacatattgaagcttggctaagtttccagctctgtgtggaaaaggttttt
ctgatggtgga
>XLOC_004582_TCONS_00007854 cannabidiolic acid synthase-like
gaaccagtttcgggattgtggttgcatttaaagtgaacttaattgttatacccgaaactataactgttttcaatgttaca
agaactttagagcaaaatgcaacccagatagtacacagatggcaatatgttgcagacaatattgatgaaaatcttctgtt
aagactctttcttagaagcatcaactcttcaggaaagaggacaataggagcatttttcacttctttgtacttaggtcggg
ttgatgatcttctcccaataatgcaagagaagtttccagaattaggtctggtgaaagaagattgtacagaaatgccatgg
atagagtccatactcttttttgcaggttttcagggcgaatcactagacattttgctgaatcgaactggagtttccacggg
gtttttcaaaggaaaatccgactatgtgaagcaaccaattccagaaaatggtctcaaaagcatatggaagttccttaaca
aagaagacgcaaatagggcagaactgcaattcagtccatatggagggagaataaacgacttctcagaatcggaaattcct
ttcccacatcgagcaggcaacatattcatgatccattatgtcgtagcctggactgaagaagagaatgcagactcgggaag
gcatataaactggatccgggggctttacagttttatggctcgttatgtttcaaaatctccaagagctgcatatttcaatt
acagggatttggatattggaatgaacaataatgaggttaatacgagctacagacaagcaagtgtttggggatttaagtat
ttcaagaataatttcaaaagattagttcatgtcaagagtaaggtggatccaactaatttctacaggaatgaacaaagtat
tcctcctgtatcgccatggtaaaagaattatggccatgtttgagcctcaatttcttttttctttttttaaaaaaaaaatg
cattttggaatcattattgattgggaatgtgtggttgaaagtgaagagaaaaatgtatttttgaaataatgggtatcaaa
caagtcttatatatattggcttttca
>XLOC_004583_TCONS_00007855 cannabidiolic acid synthase-like
aagtaaaaaagttaagtatgcagatttcaagtcgtatattcccaatttttcttttggcgttcatttttatttcgggagct
tcttctgcttataacaaaaatgattttctcaaatgccttacccttcagtatcaaaaatccaactccgaaacagattccat
ttacaccccaaaaaatgcatcatattcatctattctccaatctacgatacgcaatctgaggccggcgtcaaaatccgccc
agagacctttcgtgatcattacaccggagcatgaatcccaaattcaggcagcaatttattgctcaaagaaacttgggatt
cagctaaaagtgcgaagtggtggacatgattatgaaggactatcatacatttctaaaactccttttgtcattgtagatat
gagaaacctaagatcaatatccgtcgacacagaaaacaacactgcatggattcaaacaggtgcaactcttggtgaacttt
attacacaattgctgaaaaaagcaagactcttgctttcacagccggcgtttgccctacggtaggtgttggagggcacttc
agtggtggaggatatggcatgatgtctcgtaagcatggcattgctgatgatcacatcattgatgccaaaataattgatgc
taatggccgaattcatgaccgaaaatccatgggagaagatctcttttgggccattagaggaggtggaggaaccagtttcg
ggattgtggttgcatttaaagtgaacttaattgttatacccgaaactataactgttttcaatgttacaagaactttagag
caaaatgcaacccagatagtacacagatggcaatatgttgcagacaatattgatgaaaatcttctgttaagactctttct
tagaagcatcaactcttcaggaaagaggacaataggagcatttttcacttctttgtacttaggtcgggttgatgatcttc
tcccaataatgcaagagaagtttccagaattaggtctggtgaaagaagattgtacagaaatgccatggatagagtccata
ctcttttttgcaggttttcagggcgaatcactagacattttgctgaatcgaactggagtttccacggggtttttcaaagg
aaaatccgactatgtgaagcaaccaattccagaaaatggtctcaaaagcatatggaagttccttaacaaagaagacgcaa
atagggcagaactgcaattcagtccatatggagggagaataaacgacttctcagaatcggaaattcctttcccacatcga
gcaggcaacatattcatgatccattatgtcgtagcctggactgaagaagagaatgcagactcgggaaggcatataaactg
gatccgggggctttacagttttatggctcgttatgtttcaaaatctccaagagctgcatatttcaattacagggatttgg
atattggaatgaacaataatgaggttaatacgagctacagacaagcaagtgtttggggatttaagtatttcaagaataat
ttcaaaagattagttcatgtcaagagtaaggtggatccaactaatttctacaggaatgaacaaagtattcctcctgtatc
gccatggtaaaagaattatggccatgtttgagcctcaatttcttttttctttttttaaaaaaaaaatgcattttggaatc
attattgattgggaatgtgtggttgaaagtgaagagaaaaatgtatttttgaaataatgggtatcaaacaagtcttatat
atattggcttttcattatttatttactaaataaaaataatttaatcgtga
>XLOC_004612_TCONS_00007915 ---NA---
ttgcctttatgggttcattcaaactagtttcaattgcagcaatatctcttctggtgttatcttgaatttggtttcaccaa
ttccatcaacgtgcactttctttggaacacaa
>XLOC_004625_TCONS_00007935 g-type lectin s-receptor-like serine threonine-protein kinase
gctcgaaggcatatacatgggagatcgtctgtagcatacttggagtttgggggagataacaggaatgatatcggtgttcc
tttctgcagatggaaaagtatattagcagctacagaaaacttttcagacgtacataaaatagggcgagggggatttggac
ctgtttacaagggattgttacctggcggaaaagaaattgcagtgaaaaggttgtcaagcttttcagtacagggctctaat
gaattccaaaatgaagttgtattgatcgctaagcttcaacaccgtaacctcgttcgacttctgggctactgcattgaggg
gaatgagaagatcttactctacgaatatatgcccaacaaaagtttggatgtctttatatttgataaaaaattatgcattt
tactgaactggaggaaacggtttgaaatcatcttggggatagcaagaggcgttctttatcttcatcaagattcaaggtta
aggatcgttcatagggatttgaaaacaagcaatattttgttagatgcggagatgcaccccagaatttcagacttcggatt
ggcaagaattgtcgaggacaaaggaacacaagcaaacaccaacagaatcatgggaacttacggttatatgtctccagagt
atgcgtcagacggtctattctcgacacagtcagatgtatttagctttggaattattgtactcgagataatcagtggaaag
agaaatacgggattctatcagtccacagaagcgctgaatcttttaggttacgcatggagattatggagtgaaaacaaggc
actagatttgctggacccaatgatacttgaattttgcgagaaatctgaagttgtcaattgcataaatgttgggctgttgt
gtgtggaagaagatcccattgatcgccctaccatgtcaaatgtagttttgatgcttagcggcgaaatgacagttcttcca
gttcctaaacaaccagcttttctaatgagaaagcgtgtttttagcacatcgtcctcgacctctaataaac
>XLOC_004655_TCONS_00007995 probable receptor-like protein kinase at5g47070
gtttcttgaaaatgctcagaagtcgacatcttcaccatcctcttcaacctttctcagaaatctcatcatccaaaaataca
gagttccattagagcaatatagcaaacagttggagtgcacttttaacaggtcaaaaatatccggatttcaaccccaaaaa
ggagcgcacattctctatttacagctctatgcaatacggaggatagtaaatatctccattcttggaatgtacacgaaata
tcggcctgtttggaggccgacaaaattatcacgttattaccaaacacggtgtccagtttctccaatctatctttccaaat
gatatgtttctcatgactaattctctaagatcaaaaccctttttcaggctgttctcctgtttgcctggttctgattcctc
ggcttcatccttcatgctttcagtttctctgtcacttccgggtacaaattcatcttgaggtgatgcatcatcaatgatgc
ttccaagcatctcgactagctcgctcatttttggtcgtgatttaggatgcttcattaggcatttgtttgccagggatgca
agttttagcgctgatttcatgtcaatctgttcttcaagtctcgggtctaaaatcgtgtgaaatttttttggatccgaaac
atacggccttacccattccaagagtttctgctcgcctcgtggcaaatttctctcaagcacccgtctgcccgtaatgagtt
catagagaactaccccgaagctccatacgtcacttttggcagtgagcctaccagtgtggacatattcaggagctgcataa
cccactgtgccaacaactgatgttgaaacatgacctagtccggcagttggaccctgcctagccaatccgaaatctgaaag
tttcgcattgaagtcttcacccaaaaggatgtttgaagttttgaagtctctaaatattagctgaaattccatttcttcat
gaaggtatgctaaaccccgagctgaatcttgggcaatctttagtctcaacagccatggtagaggagatgctgatcgggtc
aat
>XLOC_004662_TCONS_00008004 abc transporter c family member 8 isoform x1
aaaagcttctcaagcctttttctctggttttaccaattcgattttcaatgctcccatgctcttcttcgactccaccccag
ttggaagaattttaacccgagcttcgtcagatttaagtgtactagattttgacattccttttgccttcgttttcgtgatg
gctgctgtacttgagctgctatcaacaattggtattatggcctcagtcacctggcaggttctgtttgtgggcatatttgc
cacagtagcttcaaaatatgtccagggatactatcaaccctccgctagggagctaatgagaatcaatggaaccacaaaag
ctccggtcatgaattatgcatctgagacagcactaggagttgccacaataagagcgtttacaatgatagacaagttctct
gagaactaccaaaagctcgtagacacagatgcaaaagttttctttttttcgaatgcagcccaggaatggttagttttgag
aacagaaacacttcaaaatcttaccctattcacggctgcatgtctcttagttttgaccccgaagggttatgttgctccag
gacttgtgggactttctctttcatatgcttttgcgctgactggcactcaggtgtttctaactcgatggtatagcagctta
tctaattatattgtttcaatagaaagaatcaaacagtttatgcatattcctcccgagcctccagcaatcgtggatgacaa
gaggccaccaacttcatggccctcaaaggggaggatagatttggtggagctgaagattcggtatcggccaaatgctccga
tagtgctcaaagggatcacttgcactttcagtgaagggactagagtaggagtcgttggaagaacgggaagtgggaaaaca
actctgatcagtgcgttgtttcgtctggttgagccttatagcggacagattattatagatgggattgacatttgctccat
aggtctaagagatttaaggttaaaactcagtatcatccctcaggagccaactcttttcaagggaagcattcggacaaatt
tggatcctttaggacttcactctgatgacgagatatggaaggctctagaaaaatgccagcttaaggacaccatcattcgg
cttccaaacttgctcgactcttctgtgagcgatgaaggcgagaactggagcatggggcaacgccagcttttctgtcttgg
tcgagtccttctcagaagaaacaggattctagttctcgatgaggcaactgcatcaatagactctgcaacagatgccattt
tacagaaaattataagagaagaatttgccaactgcacagtcataactgtggcacacagagttccaacagtcatagacagt
gacatggtcatgctcctctcatttgggaagttggtggaatatgatgagccttcaaagcttatggagatcaattcatcttt
ctctaagcttgtagctgaatattggtccagctgcaggatggaatccccgccaatatcataatagaaaacgatgcagcgga
agcataagaaatgctgaagtataagggatcgaaaaacgtttattcaaaagaaaattttataaagacaggttgaaaataaa
taattcatactctttctacttgattatggatgaaaaagtcattatgtattgtatcgtgtgagttcaaatttcgcgatcac
ctgtaaatgaacatgatttgatatgtgacgtgacagaaacgaagatattgctatataatcaaac
>XLOC_004672_TCONS_00008029 transcription factor lhw-like
tttggaaataagccaacaggcttctctgtacatcccaatttctagattagatgaacattctagcagtacatctacattaa
atagtggcagcttaagatggctggaaccacaaatcttaccagatgctggtgtggaaggccattttagctgcccaatcatg
tccaatggcattctcacatctgcattgagaacaaaatcaggcccgttttctagttctaatgaagattctggtgctatagc
ttacatggatccaacctcaagtgggcttctgaatgctgattcatctaaaatggaggcatctttttctgactctgttgaca
atttgatcatgaatcccatgctttcagatagctctgcagtcaagcatcagtcttcggatatattgaaaaattccgcatgt
gaagatgcacgtgtccaacctctatcaggagacgacttgtttgacattttgggcattgattttaagaataaattacttaa
tagtagttcgagtaatggtttgaacaatggatcagactggaacaaacataattcggataagaattattctccgtccataa
aaagtgaggatgctgcttccgaaatatatactattggtcaagggaactcggatagtggcatttcctacgtgactgacggt
gaccatctcttagatgccattgtctctggggttcactcttatactaagcacggcttagacgaaaatgtttctagtaagac
aatgttgtcaaatacgacttgctcatctgcacctgatgcttcacttccttatggccgggttggggcgtcagatcaaatga
agggagagttattaggtgttccgaaatatttggcaaaaacaggaacagtgagttcttgctcctttgtctctggaccttcc
aagagtgacttgggaacctattcccaaagaagttctatttatgaatcacaaataagttcatgggtcaaaaagtttcatga
cgtgaagcaaacgaacagtgtgtccaccggttattctaagaaatgtgatgaagtcagcaaagcaaagcggaagaggctta
aaccaggtgaaaatccaagaccccggccaaaagatcgccaaatgatccaagaccgtgtcaaggaattgagggaaatcgtg
ccaaatggggcaaagtgtagcattgattctcttctggaacgcactatcaagcatatgactttcatgcaaagtgtcacaaa
gcatgcagataagctaaaacaaacaggagaatcgaaggttattagcaaggatggtggagtgcttttaaaagatggtttta
aaggtggagcaacatgggcttatgaagttggttcaacatctactgtctgccccatcatagtcgaggatctgaaccagccc
caacaaatgcttgtggagatgcattgtgaagaacagggtttgtttttagaaatagctgatgtaattagagggctcgggtt
aaccattttgaaggggcttatggaaagttgcaatgacaagatctgggcacgctttgttgttgaggcaaacagggacgtga
cgaggatggaaatttttatctcactcgttcgactcctggagcaaactgcaaaaagtagcgacattgcacctttcaatgac
agtagcaatgacaccatgatggttcatcaatttcaggaagcagcctctattcctgcaactggtagatcccatggttagct
gttatccactcaattcttagattttcgtctggaccagctaagagtgagtaaaggtcatgctcgccgtgatgatcaatttt
accagactagccccatcagatgttctcgcctgattatcaattgtaccagactcatcccatcagatgttctgatggatact
ctgtcttccatgtgctgaaatgtcgctgacattacttcggagctagagtgacacctacagcatgcaatgtagggaagatt
gtgtagcatggacactaaaagaaaaaaaaaaaagttgttcattatattgttgagtcagttcgagtactacgtacggaaca
agcgcttagaagagagtaatattagaagttggattagtgtatgttacttgtaatcaaatgcaagttactgttagaaatgg
tgaacagttgctgtaagtggtttcctcgtttattctttcccgggctagttttattggttggaatgacaaggtagataact
tgaaaagggggagcgggtcgaggggtaggtattgtcttccattgccagtgtcttcttggtatacttgtgtagaaaagacg
ggactatgcaatactgtgtactatatatagctatggtgatttgagtgaagtgtttggtattgacaactttgat
>XLOC_004685_TCONS_00008045 60s ribosomal protein l28-1-like
ttgacaaacaggggctaagatggttcaaaaaaattggaagtagcaaaaacttctggtactctagtgtctgcataagaaag
agcatggcaacaaaagaaatagcagttcaagataactcgttggctgctttactttctaccagggatcttaacagcctgcc
tgttcttcttcttaggacctgatttgacaaccttaaggcttctgttcacaacactcaaccttgcaagagctgctttcttc
agatcaggcctgtaatagttatcagcaacctggtttgaaacagccttcgccatacggctaaactctttcttcatgacgga
cttgtttaacaaactggcaggcttgttctgtttcttggtctttgttgttgcgagcaacactgactgatccttgcctggtt
gaatggtaacagtcttcttatttgccaacccagagtgcttatacgagtggagattgtagagattgtttggctccttgctg
aaaacgacaccggcagttccatttccaaactccttcaccaaaaaggagttgtttttcttcacgatctcccaaatcaactg
tcctggcactgtcgccattttcaccacaccgttaaattgccctaagagaagaaaagatggagctttagggtttcgttctg
acggcttgagaggaaatgcaattagtt
>XLOC_004704_TCONS_00008077 lob domain-containing protein 1-like
gtgcatgactaaaacctaaatgagaatgacacctaaaagaactagtcaagttcaagtttgacaaggcaatgcattgaaaa
aaaaaatgagttgaaattgaacttaatttgataacttcacttcacccaaaagtttccattacaagtaggtgcagtcctta
atgatccggtggtagcttttccttcggaaaagtaacgatacaagaaaacatgctagcaacaactaaatatcttgacgatc
gatcgagtttctgtttgagatctaaatccctagtatgacgtttttaggtaggatcaatgatattgtaagattagaaattc
atgccatttgatcaaatgtgttcatgtccagaggggctcccaagccacacccaatcatcaaaaaataatggagaattctc
atttggctgttcttgatggcagttttcttgattctgtgacatttcttggcagataaattccaccaaattggcattttggc
actgcatgtttaaaatctcagcctgcgctttagcaagttctgcttgaagttcactaatttgcttctgaagttggcaaatc
acgccggcgcagccatataccggatcccgaagcctggcgttggcttcataaaccatactattcacagcatctgctctttg
agcttcaggaagttcctgtaacaacttgattatgttgctagcaccaaaaactttgtgggcaatggtgaacttgagcggct
ccgtcggcggaaaataaggcgccaatacacatttatccacacatctgcggcggaggattttgcatgcagcgcaaggacta
acaataatagccggtggcggagaggatgaaaaagatccagttggagatgatgtaggagagagtgacgagggagaagatgc
ttccaccattgcagcggaggcgccggtgatggcggtgaaggtggcggtggcagtggcggtttccttgcatttcatgttga
cactctaggtgtggatgtgtttgtcctggttgtactccactaaatgggccgaaaggaggaatttataggaaat
>XLOC_004829_TCONS_00008290 carrier protein mitochondrial-like
ggtaaccttgcatctggtggtgctgctggtgcttcctccctactctttgtctattctttggattatgcccgtacgcgtct
cgcaaatgacgccaaagctgcaaagaagggaggtgagcgtcagttcaatggtttggttgatgtctacaggaagaccctgc
aatcggatggtattgctggtctttaccgtggattcaacatctcatgtgttggcatcattgtttaccgtggtttgtacttt
ggaatgtacgactcactgaaaccagtggtcttgactggaaagttgcaggatagtttttttgctagcttcgccctcggttg
gctcatcacaaatggtgcaggacttgcttcttacccaattgatactgttcgtagaagaatgatgatgacatctggtgaag
ccgtgaagtacaaaagctctatggacgcatttgctcaaatcttaaagaacgagggtccaaaatctctatttaagggtgct
ggtgcaaacatccttcgtgccgttgctggtgctggcgtgcttgcaggttatgacaagcttcagttgattgttttcggaaa
gaaatatggttctggtggggcctaaataacaccaatttccttacctcggtaatagacgctgatgaaaaccattttgttgt
cttgtttgagaatatggggattttggctcgaaaaggggttttagtttttgtaaccatagcaaccatagcgttgatgaggt
tacgaattttttactcacggattacgccactagtaattttgtgtgaatcgaaatggattcatttacttgttgaatctcat
ttcaattaaaagttgataaatatgtttgaaaaattgataaaagttgtgggttcataaaatgtgtggttaaaaacgattta
agaagtaagagccaagcacgttaaatttctttagattgagattcttgtgttgtcctttatgcaatattgg
>XLOC_004851_TCONS_00008320 myb-related protein myb4-like
ataatttttactaacataattgctcaataattttgtgcaaaaaattgcaacttcttttctttccgaggaaggggaaaaaa
aaagcatgtacattttgtgttgggcaaacaaatactcgaacaattcttttgaactcaaatggaatattgccacagaagtt
agttaaaaaatagaaaaacaagaaaactacaaaaactacagctacattaaaattctggcaattcaattagctcccctgat
cttgtaaacaaatcataccaaaaatcagtgtcatcttccttaattgaatcgaaactgtaggaggtttcgattacgtttag
agggatttgaacactattcgcagcagaaatatcacttgtaaaactcgaaccagctgaaaaaacatccgaccagaaacttt
catccatttccggcagctgggtcacggcggcggcagtggaggacgagatttcactcgatgaattctgtggcgaattgggt
tctgattttttatctgtggttggatcaaaactggatccatcagcagaaaacacctccgaccagaaactttcatccatttc
cggcaaattggagacggtgacggcggcggtggcagtcacggtggtagaggacgacattttactcgatgaaagcagtggcg
aattgggttctgattttttattcaaatttttcttcaaatgggtgtgccaaacattttttatttcattatctgttcgtccc
ggtaatcttgctgcaattacagaccatctgtttcctaattcttcgtgtaatcgtatgatggtgtgttgttcttcctcggt
gaaatttcctcgtttgatgtctggcctcaagtaattcatccaccggagccggcaactctttccacacctcagtagtccgg
ctagttttgggagagccctccaatttccatggccattttgagtgatatgattcatcaaaatttcatcttcttctttagtc
catggccctctcttcagtcccattttttcacagcatggagctcgacccatcttctctctctctaaaactctgtctctcag
tgtgtatatatatatatctatatgta
>XLOC_004854_TCONS_00008328 respiratory burst oxidase homolog protein c
gatggtggtgccgcctgggcaagggtggagacaaagtttgatgagctaactgccaccaccaatggctcgcttcctcgttc
actcttcggcgaatgcatcggtatgaacaaggaatcaaaagaatttgccggagaactttttgacgcactcggacggcgcc
ggaatatcaccggcgattccatcaacaaagctcagctgaaagaattctgggatcaaatgtcggatcaaagttttgattct
cggcttcaaactttctttgacatggttgataaagatgcagatggcagagtaactgaagaagaagtcagagagattattag
cctaagtgcgtctgcaaacaagttgtccaacattcagaagcaagccgatgaatatgcaagattgatcatggaagaactcg
accccaacgagcatggatacattatgattgaaaacttggagatgcttttattgcaaggtccgagccagtcggttagagga
gggggtgatagccggaacttgagcaaaatgcttagtgagaagcttaagccaactttaggccaccccttaaagagatggta
tcaagattttaagtactttttattggataattggcagagagtttgggtgatggcattgtggattggagttatggctggtt
tgtttgcttataagtatgtgcagtataaaaaccgagcggtatttgatgttatgggtcattgtgtgtgtctggctaagggc
gctgctgaaacacttaagctcaacatggcactgatcttgcttcccgtctgccggaacacgatcacctggcttagaaacaa
gacaaagttaggttcggctgtgccattcgatgacaacctcaattttcacaaagtaattgctgtggcgattgcaattgggg
ttggaatacatggaattagtcacttgacgtgcgatttccctcgacttcttcatgcaagtcctgagaagtatgagccgatg
gagcccttcttcggagatcagcctacaagctattggtattttgtgaagggatgggaaggggtgactggaatcataatggt
ggtgttaatggcaatagccttcacattagcaaccccatggttcaggcgaaatcgaattaacctaccaaaaccattgaaca
agctcactggattcaacgccttctggtattcccatcatctattcgtcatcgtgtacatttgcctcattattcatggcatc
aaactctatttgacccatgaatggtacaagaaaacgacatggatgtacttggcaatccccatcatactctatgctggtga
aaggttgattagagcattcaggtccagcatcaaggccgttaagatcctaaaggtggctgtttaccctggaaatgtgctga
cccttcatatgtccaagcctcaaggtttcaaatacaaaagtggccaatacatttttgtcaattgtgcagctgtttctcca
ttcgagtggcacccattctccattacatccgcccctggtgatgattatgtgagtgttcatattagaactcttggtgattg
gacaagacaactcaaagctgttttctccgaggtttgtcagccgccacctaccggaaaaagtggactccttagagctgact
gtttgcagggagagaataatcccaatttcccaagagtgttaatagatggtccatatggagcgccaactcaagactacaaa
aaatatgatgttgtgttgcttgtcgggcttggaattggcgcaacacccatgattagcgtcatcaaagacattatgaacaa
catgaaggcaatggaggatcaagagaatggtttggaggagggaagtgaaggagctgccaccaacaaccctgctccaccac
ccaatgctagccctttaacgccgaatagaaagtcgggatctgggcgtataaataactttagaacgaatagggcatacttc
tattgggttacaagggaacaaggttcttttgagtggttcaaaggagttatgaatgaggtcggtgaaatggaccacaaggg
agtaatagaaatgcacaattactgcacaagtgtttacgaagaaggcgatgctcgttcagctctaattactatgcttcaat
ccctcaaccatgccaaaaatggagtagacgtcgtctctggaactcgagtcaagtctcactttgccaagcctaattggcgt
actgtctacaagcgcatcgcacttaatcaccccaacaagaccgttggggtattctattgtggggcgccaccacctgtgaa
agaattaagacaacttgcctctgattttgctcacaagacgtctaccaaatttgaattccataaagagaacttttgagttt
tcgactaacaattggcaaatatattggatggctgggcaccgatccctatgtacagatgaagttgatgatagatggacact
cgtgaccaccactaaaggtggatattctatataagttgagttttttctttgttaaatatagataatttttttacgagtaa
tgacctcacaaaatatcatgcttgcataagcaaagataacttgtgggtcccaatttgattagttttttttaaaatttatt
atcacttataagttgtaaacgatagttggtcaagtcatggaaggtggaaatagagaatttcacctaccattggcataatt
aatggcccagaaatgtagtattaatatggttactttttttttttttttttggttggtggggtagttgggtttctagatat
ccatgtgcttccaagatccattactgcatcgccatgtgcgaatcgtaacgaatttgaaatttcttgttcttatttcaaac
ctcaacgtcagcttacacaaaactccaaaatcgtagaaaagtacccagtaaaattgtcttggatagagattataataaag
atgagtaataggtacttttgaatgtataattaagttaatatttgattttaacatcaaatcataatgagat
>XLOC_004914_TCONS_00008444 ---NA---
aagtatgattttatatgttaattcagtaaattaaaatgcttgattacagggataactccttaaattggaaaacctattga
aaaattttccatcacaagagcttccctgtaaaattcagcatacatctaaataaaaaaagcttttagagagaagcttacat
cattccatattatacctaccaaaaacttctttgtattcatatgtgccaaccacatctcctaacccaaattccaaatcacc
aatttataggtaaatcatcaaaagcatcccaacccataatgatcaaacaccaaccaactagaatgctaacagctcgctca
aaattaaagctatgaaagattcaaatgattcgattaaattcaagattaatcgaggagaagaaatcaccgtggatgtacgg
caaacgggcggagtcacggtcggataggtgcacgcacaccacacggctacaacttctagtttttccgtctagcgtgaagg
gctgaaggcatcgccgtctgtcgtctggtctctctctagaatggagtctggagtcggcgccgttactatggagcagtgga
tggagggaaatcaggag
>XLOC_004944_TCONS_00008484 ---NA---
aagggacaaaaaccccaacactacaacaacagtataatcggaaattcgagatttgtttgactgtaatggatgaagatgaa
gatgtactggattgagcaaagtctggcattccagttgaaaagtagtgaaaatcaaaggccattgaaggatttgatgttaa
ggtattatagtttaagagggatgattataatggttttgttaactttatcactcttggtgttgccactgcttctgccacca
cttccgccgccgccgccagttctccttcttgtcccagttttgatcatgtttgtgctgatattcttggccttttccccata
acaagtgcccaatatttctgtcacttctgtatgagttattatatacatatatgtacatcagtgtatgtatatatcggtgt
actgtggaagattggaatatgtgttcgtgatcttctgtttttagatcgatttgtaagaaaatcttgcatagaatgcttct
aactcgaccttttgatttgatcaatttattcatatgcatatcgtatatattctt
>XLOC_005039_TCONS_00008640 elicitor-responsive protein 3
caaaaagcagaatcccatattataactaaaatttagtacaaccacgaacaacataaatcatgtctgaaacaaaccactcc
aaaaacgacatcaaacagtactaggtgggattgccaatttatttgtgtagttcttataaagatcaatagaaaaattaaat
cattcatagccaacgataatgtaacaaatcaacttcaatacgaagactctttccatcccccgcagttttcttcttgtgca
tcaaacatctcttcacggccttcctcgggtgtgaatcttagccccactctgatctcaccacaatattcttcgtctttaac
cacattgtatgctgttggggggtatgtttccttcagtaaaaagtccctcaagtggaatcct
>XLOC_005071_TCONS_00008693 chaperonin-like protein isoform 2
gttacgaaggaagcgctttccataaccgtgctcattggttgcaacataatcataaaaccatcggtattgtgtagggttca
tctcataaagctggtttaagacagtcctcacggctttgtacgtgaaatagtgtagaatttgagatgtgacatcgccaaaa
ttatcttcatactgtccagccaattcatcaacaatcacactcctcattttcctctttttttttcaaattcttggtgcctg
tacgagctttcactgatgaataattaagaaatgagctgctcaagtccaatgaacctggaccaggcttatgctttctagcc
attgaattcctaggcaaaacccaatcacacctactcaaattgctcgaaggcatcacgtccaaatacaggcatgaacatgt
gtgagaatcaaccattgtagaacccacagcagaaaaagtccccaccattcttgttgtaacaccaaattcagcctaaaaat
ctatttataaggaaaattagggacaacccgctaaaaaaaaaacccaagagtac
>XLOC_005138_TCONS_00008797 xyloglucan galactosyltransferase katamari1 homolog
cacctccatcgccacaacgtcaatcatttccactatcaataataactccacaacctccgtaagctgcccagatggtaaag
tctacatttacgacctcccaccactttttaactccgagatagtgaaaaattgccgcgatttgaacccatggaattcacgc
tgcgacgctctttcaaactccggtttcggcaaaacggcaaccgggatttcaaaagtggtcccggactatataaggccagc
ttggttttggaccgaccaattttcgacggagctaatttaccataatcgcatgctgaattaccggtgtagaaccttggaag
cggaatctgctacagctttttacattccgttttacactggtcttgcgatcgagaagtatttgttcaccagcaattccaca
gcaaaagaacgtgatcaatactgcaagatgatgctcgattgggtgagtgatcaaccttacttcaagaaagccaatggttg
ggaccattttatctccatgggccggatttcatgggattttcgcagatcgaaagaggaagactggggttcgagttgcattt
acatgcccaaaatgcgtaacatcacgcggttgttgattgagcggaacccttgggactacttcgacgtcggaatcccttac
cccaccggattccaccccagctccgccacggacgtcatcaattggcaagaatttgtccgcacgcggcggcggaacaccct
cttttgcttcgccggcgcaacaagaggaattataaagaacgatttccgggggattttactgagtcaatgctataacgcgt
cagactcatgccgagtcgtagactgtgccgggtcaaagtgcgcaaatggtacgtcggaaattctatccacatttcttgac
tcgaatttttgtttgcagcctaggggggatagtttcacccggcggtccatatttgactgcatggtagccggttctatccc
ggttttcttctggcatcggtcagcctaccttcagtatgagtggttcttaccgatcaaaccggaaagttactcggttttca
tagaccggaatgaggtgaaaaatgggacctcagtaaagagtgttcttgaaaaaattagcaaagaaaaagtcataaaaatg
agagaaaaggtgattgaaattttaccaaatattgtgtatgcaaagcccaacgaaggattggagggcataaaggatgcatt
tgatgtggctgtggaaggggtgttaaggagaattaaggagcaagcaggagggtataaatggaaataaatataaatgggta
ttaaattatactcatttttttatgtttgtactttgtatacacatttatacaaattaaaaataaatgatttttttgttttt
gttctgttttaccctttaatgtaaattgttggaacattcgagagtcgagattatggcatctgggagtgggatgttcgtag
catgtgggggcacctagcaagtatccttgtttggtcttcattaatttcaaaatacatttttctcttttttatttttgatc
aaacattctccatcaaaatattgtttca
>XLOC_005141_TCONS_00008807 subtilisin-like protease
cgagggatggcccctggagcgaggattgcagcttataaagtttgctgggttggagggtgtttcagctcagacattctctc
tgcagttgatcaagccgtggctgatggagtcaatgttttgtccatttctttaggtggtggagtttcatcttataatcggg
acagtttgtccattgcagcttttggggctatggagaagggagtttttgtttcttgctcggctggaaatggtggaccagat
cccattagcctcacgaatgtttctccatgggtcactacagttggagccagcacaatggatagagatttcccggctactat
taagctcgggacaggcaaatatctgactggagcttcactatacaaaggccgaataaacctttccacaaaaaagcagtacc
ctttaatctatcatggaagtaactcaaccattcccacaccaagttcaatgtgcttagaaggaacccttggtcgttctgcg
gcaggaaaaattgtgatatgcgatcgtggaattagtccccgagttcaaaagggacaggtggtgaaaaatgctggaggagt
aggcatgattttgtcgaacactgcagccaatggggaggagctggtagcagattgtcatcttctcccggcaattgcagttg
gtgaaaccgaaggaaaacgatcaagcattatgttacaacaagtagaaatgctactgcaactttagcattccttgggacca
agctaggaattaagccatctccagtggtggccgctttttcctccagaggacctaatatcctgtcactagagattctgaag
cctgatttggtggcaccaggagtgaacattcttgccgcttggactggagatttgggaccatcgagtttacctacagacca
tcgaagaacaaagttcaatatattgtctggaacttccatgtcatgcccacatgttagtggcattgcagcactgctcaagt
ccaagcatccagattggagtccagctgcaattaaatctgcattgatgacaacagcttatattcatgacaacaaccaaaat
tctctgatagatgcctcaacagccagcccttcctcaccatatgaccatggtgcaggacacgtaaatccagtgaaagctct
tgaccccggcttgatttatgacattggagcacaggattattttgacttcctgtgtacacaaggtctggaaccctcccaac
tagtagtatttgagaaattctccaacagaacttgccgacactctcttcgcaatcctggggatttgaactaccctgccatc
tcggttgtgttcccggagacagcaaacgtcacatctgtgaccctgcgcagaacagtcaccaatgttggtccttcaaattc
aagctaccatgcagtaatttcaccacttaagggtgcagttttgaaggttgaacctgcgagactaaatttcaacagcagac
ttgagaaactatcttacaagattactttcactacaaaatctaggcaaacagctccagaatttggatctttgatatggaaa
gatgggttacgtagggtaagaagcccaataataatcacttggctaccaccagtataaattatgttgcctaatgtttaaca
tgaattcaggatgtacctcaataaggagatgtttgtaagatccgcatgtttcaccccttgttatcacatgaaatggtttt
ccctattcttgcgacaacattgtcaatttcaatctattaaattagatgataattacaaccaaaatgcgaaatgtgaaaag
ttctttttcagtgttaaacagctgcttaatccgaagagaaggaagatcaaatatgaaaaaatatagagggaggaggtttg
gggactgagaaattggtaatgagattaagatgggggtattccagtcatatataagcattccagatgccttttgaagacag
gatgtgctcatggttcggacagtctcttgacagatttctactttcgcatcaactattagaagtttcatggaaaattagct
ttacatttttttcaattctgtttctgtatagttattgtttttaaaaggtgaaaataccaatacataggctagaaaaataa
agatttgactaaatactggataaatatgaagaaat
>XLOC_005200_TCONS_00008909 stress response protein nst1
atcatctagagaagacaagaacagggtaccaatttaccttacgtagttcttctattctattatctttttggttagtttca
cattattttatgtacacagatgtgaagataataggcttcgtctttttttatttttttgaaattgtatggaatctaatgcc
gttcctgggggaatgtattctagttcaaatccaggaatgttaggactagaaatgtcacttcagcaccgcttaccgccgcc
gcatcaacactccacggttggctatggtggcgattaccactcagaaactcagcagtccgggaaacaagggtacccacatg
ctgcaaaagctaagaatccaagcttaacatttagtgatgacgatgagcatggtttcaccgctgaaaacattgctgatgat
gggaagaagaaactgtccccttggcaaagaatgaaatggactgataatatggtcagattgttgatactggtagtgtatta
tattggagatgaagttgggtctgaaggcaatgataaaaagaagggtggtacggttttgcagaagaaagggaaatggaaat
ctgtgtctcgggctatgatggagaaagggttttctgtgtctccacagcagtgtgaagacaagtttaatgatttaaacaag
aggtacaagagggttaatgatatcgttggcaagggaactgcgtgtcgagtggtggagaatcaaagtttgcttgatactat
ggacaatctgtcgatgaaaatgaaggaagaagtgaagaaattgctgaattcaaagcatttgtttttcaaagagatgtgtg
cttatcataatagttgtggtcacggaactcacggtggtggtgatggtggaagtggtggtgctccagattcactggcagag
ccgtctcagtcgcagcaacgaaggtttttacactcgtcggcaaaaatagagggatctaaagtggaaaggtgggttagcat
tgaagaagaatatgacgaggaggatagtaatgaagatgatgatgatgatgatgatgaagaagaagaagatgaggacgatg
atgacccggatgaacaatcatcgaggaagaaactcaaaaagggattgtttcattcacctatgattctacaattcagtact
gaattgacaaatatgttgcaagatggaacaaaaagtccctcggaaaaacgacaatggatggaaaggaggtcgatgcaatt
ggaggagcagcatgttggtttccaaagccaagcattcgagattgagaaacagagactaaaatggttgaaattcagtgcca
agaaggaaagggagatggagagagagaagctgtcgaatgagagattgaagctggaaaatgaaagaatggtgtttcttatt
cgacaaaaggagctcgaattgcttgatcttcagtcatcgtcgaacaagagaagtgacccttcaataactggatgaatcaa
tagttcttaaaacttaagatagatttgtttcttgttcttcaaactctttttttttttatttctttctttcagaatcgagt
gtacttgtacagtttcaaagtagtatttatacagagctctttggttttgcttcttgttgaaactggtattatgtattcat
tgtttctgagtttgcatgtacagaatcaatacaaataataatactataattgtaatgatttcacaagggag
>XLOC_005211_TCONS_00008929 pyruvate cytosolic isozyme-like
aaagtaaataagtacttaattgcagcaaaagggatagcagaattattcacccacaaaaactttcaaaatgaagactgcat
ctcccttaatattacagcaaatctgttcttcaccgacagaaaattgggaaacatcaattcccatcaaaaggaataaccca
atatacattgagattgtatctgatactataatgagagagttctcaaaaccaattggttcaaatgccacacagatggtcac
tagtattcatccatggagttccaaaaaaatcaggcaacaattaacttaatcctcgagctcgatgatcttaactacagaag
catctccaactttttggcagaccacaattcggtcgtgtgacttgataactccagaggcctttccatgttcaagtgcaact
ttcagaactgactcgttaattgcacttgtagactcggcctgaaacatgaagaaatattaacttcaatcgaaatccaggtc
aatgtctaataaatcacgagaacgatgtaattcagttcccatggggtagaacatgacactgcaaactgcagtgtaagctt
gaagttagtattctaaatacagaactgttcaatccatataaaggctcatacagtcatactacatcagaaggaaattacgg
t
>XLOC_005262_TCONS_00009007 PREDICTED: uncharacterized protein LOC105168320
tcaaccggaaaacaattttttaaatatttttcgtgattcccggcttgatatactccaaatttatcaggatttttctggtt
tttcctcccactgaatctcgagtggttgctcgaagctcaattggcaatgcagagtagccactaaagctattggtgattaa
agtgtagaaccagaaacgatgtctaaaaaggggaatttcggacacagttccaaaccaaatcaaactatgaggattattat
tattgtatttgttggaataatcatcggtttctttatcggagtgtcatttccttcactttcattgacaaagctgaatatca
cgtcctatcttattcgtgatttttcaatcattgggaacaacactatgggtgggtcaacccaaaagagtatagaaaccaac
tctaccggaagtcaaaatgtgaaggatatatcaaagatttgggttccatcaaatccaaaaggtgcagagaggttgcctcc
aggaattgttgcatctgaatcggacttttatccccgtagattgtggggtttacccaatgaggacttggccagcaaaccaa
aatatttggtgacatttactgttggatataatcaacggaataacattgatgcagcagtgaaaaagttttcagacaacttt
actatccttttatttcattatgatggacaaacaaccgaatgggatgagtttgaatggtccaaacgagcaattcatgtgag
cacaaggaaacagacgaagtggtggtatgctaaaaggtttcttcatccagacattgtggccccatatgattacatcttta
tttgggatgaagaccttggtgttgagcatttcgatgctgaagagtacattaaacttgtgaaaaagcatggcttagaaata
tctcagccgggtttgcaacctaacagggggacgacttggcagatgactaaaagaagagatggtagtgaagttcacaagga
aacgacagagagaccaggctggtgttccgacccccatttgcctccctgtgcagcatttgtggaaatcatggctcccgtct
tttcccgagatgcatggcgctgtgtgtggtatatgattcagaatgatttggtacatggttggggtcttgacctggccctc
caaaggtgtgttgagcccgctcatgaaaaaattggagttgtagattctcaatgggtcgttcatcaaagtgttccttcctt
gggggaccaggggcaagcagaggacgggaaagctccatggagaggggtacgactaaggtgtcaacgagagtggaatatgt
tcaagtctaggatggctaacgcagaaaaagattattacaagtcaatgggaattgatccttccaatttcacagctcattga
tggatagcatgagataattttacacaacctataaattcatagccattattttccatagggtacacagagaactacaagat
aattcaatattctagatgtggatatacattattcacaatatatttataaagctcattaatctttagatgccatgtttacg
catctttgttcatattgaaccccctcatcatttcaaaagtttaagctcatagttagtgaacgtgtagcatgttcacgtta
tcttaactcgtgtggctacaaatgaaatgtgcaacatacaaggtgttgattttagagttatggtaggtaattagaattta
ttttggtatcacagtggatgtatgcgaatgatgagtcgagtttggagaaggtgtaagttgggagtattagcacggcccac
cttgtccaagtaaattgagatgtatgatgtgtaagttaaatgaaaattcatgttctaatccaggtttaaagtcatgagtt
aggctcatggactttttaaatgaacatgctctctcacgtgcagtctcattctttttcaaaattttcaacaatttttctga
ta
>XLOC_005319_TCONS_00009095 zinc finger ccch domain-containing protein 44
gttttgccttgttcttggttcttgacaggtgccaaagtattggaactgttcattcttagcaagagattgtctactaggaa
aaagtatatttattggctcttgcctacacgtgtgatcgcatgttgaagataagatttacacgatatacatgtggccctct
ttaacatagctttcatgatcttccaatccaagctcgaggagattgttttagcccatattaagactaagactttcgaagcc
tacacaccttatttgacaatgtcactttttcatatctgagtggaatatccatttacaatttttggacgggtcaggtcggt
tttgggctattgcccacccctacatgttattctccttttattcttcagatcaaaaagcttattttctttgacataatcat
ttataattgaaactacatcgtgctgcgatagtgttacagtagtatctttaccaattggaccaagaaactcaataagagat
tgatagacctccgattacaattacttattccaggagccagaaatccaaccaagcaagtgtggaactagccaatgacagca
aggcacaatagatgcttccagaattcatctgagtcattcacattctgttaaaagttgttatccattttgttagaagtc
>XLOC_005327_TCONS_00009106 small heat-shock
cgttaacaagattgtctcttgctcgtccataaactcagcaatcattcgaaaattaccttatttagaaagtagagaaatgg
agggtcagactgtgagaagaagagtgaatatgattgcagcccatttagcttctcctgaagatttatctgcaactgccacc
cacgtattccccatgagttgcagtaacagtttgaatagggtcatgcggaggtgtgacaacagaatgtattttgcgaggca
agggtctagctctcaagcttgccacatgaggcaggcttcaagcgaacaggaaaactttactcgacctactatgcctctca
aatctagtggctatgcaaacacgtgctcgaaatccaagccacccatgttttctagaccacggatggaacccattccgaaa
gttggagaaactcagtctgcagtgcagggtcccaaatacgttgagcctttacccgaaactccgaaatttgctagaccaag
cagaatttgtgggcagcctcagtttcaatgtaagaaaggaatcacacgttggaatcagaatctaagtggtccccaaggat
ggatgttatagaatctggacgcagttatgtagctacattagaacttccaggtgtcaacatcaacagcataaaggtggaag
tcaatgaccaagttttgattgtaactggaaatcgttcaatctggtcatggaaaggggacaattgttcaaatgagttaact
tcccattaccacaaaagggagattttacaaggaccttatcaaatgacatggtcacttcctgctaacgtgaacaaggacac
tatatcagctgtgtttgtggatggacttcttcaaattacgatgcccaaactattagattatagggggctgaggaaggcac
aaatataggtcaaattcttgtacatataaaagcagtgtctattctatctctaaatttattcaacttttgcacactttggt
tgatgatataatataaaagatactatcgtagatttt
>XLOC_005346_TCONS_00009151 4-coumarate-- ligase 2
agcaagactggcataaaacaaggtgaaaccatcatgattttacttcctaattcacctgaatttgtattcgcattccttgg
tgcttcgtatcgtggcgccttatcgactatggccaacccgtttttcaagccggccgaggtcgtgaagcaagcgaaggcgt
ctaatgctaagcttataataacacaaggatgttacgtggagaaagttaaagagtttgcattagagaatggtgtgaaagtc
atgtgtattgacgagccaccggaaggttgtttcacattttcggacctaactaaggccgacgaaaacgacatgccggctgt
taagatcaaccccgacgacgcggtggcgctgccgtattcctccgggacgactgggctgccgaagggtgttatgcttacac
ataagggacttgtgacaagtgtggcacaacaagttgatggggaaaatccaaatttgtacatccatagtgaggatgtaatg
ctgtgtgttttaccactttttcacatatattctttgaattctgtgctgctttgtggattaagagttggagcagcaattct
gattatgcagaaatttgatattgttccatttttggagttgatacaaaaatataaggtgacaattggaccttttgtgccac
ccattgttttggccattgctaagagcccactagtcgataagtacgatctttcatcggtccgtacggtgatgtctggggcg
gcgccactaggccgggagcttgaagatgctgttaggagcaagttttcaaattccaaacttggtcagggttatggtatgac
tgaggctgggccagtgctggcaatgtgcttggcttttgcaaaagaaccctttgacattaaatcgggggcgtgtgggactg
ttgtcagaaatgctgagatgaaaattgtagacactgaaacgggtgcttctttggggcgtaacgagcgcggagaaatttgc
attagaggcgaccaaatcatgaaaggttatctaaatgatccagaggccacagaaataacaatagacaaggaagggtggtt
acacacaggtgatatagggttcattgatactgatgatgagcttttcatcgttgatcgcttgaaggagattatcaaatata
aaggttttcaagttgcaccagctgaaattgaagcccttttactcaaccacccaaatatttcagatgcagcagttgtccca
atgaaagatgaggaagcaggagaagtcccagttgcttttgttgtgaaatcaaatggctccaccgttactgaggatgaaat
caagcaatttgtctcgaaacaggtgattttctacaagaaagtaaatcgtgtgttcttcattgatgccattccaaagtctc
cgtcgggcaaaatattgagaaaggacttgagagcaagattagaagcgggtgttcccaattgagtcacccaccggtccagc
atactagcatcaatttctctattaaattgttaattgttgcccattttgcaaagaacaattaaatgcttgtaaatttataa
ataagtgtatcgatttgatctacaatgaatcaatcacaatgtttaagcaaaggtgcatatttaaaattatttt
>XLOC_005422_TCONS_00009273 nuclease harbi1
cccagaccccaatagtatgtcaataaacaatattactaataagcgcccaggagttgaaattttttataatgaattgggga
cagatttactaagcgaactgctgggttttgatagtcaaatagaagccccgaaagcaaagaagaacgtacaatcggtaaat
tatacacatcgagattccatcttggagtcgaggaataagcgaacgagtcaagagatggatgagggtgaaaattacttgaa
ttttgttcagaatcaagatgcttttatgggttcgaattctgggcaatcctcttatgcaaagaggactcgttcggatagtt
atgatgtgatgacaaagtccgatgagtccaccggtggtgcaggtggcagctcgcagcggagactctgggtgaaaacccgg
tctaacgcatggtgggagcaagttaacagcccggattttccagaagaggagtttaagaaggcttttaggatgagcagagc
aacatttgatatgatttgtgaggagctcgaatcagccgtgacgaaaaaggacactatgctgcggttggcaattccggttc
gccagcgtgtggccgtgtgtatatggagattggccacgggtgaggctcttcgtgaagtctcgaaacgttttgggttggga
atttctacctgtcacaagttggttcttgaaggttgttctgctataaggagcgtgctaatgccaaagttcttgcagtggcc
tgatgagaatagaatggaggagattaaaagggagtttgaatttgtttcagggataccaaatgtgggtggcgcaatgtaca
caacacatgttcctatcattgctccaaaggttaatgtggcggcttattttaacaagaggcatacagaaaggaatcagaag
acttcttactcgattactgttcaaggtgtagttgatcctaggggagtttttacggacatttgtattgggtggcctggttc
aatgactgatgatcaggtgttggaaaagtctgccctttcccagagggcgagtcgagctgttttgaaggatgtttgggtgg
ttgggagctcggggtatccattaatggattgggttttggttccttatactcatcagaatcttacctggacacaacatgct
ttgaatgagaaaattgaggaggttcaaagggttgccaaagattcttttatgagattgaaagcaaggtggagttgcctgca
gaagagaacagagatgaaacttcaagatcttccagtagttcttggggcatgctgtgttttgcataacatatgtgagatga
gaaatgaggatttgaatccagagctaaggttcaacctatttgatgatgaaattatccccgagaacaatttgaggtcgatt
aatgctatgcatgtgagagatcagattgctcataagctcttgcaccataatcttactggcatgaatgtcctgtgatgaca
aaattcttacctttttgtacccttctagttattcaattcttttgtggcttgttctagtcatgtgatagaataattaaatc
caaataattctttgattttttgtggaaaattatttaccttttaataaatagacgatagcttgtgacctgtgttgcagatt
ccattgattggaaattcccattttctgttattctatgggattgtgattatataaggaaaatttattctggaactattgta
tgattccatgtaaatggcttcaaaagaggtttgtttatacgatttcatctagagatcagactgcgcgcaagtttttacac
cacaatcttgcaagctgaattttgccatgatgattgagttctcaattttttgtagtttattttagcgattcaattatttt
gtggtttgtgtcctgtaacagaataactgtataaaagtataaaactgattcttggact
>XLOC_005429_TCONS_00009280 ribonuclease p protein subunit p25-like protein
ctatacctgaagcagacccatcgcataagtgatatagctccgcatccttccctggcttgtaatacgtatctcattctcat
caattggtctttccaccttcggcttctccaccttctggtaccgatccatgcccttggagtgtatacgcttaaaggataag
attatgctccgcgaagtaaaagccctcttttccggcttcgtttcgtc
>XLOC_005570_TCONS_00009519 protein tify 10a-like
nttcattttttcaattttgggtgagttaatcttatatatataatttgttttggtttccagatttgcctattgcaaggaaa
aattcaatatcccggttcttggataaacgaaaagaaagggccattgcaaaagcaccataccaagcaacggcgccatcgaa
gccggctaaaggcgaaccatggctgggattgggtcatcgattccctcattagttatatacgtttttggtttaattaatta
atttgtagcgttagtaaagcttactgtcttgatcgattttgattacaagtcattttggttttgttcttacattaatcagt
ttttatttaaataattaatcatgtaattaaattagagagaatatactgttgttataatttgagttttgactatatcaatt
cccttttgttattctctcaattttgttatatttacatgtggatatgattttcatttccaatcgtctataaaaattttgga
gatcatctcgtcccaatatgatactatt
>XLOC_005577_TCONS_00009535 senescence-associated family protein
acttaaaaatatgccttaataataaaaattgatcatcagaattcagtaagttgaatacagccaaatttacttgctattaa
gaattcttgaggactttgttgtggggtggatgcactcataacttggatcatcaaagttcaaaaagttctcattgaggcat
aaagtttagcccaagcaaaacttagtaaaaaggagctgtttctcatacgcagtatttatattccgtagtaacaatttatt
ttggctatattgccagaattcccttagaaagaatctcggtattggtgtaaggcgagcttgaaatatcgactgatcttgag
gtctcatagccggaattttctttgcactcgtccgtcactatttgcttatatctacactctgtgctgcagaatgctttttc
tcccctgtacatgtatatgtcttttccatggagtttttggttgcacaaatggcatgaactgagaaaatccgaatccagaa
aacccattacatctccagattttgcggtcaaagataggtgaaaaacactagggcgggtgctctttatactttgttgtatt
ctaaaggggattgaagcgtcgccccttgtgccattgcaatacactcgagtgtaggacttgtttggatcacgacaagtcac
aatagtgtaatcctccattgtatccacctccatttcctcaaaacctctactaattcttgaacaattcttgaccggaatag
gattggatttgctcgaattccagctgcacacagccttgttggccgagatttcactgaatacaaactctccggatttttca
agggcggccactatgcctagtcccaccccaccaacatcataattctttagccctcttggggagtgaatcttggcatcaat
aacacttgttggactagtcgcaaaatcctctaccccggcccgactgccagagaccaatgacccggtaaggattccaacgg
ccatcttcgattttattcctaacatagctatataagatttctaagcagagtaatgggagctggttaagttttctcagctc
tctcaattcagttttggaagagggctctttatgaagctttccaatttatggttgatggagttgttagactaagc
>XLOC_005622_TCONS_00009615 unnamed protein product
atttaattgaacatttatttcgacaactcgaacattgggtcccacttaaaattgttatcaaagttgacccacttggcacc
atttccaacggtacattgggagctaaacctgtagtaaaacttcgaataattagcttatatcctttatttgcgcttagata
tttttcgcaagaaatcaaaaatattttcgttcttgtacagtaagcatagaaagaaactattctaaatgaaaaagaggcta
aatcctcggctgtagataaatgtaaaaacacgccaactatagatatggatacgagtctcttgtgtaaccaatgggggtta
ggtatatggaacagctccaaatattccgtggcttttatctctccccgctgctagcagcagcatatacagacatcttaaga
ggggggatggtcctcttctggactttggggaggaattggtttccaaccgggcttctcgtcccaatacatgtcgtaatata
tgtggcctggagtgtgatcctccacgcaacaccaaatacccaggtaccgttgcattcgatttctgaattttttgctcccg
gttcttgtcagtgaaacctaaaaaaggcgtcttgcaatgatgagaactgaatgactttgacatccttgaatgatgagaaa
actgtcttgaacgtttcttcagtcatgcgctttggaaactcgagagctccggcccgacttgtactgtttgacacttgaca
accttgtgatccctcctgacaaagatgcacatcaagccatgactctttcacctgctggggcaaaagtggattttcaaaga
aagaatattccctaaaattaatcttcggccccaattcctcctctggaaattccttcaacattacattaacctcaaacaca
tgatccaatggacatataaatggtcgccttgtcaaagtgcccaccaaaaccccaggatgcccaaaccacagtctatctaa
ccaatgtacgattcaataatgaagcaatggcaagtgcagtccttatttgtttgatttggtaattaaccagagcgaagtgt
gactctaggttatgttcgccgtctaataacaagctcttgggtatagagggtttaaatgtcaagaatcctcctggagtatc
ataatattccggtggatcatagaaaaccttagcttcacgcagccgatggcgcttcccttcagttccagcatattggaaag
tggtatgtacagcatagggctccaatttgagttgttcatatatagcctgtacgaagtaggtgtgtccactgcaaaagatg
cttgctgggagaagtcccagcttcaggtttccatcataagcataaactagcccactatcttcatcaacagatggccccag
ctgcctgcgaatgatctcattgaaaccattttgatcccatattgtttcatctgctagaagcatttctttccattcttttg
ccaatttttttgaagactctgttggcctccagtgaaaaattccgatgttgtaggcagcaccagtttgttgccagacgtcc
aatctgtcatcaacaactgtaggtgcgacttgatcagtagaagttaacacatctgcttcagggaaacgtgcaagatatgg
aaggggatccttcagccagaccatatccgtgtcgcacatcagtatttcaaagccgaaaggtaagatagaatctatcaaaa
taaccttttc
>XLOC_005632_TCONS_00009649 2-aminoethanethiol dioxygenase-like
ttcacatctctgtatttcttttacccatttacagcagttcctagattcatactgtactcttctagttcctgtataattag
tactaaaaccatcctataactattatatatactgttatcaagaacccccaaaaatcctctatttttcccgtttgtttgcc
tgtaaaaatctgcccatatttcttgttattgggttttttcttgaatactcagatcgtagttttgcattttcttgtgtttc
tgcaaaaacccatatcgtaatttgcaaatttcgagtgaattttgatgaaaatgaggattgaggaaaacaggagtgatgta
aaagttaaggtaagcaacgagtcgaagaggaagcgaaggcagaagaaagtgttgcctgttcagagactgtatgagacttg
caaggaagtgtttgccgattgtggccctgacattgttccatcacctgaaaaaattcaaaaccttgtggctgttttggaca
agattactcaagcagatgtcgacctgaggcctaatatgctatttttcgacagtaaacgagcttctattataacatatcta
cagcttcacgagtgtgagaaattctcgattggactcttctgcttgccaccatcaagtgtcattccacttcataaccatcc
tggaatgacagttttcagcaagcttctcttcggaactatgcatatcaagtcatatgactgggtggatatgaaggataagg
gagatgcaatccccgatggcgtagctccggttgctaatccttcaaacaatggactgcgactggcaaagcttaaggtcaat
tcggagtttactgcaccctgcagtacttccatcctctatccaactgatggtggtgacatgcaatgcttcacagcaaagac
agcatgtgctgtattggacgtgctttgcccaccgtattgtgatcctgagggtcgccattgtcagtactacttcgactacc
cattgactgattttccagttgatgtcatgcctgtgcccgaggaggaaaaggacagctatgcatggctgcaagagagaatc
ccgaggacttagttttacttcggagctccatacaacggaccaaagatagtagaaacgtgatctcaacaatggagaagcaa
ttttccgcgagatttcagcaacagtttgcaccggagcagtcccccccccccccccccccccaataaccagaatactctct
aagatcgtttttatgtacatactcggagtaaacagaagaaaaaaaaaatgagagttcgatatgcattacccaaaagtaat
ttttgaaaatgcattgaagaaaaaaaaaatgatttgaggcctattttgaatcatagtttttctcatattttggagtcaag
ggcaattgtgaaaatttagtgattgatcgagatcttttgtttttattatacattcgtgattggaacatcatatgttcgat
aaagcgaataatatttttcctttgaaaataatgaaaaaatgtaaacatattatattgacgcgacgagtatttcaaatctt
t
>XLOC_005648_TCONS_00009680 hypothetical protein POPTR_0008s19020g
tgcccatctcccttcttatctttacctagagtcaatccataccatatccctttatgcctccttatctttatttattaaag
caagggaaattttccaagcaaattcttggtagtgtccctagccatttgaagaacactgcaaaaggacagtaacaacatca
atacaaacaatgagtaataaagacatgaaggttgaaattccctcagtgtctgaagttatctctccatcatctgcggggaa
gcttgctagacaaggaagtatttcaagaaacaattgcttatgctccccaacaactcatgcaggttccttccgttgcaggc
ttcatcgttccccgaccctgaccctcaaccggactaagagcatcgactcaacagctttccaggatactcagtccaaagcc
aatccgagtagtgacacttctaggcaaaataatgcagtggaggctcagtaatatgaacaaccaagtcgtttttctactgt
ttctgtgattgatttatgggctttatgaaagtttttgtgtgatatatagaacgtctgtaatttatatcagaaggcctagc
aagataaatgttgtttcgctagatataattctgtgtattgcttaatttgagacctttttgtgcagccttcgttcattact
taatttttgttgcaagaatgac
>XLOC_005663_TCONS_00009716 tetratricopeptide repeat-like superfamily protein
ccattaaatccactattctctctcttctcattcttctacccagtagaaccgcaaaacccatttgccaatacacagaaaga
agagtgattagtacaagggaaaaagacatttttgctagaaaatggaaattacggaggcaaaaatgaagatcagttgtaat
atcagcagtccaagaaaatcagagaaacaagacgagtatcacgttgttcataaacttccatctggtgacagtccttatgt
tagagccaaacatgttcaattggtcgagaaggataacgaagctgcaatagttttattttggaaggcaataaatgcaagag
acagagtagatagtgcactcaaagacttggcagtggtaatgacacaacaagatagggctgaagaggcaattgaagctata
aagtcctttagggacctatgctccaaacaagcccaagaatcactagataatgtcctcattgatctatataagaaatgtgg
gaaattagatgagcaaattgaactcctgaggcataagttgaggatgatttaccatggagaagcatttaatggaaaaccga
ccaagacagctcgttcccatggaaggaagttccaggttaccataaagcaagagacgtccagaatattgggcaatttgggt
tgggcctatatgcagaaaacaaactatgcagcctctgaagctgtttatcgtaaagcacagcagatagatcccgatgccaa
caaggcctgcaatctgtgcctgtgccttataaaacaagagcgatatgatgaagcaaaatatgttcttgaagaggtattac
atggcaaatttcctggctcagatgatcccaagtcaagaaatcgagctgaggagcttataaaggagttagagccttataag
ccagtggcttctgcttcaccttctttaaaaccgagtttggaagatgcatttgtggcggaacttgattggttaataaacca
gtggacacctgtcagatcaagaagactccccatttttgaagaaataatgtcatacagagatcaactggcttgttgatttt
ttttctcttatccttttcttcttctttttcttttcttgtgctcgatcaggttttctgtgtatagtaatacgcgtactcag
ttttaaaaaggtcaatgttgtttgtaacagaaagttgctaattcaaccgtgaaatcatctaatcggtg
>XLOC_005718_TCONS_00009801 peptidyl-prolyl cis-trans isomerase pin1
atttgcaaaaatagaatctgatcggaagagaaagaacacttcgatctcttctgcagatcgaagccacgagcgccataacc
acaaccttaagaacagtaacaagaaaaagaccaaaatgtcctcatcttcatctgaaaaagttagggcttcccatatactc
ataaagcatcagggttcccgccgtaaggcatcctggaaggatcctgaaggccgtgttatcagcgccaccactcgtgacga
tgccgtttcgcagatcaaggatctccgcgttgacatcgtctcgggaaaggccgtgttctccgatgtcgcttcccgttact
ctgattgtagctccgccaaacgcggcggcgatctcggttcattcagcaggggtcagatgcagaagccttttgaagaagca
acatatgcactgaaggttggcgaaataagtgatgttgtggatactgatagtggagttcacatcatcatgagaactggttg
atttactgtacagtaaaaatttggcttccaaaaggaataatttgacatattgagcatcatatcaaagaatttacaatatc
ttttttaatttaatcatacaccgtattctctggtgtatttgaattggatggccagtttttattctgaaaactcgtaattg
tgagattgatttgttctggaatttatgtacggtttgatatgctatctaatttcaagattatgttcatggcttggtgtgat
atctggttaatattatgcaacaattcagatttgaaatggcaaatggagtcatgagtatcgtatatttcattattggttaa
ttgat
>XLOC_005730_TCONS_00009820 pyruvate cytosolic isozyme-like
cagcacagagcttcctagtgctcttaatagcagccttcaaattctccagagtctcttgatgatagtcggcgtcaccccat
gaaaaatcaaatctagccacagacattccagctttaagacaagcggagataacctcaacggatcgagaacgagggcccag
tgttcccacaatctttgtcattgcggagaaactggctttggatggctctagaatagaagccatcctgatcggctcttcga
gtagcaaatgattcgaatgcattttttgtcgaattttttgcagtgaatactca
>XLOC_005771_TCONS_00009879 xyloglucan endotransglucosylase hydrolase protein 9
agagagagagagagcaaaaaaatcaatttaacaaccatacccatatattacatagtacatgctcagaattatgtaacatg
gagtgtgtgacaaatgataacaaggtttatcacaaatttacattggaattggaattgacacactccaagatcaatacatc
agtagtggtgatggtgcaggcattcgaccggagcgaccgggaatctcgaggtatccgtgcaatagtcgtagatcatgtgg
ttggctcgaacccacagaagctgatggctctggtggaggttcaactccgacatcgtcggctcgtcccaccaatacctctt
ctcaccaccagccgtgctgctgctgcaacgcttgatgttatcattggccgccaccacatccgggcactcacaagcatcga
tatcgaatcccgtgtagcttgcaatgaaaggtgcatgtgaccaatcagtcttgactctcccaccttgtgtggcccaatca
tcagcattccatattgagctataaactcccatgaattggcctttaggatatggaatccccttgtgctccaaattcgaatg
tacacgtaccggtgtctcatcaactaagaatacaacgtggcgctgattccatagaattgagtaggaatgaaaatccttgg
tgggatcaaaccagaggttcaatctctgttctctattgcccactccattaacataaacattggtttgtactagataaggt
tcccctgtggtgttgcccaggaactcaaaatcaaattcattgtgatatggaccgtctgatgacatatagaaagcagtgac
agttccagcagagtcaccctctacaagcttgatcttgataccgactttcccaaacatatatttgctttttgaggaaaacc
cagctccagaatagttgtcaagtttcatcctgagaagctctccttcgtaggcaaaatggtcaaatgcccaattgggctga
aaaagctcatcaaatcttgatgaactcacagaacccaacactgcaaaagcaacgaaaactcccaaaacgacacaccccat
aaaattggggagaggagaagcca
>XLOC_005784_TCONS_00009906 ureide permease 1-like isoform x1
aatggacaggtcaaataaattaaaaaactggactccgctgggatcgaacccagaatctctggttccatagatcagcacct
catccattggaccacggagtcgattcttcagggtcctattaggtttgaacgggtgacctctttgatctgcagtctaccac
tgggctaactttaagaagtctttccattccactggacttttgtgatctactccatcttgactaacagtagaatctttgta
cagattcaagtctcagagttttctgcagagtccaatttccagctagttgaaggggaaaaattgcactattttaccatttc
cattctatcttttccaatagaagaaatataagaccaaatatatccataagtgaacacaagataaaccatgcaagattctt
aaaaccagtactgttttataatgaatgattttgtcacacaaatctacacttggttttatgtacgtttttccaatgtattt
gatcattgcttcattatgttccatttggcgaactcttcaaacattcttctctgtaatcaggattattttcgatgtccaga
tgaagccataaggacaccaacagccacaataaacatcgacaacatccccacaaggagtacataggttcttcttgatgatc
ttcgatactcgccaaatagaagtataccccaaaacgtgctaacaagtggaagtgcctgaacggcatctgctgcagcgtat
ccagcagcttgacctcccataaattgaagaccgttcccaaacccgcacaaaagtccagccaaaagggcccaacctcgacc
attccagtcagataagtaagcctttatcgatgatttgggcaagtttagaatgggacgatacagaaaactgatatttagaa
tgatggcgattacaaaacatgatactgagaaataaaagaatgcagtatagacacttaagtgaggaacgccagattttaat
gtatgccactgatcattagtcgccaagttgaacgccggtgaaaagagagaaaaacagaatccagcaaagaaagttatggc
taagccaattaaacttcccttcccaaataccttaattgctcttttgttctcgagttctataagaaaatgtgcggtaccaa
attttgccttctccttagtaccaagtccattctccaagtcttcctttatactgctgtttgcattcttttcattggagata
ggtgcatcctttatcgctgcgctatctttggagaaactagtgagttttgctttattatctgcagcattggatgcatgcac
agcagaaccaaaacaaacagcaatcagaaagcatcctacaccaggaaatagaatctcggctctgttaattttgtcgtcta
agaagtagtttaaggttgtccctatgacaacagttatgctcgaagtgatcacttcggtcactgacaaaccaacaaatgcc
caagcatattgagtcgccagatttccgaggctgaggacgacccccccagccattgcaaacaaaatactaggcaagttatc
ctgagaaagctgatttaggaaatttggcttttgaattgtactatttccaatttcaccaaatgtaaaagcaatgataacag
cagctaatagatttgtcattgtataatcaagataagtatgctgaggaagtcgaccacgcctttccaggagcgtcataatc
gcaggccatgtgcctaagaaaaataaagaaaggagcatacatcctattgcacctccttta
>XLOC_005811_TCONS_00009963 ring finger and chy zinc finger domain-containing protein 1
ctcccattcttatccagattttacaagcagatcagtgcttgaaaggacactagttccattcttgttcctcaatctcctcg
aaaatacgacgccgtttactttgagaaattctgtagtaaatcttgaatctatttccataaactgtaagaaaaggaaatgg
actgtggtttgaagcatcagatgatttctcattcatctgttgaggatgaatgcgtgatggatatgggatctgaaaattat
ggctgctcgcattaccggagaaggtgtaagattatagcaccctgttgcaatgagatatttgattgccggcactgccacaa
tgatgcaaagaattcaatagaagtcgatccagtcgagcgtcatgatattccccgtcacgaaataaaaagggtcatctgtt
catcgtgtaacaccgaacaagatgttcaacaaacttgtatcaattgcggcacttgtatggggaattactattgctcaaat
tgcaaattctttgacgacgatgtttcgaagaatcaatatcactgtgataaatgtcaaatctgcagaactggtggcaagga
aaattatttccattgtgatagatgtgaatgctgctattcaaatttattaaaggagtcacatatttgtgtagaaagagcaa
tgcaccacaattgcccggtttgctttgagtatcttttcgataccacaagagacattactgtattgccatgtggccactct
atacatctcaaatgtgtcaaggagatggaaaggcatttccagtattcttgcccggtttgctcaaaatcttactgtgacat
gacacaagtatgggagaagctggatcaggaggtcgcttcgattaccatgcctgaaatgtatcaaaacaagatggtatgga
tcctttgtaacgactgtggagaaacatcagaagtgaacttccatctcgttgcgcacaagtgtttgaattgtaactcgtac
aatacaaggcagacaagaggaggccattcttcatgtgcttcgagaatatcagaaatggttagatgattggataaatgaat
tatttgccagttacttctatacttcctcaatggatgaagcattgtatcaaactggttcgtctatcttgttcagttaatag
tagaatatgaagcattgtatcaaactgggttcgtctatctttttcagttgatagtagaatccagtgaagttaaatttcat
caaaattcacacaaatgtgcttttcatggacgcaagaagggtgacattagttaatgttctaaattgggatatcacattct
gtatttttaattattagctcatcacttatttgttcttttaattaagataagagatgcaaaaatatc
>XLOC_005834_TCONS_00009995 ---NA---
acggagtagctcatcatcgaagcaaaaccaatcaaacccacaactgcaaacgtcatcttcatctcaaaagcttgaccgac
aattaggaaggctgatgcccaatggacgatctcaaaatggtcaaagttccggggttcaaaagggtaagatggtctcgtct
tccaaagcatcacctgttaaatcacccctgcgtagccctgaagcaactaaatcatctgctaaggcatcttcattgaggtc
tc
>XLOC_005872_TCONS_00010050 septum-promoting gtp-binding protein 1-like
ctgctataagaattcatgaagctgccggaaagatgatgcgactctgccggagaatcgtccacgtcaatatccggtggagc
ataatagacaaagtttcaatattccggcagttctttggattcatttgggatagaattcttgtttgttcaattggaaggac
tattcggtacaggagattgtcccgaagatcccctaattcttcttctttgtcgtcgtccatggaagctatagagtctggca
taggacatgaagaagaccccatgactacatgcagcagtagctatgaagaggacatgagtgattcagatttagttgcctta
aaaatcagtctttttgggtgattgccagattggaaaaacaagctttatgataaagtatgtaggggatgaacaagaaaaaa
gaggacttcagatgaaaggactgaatttaatggacaaaattttgcatgttcgaggtgcaaggattgcttttagaatatgg
gatgtgggaggcgacaaaagttctttcgatcaggttccaatttcttgcaaagatgctgtagcaatcttatttatgtttga
tcttaccagtagatgtacactaaacagtattattggatggtataacgaggcaacgaagtggaatcagaatgcaattccta
tattaatcggaacaaagtttgatgattttgcccgacttccaccagatattcaatggactattgtgactcaggcaagggca
tatgccaaggctatgaaagcaaccctattcttctcaagtgcaacacacaacatcaatgtgaacaagatcttcaagttcat
catggccaagctctttaacctgccatggactccagaaagaaatttgacaattggtgaacccattatcgacttctaaactt
ttacgagggtgtctagtgtttagtaataggtccaacaagaatgtacaaaagaagagatttagttacttttatttttttta
atattgtcgatgttgtgtagtctccacttaaaaaaaacacgctatatataaaagggataggagtacgagaataatcacat
gaatcttttttaatcattcaatcctttacattactaaatctattgagagaagaagagggtgtacattggtaaaatgagaa
gctaatgctttaggggtttgcctcaaaatattttagctctgttttatattttgtaatcatttaaagattattggttgtta
ttttatatattcctttagatttttacgagaagatttagagtaatgtcagacataagttagattttcgtatattttgatcc
agtgagttttgacttgactt
>XLOC_005899_TCONS_00010090 pentatricopeptide repeat-containing protein mitochondrial-like
atataaaacacattcagcagaagaaattgcatacaaaactttcaacatattatgcaacgtacaaagttaatggtgcctaa
attgtttgattcctgtaatgatccaacttccttacaaacagaatgccaggaatagagaagtttcaaactacagttagcta
ctagtgttgcatgataacacaagtgcagaacagagaacgatatcttacagctagcaaagctattatgggcgtagattgct
ccaggaaagaatctcatggaatgtttggaaaggagaattggatagtcataaaacagtttcaaggaataaaaataagctaa
aatgttctatgcagtcctatagtgctccttaccaaacatatgcgctgtgtccttaatccagcaagtccgacaacgccgtc
tttttaaatgcatttacctgacccaactgagcagccaatgatttattagggaatatattatcggccttcatcctctcgct
gaaaccatatgcaggagccttggcatttatgtaggcttgaatgagtgtttcgtactgcctgaattttgagacgtacccaa
cttgtctcattctatgaaatattttttcagcattgtggatatcacctctcttagcatattggtccataaccgccatatat
gaactaaacattggtttgccccttctcttctcagcagccttatgcagtatggagtcggccttttccacttctccagcatc
aatataaagcttcacaagtgcgtcccaagtcagtggtccaatggcagaaccactttctgccatttgcttcacaaggtcct
ttccttttgccaacatcttatgttgtgcataaactttaagtagaacagaatattgttttgcagagggactttttactttt
tttaccaatatattaaaaactgcttctgcttcttcaattctctttagctttccccaagcttcaatggcagcagtacactc
ttccaaacgtggattagattcacagactctccagatccgttcaacttcatcagtctttccaagggctgcatatagaggaa
gcaaaggccggcaagcccaacgatttttctctatattgtctccttccatctctttcaagacggcctcagctttatctttt
aggccaccagcgacatagtgccgtgccaatatggattgaatttggatgttaggctccatcccctcagccttcagtgtctc
aacaatttgttccatcccagcaatgtcattggattgccctttcgcatcaatcaagacttggtaagtgaagagggatggct
tgatacattctttctccattaacaacaaaacgtcagctattttcttcttgtcaacccgcttgtaaagtagtagtaactga
ttgcaagcaaagcacgtcacaggaaattctagatccttcattttattaaaaacctcctcagatttcttcacatggtgtag
agaagaacaatttgccaatagagttcgatagataagttcacttctgaaagattcaggaatgtgctgaatgtagctttctg
ccttgtagataccacgtactttggcaattaaatcaagacgggaagcataatctctctcaccgaagtcgagaagcttttta
gactccaaccactctgacagctacaaa
>XLOC_005905_TCONS_00010099 PREDICTED: uncharacterized protein LOC105156082
cacttatatatcataaatatttttcacaaatctctgtgtgttcatccatggctttcgccgacgccgagaagcaaaagagt
ttcgacaaagaaatcaaagaactcatctcttctctcacacattgcgtatcgagtattcagaaaaatggaggtgattcaac
tcagcataatactcaggatgatgatggattcaggatgatcactttgtccggaaccaacctgggagccaacatgcgcggtg
agatggacgagaaacctaccgacccacaaggtgctgcactaggagacaccggagagttgactgcacacttgaacaataat
tttcaggctattaacaattcaataatgctcgatggtagttatgatacgaaggatccaggtattcatttggacgtatcgga
ctacgtggatcacaatgcagatcacctcaagcgtggaaaggaggacgaaaagggagggtccgaaagtgaccatcacaatg
aatcttattcagactagcttgaataaagcatgtacaagtcacaaatcgatctatgtttattttcaacttttatgtttgta
attgcaccaactttatattctatgtaagaatacatttgcatcgtgttttgacattctactttatggaggaattggttcga
cgaggttctctttgtttcttttgtatgctttgcactagtatattatttgtcacaatatgttggtggactctttcgcacct
ctaaacttcagtacacttcacatgagagtgaataaac
>XLOC_006003_TCONS_00010271 malate dehydrogenase
caattcgagttcaacattgtatgcacacaagaggtcaatattgtccatttctgcctaatctatctaaacaaacaaagact
atttgatcacccaagaggtgcgattcatgataactggttcacgagcaaatcgagagtgctgcatattctaaactggaaca
tcaagaaaagagctgcagaatagaaaaatgggacaattctactacaaatataaaggttgagctcaattgagcgtggccaa
caaattaagcaaatggataaaaactgcccttcgaacacaacctactagatgaattattggtatgctacacgctattctac
ataatcaaaagtacataattccttccattgagtgaagccagaagctctttgcggtacctgcaggattcttgaagaagcct
cgtctagtggcttcacatttctcccgggagcatagtgtcgccagggagatcacatacagcaataccctcccctgtaagat
gggctacacatctcttttcagccagcagttcggcttctgtcttttttattcggctgcgaaggtagtcatcaataattacg
tccttaacaagttcataatcaccatctccttttgatctgcatggcatactgaaaacaatatcctctgcgataccatatgg
atttccggcagtgtacactccagaagaaaaccaatctccctcgggagtaggagttacaagagaccttatggcatccacaa
tcgacacagaagttgatgcagcggaagatcgtccccatttcttaataagaacaccacctctcttctgaaccttttctgtg
aactcttcttctaaccatttagtatctttgataacctctttgacgggtatgccattgattttagcatttaaaaagtctgg
aacctgagtggtcgagtggttcccccaaattgtcacattggatacttgatcatagaaaactcccgcttttagagccagct
gacattttgccctattttcatctaatctagtcagagcgtggaaatttcttgcaggaatatttggagcatttttcaaacag
atcaatgcatttgtattgcatggatttcccaccaccacaactttgacattccgggatgcaacagcattgagagcttttcc
ctgcctgctcagcaaaa
>XLOC_006018_TCONS_00010310 fructose-bisphosphate aldolase 1
aaagagaggaaaacaaagagataagattttgtgttgccatttgtgtgtcaaattttagcagcaaaaatatagcaatggcc
tcagcatcactccttaagtcatctcctgttcttgacaaggctgagtttgttaagggtcagtcccttcgccaaccctccat
ctccatcgtccggtgccacccgaatgcgctgtcttcgctcacaatccgagcatcgtcctatgccgatgagctcgttaaga
ccgcgaaaactgttgcatcacctggccgtggaattttggccatggatgaatcaaatgctacctgtggaaagcgtcttgct
tcgattgggcttgagaacaccgaggccaatcgccaagcttaccgtaccctccttgtgacggcccccggcctcggccagta
catctctggtgctatcctatttgaagagactctctaccaatcaaccaccgatggcaaaaagatggttgatgtcctagtcg
agcaaaacattgtccccggtatcaaagttgacaaggta
>XLOC_006019_TCONS_00010311 plastidic aldolase
ttcaggacaatgggttggtcccaattgttgagccagaaatcttgcttgatggtgaacatggcatagacaggactttcgaa
gttgcccaaaaggtttgggctgaggttttcttctatttggctgagaacaatgttctgttcgagggtattcttctcaagcc
gagcatggttactcctggagccgaatgcaaggatagggcaacccccgagcaagttgctgattacactctcaagctcctcc
acaggaggattcccccggctgttcctggaatcatgttcttgtctggtgggcaatctgaagttgaagcaaccttgaacttg
aatgccatgaaccaagcccccaacccatggcatgtatcgttctcctatgcccgggccctccagaacacgtgcttgaagac
atggggaggacgccccgagaatgtcaaggcagcacaagatactctgctagtccgagcccaggctaactcccttgctcagc
tcgggaagtacaccggtgaggacgaatccgatgaagccaatgagggaatgtttgtcaagggctatgtctattaagcttat
tgcactaagtctatatatgaaagaagaatttgatcatgaagagaggaacatgatagaaatggagcctatttttgttcatt
atatgtacttttaccacaatgaactttgcactaatgaaactagttagcaatatcaatgggggggtataaaaattttctac
ttgtggtttgagtacaaatacgtctgttcgaaaacttcaaatctcaatggccatgtaacggactaaagatttggcttgtg
gggttcatcggtttcaccgagcttct
>XLOC_006037_TCONS_00010333 octicosapeptide phox bem1p family protein isoform 1
aggcttgaagaagagcccactccaaatctccttcatctcttcttcttctttactagaatcccttttggtatctaatactg
gacccaaaagcaaaagatttttaagcatgaacctagctatcaaacccaccaccattaagtttctttgcagctatggcggc
cggattctcccccgttaccccgatggaaaactccgttacaatggtggagaaacccgtgttatttccgtcgaacgatccat
ttcttttgccgagctgctgatgaagctgggagagatgtgtggaacatcagttgtgaatctaagatgtcaattacccacag
aagatttagatgctcttgtatcaatcacttccgatgaagatcttgccaatcttatcgaagaatacgacagagttgcaccg
ccggtggcggcggcggcaccatctctgaagataagagcttttctgtcagctccgaaaaccaccaaaaaagtctcaccacc
accctctactacatcgcccaaatcttcttattcagccgctgcagccttcatgctacctccaaggtacccaaaaacaactg
gtggcggaggcggcggccgttgcttccgtcacgtccccctgccaccggtgtacgtgtacccacaacctgccggagaaatc
accggagaaactccacagtatgcctacagacacagaaattcttacaatgttcgtctcatccacaagtgcaagccattggc
aataacagcgagaacccacaagatcaaatcctttgcaagttggatttatacccagaaaaacaaatacttatataagcagt
atatattcaagaaggctaaaaatttgccgaaaaatgaagaaattaaaaggtaccgaaagaagaattcaagatttgttttt
atttcaggaattaagattgaggtcgaggaggaaattgatcgtcggtaagtgatcttttaattcttttagagaaaaaaaaa
attatgatctatttttatttcaggaattaagattgaagtcgaggaggaaattgatcgttggtaagtgatctttcgacttt
tttgaagaaaaaaaaattaaacacttcttatttagaattttttttactataaaaaataatattttaatattttaagaata
aatctttgattatcatataaatacatgaaaggaagaatttccaataataatttttttctccaaattttggagatcaaaat
tttgattcttttacaaaattggacttgttattctctctttaaattaactatggttgttttcgaaaatcgagtttgtattt
attgtccctatttcgtaatcttctcttttcactcgaattttgacacttcatcatattaaattttcgtaatcttctatctt
ttcactggaatttcgacacttcatcatattaaataaacagtattaacaaaacagtaacatatgtgaacattctaaagtga
gggacttgcgttctcaatcgaaatattatatatttttacttatttacattatctattctaaacttctatggtatgcatca
tcatctcaattcaatgtttctctagttgtttgatttatgagcaggtgacgttggaaggctgcctgcacattgccaataat
gccaaaaacctattacaaattttcaagagaatttcttggaattattgaacgtggccaacccatgacatcaataaattgaa
cttatttacctctatcaattcataattaagtagttttcttgtcccatatggggccatgacagctggtatattaattcatg
aaccagcctaattatttggacaaataaaaaaaaaaaagttccttaattatgaagaaatgaaaaataaaatgggacccttt
tgcattgggatgatttgtccccccccccaaaaaaaaaaaaagttccctaattatgaaaaaaaaggaaaaataaaatatat
gggacccttttaccttgggatgaggttcaaagataagacccatgatttgaggcaccaagaaagggtcaaactcatggaaa
aatgacataaaaaagaagaaaatgtaattaaaatatac
>XLOC_006040_TCONS_00010346 ---NA---
ggtgtgtgacaagttaaagactatgttagtcaaaacttggcaatgtaaatccactaaaaactcgtctaaagaaaaattga
acgaaaattcaagtactcgactatatgccacacactaatagagtatatgatcattattcatttaacttttataaattatt
atgtttgcttgtgaagcaactccagggtacaggaggtgctacaattgttatttaaagaaaagtgcacaacttctgctaca
tatttcataaataagacaagtcttctaatcatcgattcccttgctccagcactgcacgtccttcttatgctcataataat
aggggcggtgcgcgccctcactagcatcaccgtagcgcttcaccagtccgttctgcaccacaggctgcatttgtggtggc
gcgtgatgatgaccaccatttgtaccaccacccatgtttaagtgatgcatgttgttcgagttctcgtacttctcgttctt
ataatctccatcatgcctcttgcacccatagctaggtttgtccatattccagctgttattgtgatggtgctgctctttgt
cgttaggccggtaaccttcctttccatgcttcgtaccctcgtaataaccgccgtgataaggcggtgtgtggtggtggtgt
ggcggagtcggggtgcattctttaggccttatcatttgcatgcttgaactattatcgtagacacaattttccttcacgaa
tttctcctcctcgacaatcacatatgattcttgcttgtagccatactccgggtacccttgcattttcaagcttttt
>XLOC_006049_TCONS_00010356 ---NA---
ctcgtctaaagaaaaattgaacgaaaattcaagtactcgactatatgccacacactaatagagtatatgatcattattca
tttaacttttataaattattatgtttgcttgtgaagcaactccagggtacaggaggtgctacaattgttatttaaagaaa
agtgcacaacttctgctacatatttcataaataagacaagtcttctaatcatcgattcccttgctccagcactgcacgtc
cttcttatgctcataataataggggcggtgcgcgccctcactagcatcaccgtagcgcttcaccagtccgttctgcacca
caggctgcatttgtggtggcgcgtgatgatgaccaccatttgtaccaccacccatgtttaagtgatgcatgttgttcgag
ttctcgtacttctcgttcttataatctccatcatgcctcttgcacccatagctaggtttgtccatattccagctgttatt
gtgatggtgctgctctttgtcgttaggccggtaaccttcctttccatgcttcgtaccctcgtaataaccgccgtgataag
gcggtgtgtggtggtggtgtggcggagtcggggtgcattctttaggccttatcatttgcatgcttgaactattatcgtag
acacaattttccttcacgaatttctcctcctcgacaatcacatatgattcttgcttgtagccatactccgggtacccttg
cattttcaagcttttttttttttcttattttaagttgatttgcattgcttggagattttgagttcatacttatagtgtta
gattaagattccaaatcgaaaaggataaattgatggtgattttatatgatattttgcatttccg
>XLOC_006050_TCONS_00010357 ---NA---
atgacatgtttggtacgttgaatgataagttttattacacaactttatttctcaatcttatttagtcaagcatgacaaag
acacagtaaatgatcttcgagtacaagggtcataacaaaatatcctaaaatatagtgtttgtttctgaagcaactccact
gtacaggaggagatttcagtattatttaaaggaaagtgcaatggttatgctacatatttcataataagacaatcttttaa
tcatcaattcccttgaaatcccagatttcatccttcttatgctcagagtaattggggtgattctcgcaatcatctccgta
atgcttgttgagcaccacaggctcatatactggagagtgatgaacaccgccatttctgctaccacccatctttaagtaag
acatgtcatctgcgtaatcgtaacctccataatgtttttttcccccatggctaggcttgtccattttccagctctcacgg
tggtgatgctgctctctctcattaggccagccgtggctaggcttgtccatttcccagctgtcatggtggtgacgcttctc
tctgtcattaggccagccatggctaggcttttccattttccggctgtcatggtggttatgctgctcttcgtcattaggcc
agcttcccccatggctaggcttatacattttccaactgtcttggtggtggcactgctctttgtcactgggccagtaactt
tcctttccatgcttcatgcccttgtaatagccaccatgatgaggcggagcgggggggttgtatgtcggagtcgggatcca
ttcattaggacgcaccattttcacgtttgaatcattatagcaaaaattgtcgcccttcatgaaatcatcatcctcgacat
acacataggactcctgtttgtagccataccccgggtattcttgcattttctagttttcttattttgtttctcttttcttc
ttttatgaagctgattt
>XLOC_006053_TCONS_00010361 protein nrt1 ptr family -like
ccataaaaatcctgctgataagacgaaaaccggaaattggaaggcctgccgttttatccttggaaatgaatgctctgaga
ggttggcatactatgggatgagtactaatctggtgaattatcttacgttacgccttggccaatcgaatgtgactgcatca
aacaatgttacgaattggtcgggaacttgctaaccctgtgtctcctcctttggcgcagatcagtttgatgaaactgatga
aatcgaaagggaaaagaagagctccttcttcaattggttttatctttcaattaatatcggtgctcttattgcttcatcag
ttttggtatggatacaaatgaatgtgggatggagttgggggtttgggattccagcagttgctatggtcattgcagttgtg
tttttcttctcgggtagtcatctgtatcggttccaaaagcccggaggaagccccctcacacgaatctttcaggtgttggt
tgcatccatgagaaaatatagcgtaaaagtcccagctgacaagtctctcctatatgaaactcccgatatggaatccaaca
ttcaaggaagccgcaaacttgagcacacggagaagttcaggttctttgataaggctgcggtggagactgaaacggacaat
gtcaaaggtaaggtggatatctggagactttgcaccgttactcaagttgaagaactcaagtcgatagtcaagattcttcc
cgtgtgggcgtctggaatagttttcgcaacggtatacagtcagatgagcacaatgtttgttctacaaggcaacaccatgg
accaacatattggccctcattttgaaatcccatctgcatccctatccctctttgatacaatcagtgtcattttctgggtg
cccatttacgaccaaataatcatcccggttgcaagaaagttcactcgccatgaacggggatttacgcagctccaaagaat
gggcattggacttgtcatctcgattttttccatggtcgttgctggttcactagaggttattcggctcgacaatgtgagaa
gaaataattactatgatcgtaaaacgatccccatgtcaatcttctggcaagtgcctcagtactttttgattggatgtgca
gaagttttcacgttcgttggacaactggagttcttctacgaccaggcacctgatgctatgagaagcttgtgctcggcgct
ctctctcacgacggtttcattaggcaactatctgagtactcttttagtgacgattgtgaccaacattaccacaagacatg
ggaaacttggttggattccggaaaacttgaaccggggccatctcgactacttctattggttgttagctatcctcagctta
atcaacttcttcgcatacctgttgattgcaaatttctacacttacaagaaggtcacgggaaagcctcgttgattcagttt
atacacgtttaagttacacgtttagcacttcgtatgctttattagcagacgatgaaaaattgtaaatacagatgggaaca
gggggatgataagtgtgttttcttcttaatccaagaatctatttctaatttctgctaatcttttctaatcttgaaactgt
cttcccggta
>XLOC_006101_TCONS_00010443 scarecrow-like protein 13
ataagtatctctgccaaatgagatgtggctgctgtacatgaattgagacaggttgagattacctttactaaatcagcatc
attagaaatgcaagcatcccaggaacctcaaacgtcgtctggtatccacagtttgtaccatcaacctatgcagcagatcg
agccatattgcttttctcctttgcaagttctgaacagcaattcaagtggtaatagagttagccaagggactgaagtttct
tttcaaacttgcaccgaacaattcttcactttggaatcaacaccagcaactgattatgttatctacaattcatccgcagc
tggaagtgtcgcgtctaacaggagcccattttctcccccatgttctcaatcctacatgtctgatatccatcattcatctg
ataataattacggttcaccattaagtgggcattccggggttgatggtgacaacaaattgatgcaagcactcatggtattg
aggaatgaattgttgggacctgaatctgaaatggaggacagtggctccttttacggtgtaccctcacaaacttctacctt
gaataaattcaaccaaatcatagaaatggcatccaaaatggacctgaaacaggtgctcattgcatgcgccgaagcagtat
cagaaggcaatgtatcaactgcagaagctctgatggacatattagaaagaagggtttcagtatctggtgagcctatagaa
aggctgagtgcatacatgttggaagggctcagggcaagattgttgtcctccggaagtataatctacaaaaagttgaagtg
caaagagataacaagttcagaattgatatcttacatgcaggtgctttatcatgtctgcccgtattacaagttcgcgtata
tgtctgccaatgtcgttattggggaatccatggaaaatgagaatagaatccacatcattgattttcagattgcacagggt
agtcagtgggtatcccttattcgggctcttgcaggtcggcccggtggacctccatatatccacattactggtgttgatga
ttcccagtctgctcatgcacgaggtggaggacttgagctagtgggtgagactctggcaaaagtggccaaatcatgtggag
tgccatttgaattccatgccgctggaatgtcaggatgtgaagtccaattagagaatcttcacatacgacatggagaagcc
ttggccgtaaattttccttatatgctgcaccacatgccagacgagagcgtgagcactacgaatcatcgagaccgcttact
tagactagttaagagcttgtcgcctaaggttgtaaccctagttgaacaagaatccaacactaacactgccccgttctttc
agcgattttgtgaaactctagactattacacagcaatgtttgagtcaattgatgcagctcgaccaagggaagacaagcag
cggattaatgctgaggaacactgtgtggcaagggatgttgtcaacataatagcatgtgaggataccgacagggtggaaag
gcacgagctttttggaaaatggaggttgagactcatgatggccggattttctccaatcccattgagtcaatcggtaagca
cctccattagggacatgttaaatgagtatagccccaattacagaatcgcggagagcaatggcgctctatatcttggatgg
aagaacagagctatggctacatcttctgcttggagataaaaacttgttagggatttgcttaaactaagtctatagatata
tagatatatatattttacggattattctacttcacccgaatggattaccgaattttttaccgaatcgccacatggcggcc
ccctattgggggggtgcctgggtccacaggcgcccccaataggcggccgccatgtggcgtttcggtaaaaaattcgggta
gtatagcaaggtccatattttacagagtttattaacttgtaaagtaaattttctgctgtttattgcactttttcttgtcg
attgagctcctctggtagggctctactccgacagttggactcttgtacggtagggaaagcactgggatttggatatacag
ttgtttttcgagatatccttggatgcatttgaagctatgtattggcatatctcaagaatcaacggcggcattttaatgct
ggaacttgtcacataaattaaggtctcccagttggttaagtttcaacttacgatgtaatcaaattattacgataatttac
ttcttagataactcgatgggtcagacccaatcagataaattagagatccagaatacttttaaaggtcattgtgacagttc
ttttacacctgcactcttaaaagaattcaacaaggaaaaataggcatgctcgtactttagaagctaaactgttttatttt
tctcgattaattctgccgaagaaattgcgtatttcgagacggaatttgataagtgaaatttcaagtaaggtgaaacactt
tggtagtacaaaattcataccattcaactgaattattcaacttttcatata
>XLOC_006118_TCONS_00010477 heat stress transcription factor b-
taccctttgaaagttctctttgtaagttcttttgcatagtatctatatttcttgaagatcatggtctccatggtagctga
taattgggaattggttgatgggtacgattattttatcaatactgaaaattcacaaattggtcagagtgttcttatgtcac
tactcgatgaatcacaagacgaagattgcgatgatgaaagattggaaaatgtgatgcggtctctagaggccgaaatcacg
ccaaacaatactaattgttattcatttgataatcttgaatgggagaatgatctagtagagtgccaatcgtcgagtgagga
gtcagtgaatgagctggaaatcgagatggaattctcgaaactacatgatctcaatttccaatggatggatttggagatgg
atccttcctcgccatgtggtggtggcggcatggcaagttggtacatggatccatatgaacaagagatgggtgcagtgaca
gactttggtggactaaaaaattattctcatattagctatggaactccattaatggaagagcatgagtatgacaatttatg
gcaagacacaattgtctcacatatgaaaaactgaaagccatgtacatagagtgatccaattatcgaataactaatggttt
aattttcatatttctctagttttaaaatttttaactaaggctcctgaattacacgagtcgcccctgctcgttgtatttga
taattttaagggaaattgtagcagcagtctttcgtcttttcaaaaagggaaattgtagcagccgcctttggtcttttcaa
tttttacagactttaccctaacattcaatttatgccagcgaatatctataacctttcataaataagcaaatggagtccaa
attgatgtaaaccatcaatttgactgttagttgaccaagaaagtcaaaatttgattaatcttgaccaaattataagagga
aaatggtactttgcattttcttcatattaaataattttttaaaaaaaattcaattaaaaaccccaaaaaataaaaacaaa
tatataacctcactccccaaatcaaaatctgatgaggtatcttcttcttcgacgagacctaccgaaaatcgccgccatcg
tcaccacaactcccacttgccaccatccccgcccaccactgtcaacatgaaactagaaattaaatacatctctatcaaat
ctcatcccacccaaagattaggatttgaaacccctaaagctgcattgattgtttgtcccattttttgttgaaatgccatc
accagactagacgtctagattgtgggagtcgatcggtgatggtccgtgatggtaggtgtgatcggaggatgagttttcta
caatttttgagttcgcaatttgggggttttaggtgattattttggcgacttctaatggagttagggctggtagttggatg
aggtgtgtagagggaaatgagggctttctgttgatgtgtagatatgac
>XLOC_006135_TCONS_00010498 PREDICTED: uncharacterized protein LOC101246515 isoform X4
caaatattttcattccatttcaaaatttattgttgaagttatacacttgatcaaaataaatatttactatgcccagccat
tgaagatcattgtgctcaaatgactattctcgtgatccattccttttcccaacatttgaagtatagtttgttcgaattca
atgcacttcttctgttcttcttgcctaccatcttctccatttagcttctgtagttccaaatgctgtacacaaaacacaag
cagttccttaaattgttgctctttgtcctgaatatgttccttaatatcatgaattcgttcaacatgttgggccttttcag
cttcagatttatccctctctcccctgc
>XLOC_006142_TCONS_00010507 ---NA---
gtgtccatgcccttggcatgaaatcatactataaattgcactctctagaagccattacaacaacaattttcattcattgt
ctacaatttttcattaagctgcaacaccaccaccatggctgaagagaagaagcaccaccacctcttccacaaagacaagg
acgaggagaagctagtcgaggcagttcactccgacaccacctatggaactgagaagtacgagaaagaaaagaaggaacgt
aagcataaggaacaccttggtgagacgggcgcagctggtgctggtgcctttgccttgtatgagaagcacgaggcaaagaa
agaccccgaacgcgcccacaagcacaagactgaagaagaagtagcagcagcagtcggggttggagctggtggatacgcgt
tccacgagcatcacgagaagaaggcaacaaagaaagaagaagaaagggccgaggggaagaagaatcaccacctcttttaa
ctattgccagtgcaagaaagggtcttaatttctatggttttgtgttctaccttaaataatatttgtgtgtaaataagtgt
atggtttaaccagcaaatgtcatggcgtagagtggtattcctatatgttacttggtgttcatttactctataaacgagga
cttttggtgttcatttactctaatgaggacttt
>XLOC_006205_TCONS_00010607 ---NA---
caaataataaaattagctactcataatcaaaacaatgaaataaataacaaagttgaatacatcacccgatttaatgataa
aaaagttggaaaaagattatttcttgcaccaagatcttctttcgcttccaattcttgattttgattcgaatcattaatgt
aagtcttctcacaaattccacgtttatcttgtgtttttctctattttgcaaggagtggaacccctatttcatgtctctct
tagcttatttatacttctcatacatccttggtcaagttggagtccttttgtgggtttattcgtagcccagaaataaccta
ttttgcttcgtggcgcagcgcttgagcgttaggatgcagtgcttgagcgccgcgattctgaccagggttgagcgctaccc
tcctgttacacgtagcgcttgagcgctacgtatctgtcaagttttttctgtttcatttgccggcacttgaacgccaattt
tctgctccatttctttctttgctttgcttcaaaaaattctttttcatcctttcatcattccttcaaccaaaacattagca
aacacattaaatttgttcgataatcaacatattaatcatacaaatgaagctccaatggtacaaaattcatgtgcaaaaca
cactcatcaccttccttatcataagatcatcactgacacttgagtcgggacaagctctaggtcttggctcatgattcata
aggccacgtcctccaaggagatgcactctattctattgaaagaccaaatgagggagttgaggaatcttttgaaggcttaa
cgagggagttgaggtcctctttaggcttttc
>XLOC_006292_TCONS_00010765 probable wrky transcription factor 70
caaatacacatttcattaacttttattaaaatctactaaaaatgtaattttaatatacaccaaacgggaactacatgttg
aaagctagaaggcaagatggcatttctgctcagagctttcattgtgataagagagaattccaacacttcattttgtcctt
acaacaatctttgagaaagggaaaaagtaaggtagaaattacatgtttatgagttcagtacatacatgacagtggataat
atattttgaagttaataaagaaactagtcaaaatgtaagttttctatatcaccaaactgatttataccctccatatccag
ctcatgcatactatttgatgtgcatgaataaaaacgagaaaccacttcttgatcatgatcataagatcttgttttcggac
tccacaccgatgcatatccagacgattttttctccattggcacttttttgtgccaaaagttagaatcctccagcgatgat
tttacatcagacatatcagtactttgcgcgtcttgtttaggttcttttcctgaaggaatgttgatcgtggagtaggatgg
atggtcttgattgaatgggttttttaaatcaaaactgacttgattaagggattccacaggatctgaatctacaatatgtg
gagccctcattctatcagtgcacgtatgatgatcaaagtacgtaatttcatacaaaatgggatcttctttgattgtttct
acttgtcttgcagctttgcatccttcatgcttgtgagtgcatctataataacatcttggatattctgaattgagaatttt
tttctgtccatatttcctccatgcataaccatcatccattctaggagaaactattttccttgaatctgaggtccttctgc
aaa
>XLOC_006336_TCONS_00010833 ---NA---
tcaaacaagagcaattgaaattagagataatcatcttacaaagagaagaatagaagaagggcatggtgaacatagccttg
aacttcaaggttatacggaaagtgttgcacatcaggatgattttgaagctgaaatagttgctggctgtagtcatagtgta
tcttctcaacctacattttctac
>XLOC_006337_TCONS_00010834 glutathione transferase gst 23-like
agtagaataattctattatcatatatagtatccatttagtaggaataaaatattatataaacagagagggattcagaaaa
ccccagccacaatgggaaatggcaaggatagtactgtaaaacttttagggttctgggttagtccatttgttcatcgggtc
aggtgggctctaaaactgaagggcattgaatatgagtatattgaagaagacatcttcaacaagagccctctactttcaga
actgaatcctgtccacggaagggtgcctgttcttgttcacagtggaaaaccattagcagaatcattcattattctagagt
acattgacgacgtatggaagcagaatcctttgttgcctcaagatccttacgaaagagccgttgcccgcttttgggctaaa
tttgctgaagaaaagctttttgaagctgcatggactggattgtgttcagaagacgatgagcagcaaggagcagtgaaatc
atccattgaggctttggaaaagattgaagaaaacctaaaagggaagaatttctttggaggggatagaattggttatgtgg
atattataattggatggatttcttatatgttgcctatatgggaggaagttgcctcgatgaagattttcgatccaatgaaa
tttccgtccacagctgcctggatgaataattttctcgaacacccagcgatcaaggaagaatatctaccatctaaagatga
gatgattcagtatttccaatggcgtcgccaagtcttgaaaggaacgttccctaaaatgttctccaattccgtgaaaaaaa
attgacgtattaataggatctattaataagttgaaaaactttgtaatgcctactaagaatctatccaagtttgtcaatgt
cgtaaaataaatttgatttcgtcttattaattattgtaatttaagtgagatcgtgtatagaaca
>XLOC_006339_TCONS_00010836 unnamed protein product
cttctctatataaactccaaatatttcctctcatttcaaatcatttttttaagtgtttcatttggtccctctcttatttc
atacagtatttctcttaaaattcaaagcgattacattctacttcgtcgagtcaattatcgttcaagataaatggcgaaag
gaatccttactgattcttggcttgaggtcgctccatcacctctagtagttcctcataaaccgtcacattctcctaatctt
gaaacgatcaaagaagagaaagcagaagggcatgacgatatgaggattgaggattttggattggattggttcaatccaaa
tttcttcctttttctatgtgggttatcagagaaattatttagaaaagaagttagattgaatcttactgccttgaattttg
catgggaaaatgcttttagcaaaactaatgttagtggtttgtaaattgtaattattaataggtagtgaaaaaggatggct
attgactcaagatttttaacttgggtttgtgctatcaagtatggtttgggtaaagtaatcttcttagagccctgaattta
tatgggcaaaatgcagtgtgtatgtatgtatgtagtttggtgcaataaatttataaaatgataaataatgtggattctat
agactatatttgggaaatgactccaagttcagttcaccctgg
>XLOC_006538_TCONS_00011176 bag family molecular chaperone regulator 1
agagaagaggtacattgagatgaagaaaaatgctaaaatggaaagggctgcaaaatcaatatccgaaatcagcttggagg
ttgataaacttgctggacaggttttggagcttgaatccataatttctaaaggtagaaaagtggctgagaaggatgtacta
aatctcactgagttattgatgaatcaactgcttaaactggatggcatcgtagccgatggtgatgtcaaactacagaggaa
aatgcaggtgaaaagagtgcaaaagtgtgtcgagactcttgatgtgttgaagattaaaaacacaacgccaacaagcaatg
aatacgagaaacctgtacattcacctacgtctgtccaacctcaacagcagccgaagtattcaaatgggcatgtgcgccgg
tcttctaatgggagcatgtcatcacccgtggaacagcaacaagctcggcattcatttatagattcaccaaagcaacagca
caatcagcaacattccaggcgctcggcctcaggggatgttgtcataactacaaagtgggaaacttttgaatctacaccag
caacctttctagttgccccttcaacatcaagcacaatgaagccagcacaacctagtttttcttgggatttgctaagttag
atgatagcccaaagtatttgtgctagtgtgaatgtgcattttggatttgtttcgagctgctttggtatctgttctccatt
ctttgctgtatttagagttctgtaagcatcccctccatatgtcattcacttcagaataattggggctactataatagagt
ttgatactatatcttcatgactatatgatgttcttgtctccagctatcccatttgaacggattcccaattgtaatatttg
ttttcttgtgtagatttccacttggaataaggtttttcattgataaagaactgcatttagctccaatttgttaaatctat
gttccca
>XLOC_006540_TCONS_00011178 protein brevis radix-like 2
aagggttcaatcatctagcagtgccagaaacaactctgcagaaatctgatgaggagtctatttcttcaagagagtctgat
cattatggggagctttcattgagcaatgccagtgatttggacactgagtgggttgagcaagacgaacccggagtctacat
tacaatcgaaacgttgcctggtggcactcgtaagcttagaagagtgcggttcagg
>XLOC_006541_TCONS_00011179 germin-like protein subfamily 3 member 2
ctcagatccagatcctgttcaagatttttgcatccccaacacagcattgggttccgtaaaatcgtccagatttaaccccg
aaacatgcagaaatcccaaggaagttagtccagaagaattcatatttgcaggcataaaatcacctggaaatttctcaaat
acaggcctttcagccatatccgtgaatcctgcagtatttccagggctcaacacacttggcatgtcatttgtacgcgcaga
cctcaaggttggaggcattaatgcgccgcatttccacccaagagccacagaaattgcatacgtggtgcaaggaaaagttt
attccggttttgtggattcgacgaacaaggtttttgcaaaaattattgaacaaggagaggtgatggtgtttcccagaggt
ctagtgcatttccagatgaatgttggtaaatcttctgcaacaatttttggaagttttaacagccaaaatcctggaaccca
cagaatcccaaatgttatttttggttctggaatcaatgatgagcttctggaaaaggcttttggattaactcttgagcaaa
tttcagatttgagaaggaaaataatcttccctaaaaaacaaggcaaagagtgattttaaaggataaattcttgaggacca
gtctagtatgttttcttataagtttttaaatgcattctttaattttctgtagctaatggctagaggaaataagttacgaa
ctgtgttttagatttaacccacaataattacaatgatagccaatacaacaaag
>XLOC_006613_TCONS_00011313 protein yls2-like
caattttggtaatattaccagttatcgtggctgttcttctctaccaactcgataccttcgatccggttccatatcccgac
cacgagttgactccaaagcagcccctgtttgtgcctaagagaaacagtcacatgcttcatgggtcagaaaaaatcggggc
tggtcagctgctgggaccagaagatatagcttatgatcctatcacaggagttatatacaccggttgtgccgatgggtgga
tcagccgagttatggttaacgagtcagcagctgactcgaaggtggagagatgggtcaacaccggcggcagaccacttgga
cttgttcttggacatcatggtgaactcatcgtagcagatgctgtaaaggggttaataaatgtgagtagagatggtacaat
ggagttgctgactgatgaggctgagggtctaaaattcaagctaacagatggtgttgatattaatcttgacggcgttctct
acttcactgacgcttcttataaatactctctcgatgaggtcttttcggatttattcgagggcagaccctatggcgattca
tgagttatgatccttccaccaaacaaacgaaagtgctgctgcgggacttgtattttccaaatggtgttacagtttcacct
gatcacaattctgttatattctgcgagactgtcatgagaagatgtaaaaagtactacatcgaaggtgagaaaaaaggatc
cgtggatacatttatcgaaaacttgcccggagtgcctgacaatattcgatatgatggagaaggccaatactggattgcgt
ttcccacgggagcgacgtacttttggagtttgtcacaaaggtatgctttcctccgtaaggtgatggcgataacggcgaag
tacataggccgaccaccacatctcaagaagaatggagggatttttgctgttgatttggatggaaagccagttgcacacta
ttatgattatgatctgtctcaaatcacatccggcatcaaaatcggggagcatttgtattgtggtgccttagaattgccat
acatcatgcgccttaacataagccagtatccagcaacttgatatggtggttgggttatctgatcaatagcaagtttcact
ttgataatgctatgcaaatattcttttccatgctaaatattactgaatctctgcttcaaactgtaaactgattactttcg
attgtacaagagagaaaagaagaagaaggtgagaatatttccttttggtggtttaggccatttgaagagtttctaatgtt
taaatcataataataataataaaaat
>XLOC_006656_TCONS_00011378 restricted tev movement 1
ttggtgccaaatgtgatcgaagttaaatgactattgttgtgactcttgtaaccactaatcgaagttacgtactccgaagg
gtgattcaacttcacaacatcaaatttgcatccagtagcttgaccataggaatcagagaggatcaaaattccattctcgc
aatactggaattgaattgaatttatttcatcgtcgtgtgaaataaatatctgaacaattttatttcttcccttttcatcc
cactcatgtccatttttgcttcccactggaccaatcttgatcatttctgtattatccatttgccaccttccactcaaaac
ttggactccttattgcttttatatgtataacaaagcactggcgg
>XLOC_006754_TCONS_00011570 prolyl endopeptidase-like
attaagtacccttctgctcgacgtgatgaagctgttgttgatgattatcacggtgtaatgattcctgacccttaccgatg
gcttgaggatccagattcagaggaaaccagggagtatgtggaaaagcaggtggaattaacagattccgtgcttaaaacat
gtgaaacgagagaaaagctccgcaaagaacttactgaaatgtttgattttccgaagtatgatactccgtttagggccggc
gataagttcttttacttccataactccggtttacaacctcaaaaagtcctatacattcaggatagtttggatggacaacc
agagattttgcttgatccaaatacactaagtcaggatggcactgtgtcattgagaatgtgttcagctagtgaggatgcca
agtacttggcctatggcattagttcgagtggaagcgattgggttaccattaaagttatgcggattgaggataagattgtt
gagcctgatacagtttcatgggtaaagttttctagtattagttggacacatgatagcaaaggttttttctatagccgtta
tccagctctgaaggatggagcaaagttggatgctgggacagagacaagtgttaatctacaccatgagctgtattatcatt
ttttaggcacagatcagtctgaagatatcttatgttggaatgatcctgacaatcctaaacatactcggacagcatcagtg
accgaagatgggaagtatgttctcttatacacttttggaaattgtgatcctgtcaataaagtttattactgtgacctgcc
agcactatctaatgggcttgaaggttttaagggtagaaaagaattgcttccctttgtcaagcttgttgataattttgatg
cttcttatgatcatgttgcaaatgatgacactgttttcacatttcggactaataaaaatgctccaaaatacaagctagtc
cgagttgatctgaatgatcccagctcatggattgaaatcctcgatgaaaatgagaaagatgtgcttgaatcagctgtggc
catcaatggaaatcaaatggttgtgaattatttgagtaatgtaaagaatgttttgcagttaagggacttgaacacaggta
cactgctgcatcatctaccaattgaaattggaacagtatctagtatttctggtaaacgcaaggacagtatcttctttgct
gggttttcaagcttccttattcctggtattatatatatatgcaaattagacgccgtggtcccagatttgagaatattccg
agaaatttttgtgcctggatttgaccggacagagttcgaagtcaatcaggttttcgtgcctagtaaagatggcattcaga
taccaatgtttatagttgccagaaaggatatttgcctggatcagtctcatccttgtttattgtatggatatggtggtttt
agtgtcagtcttacaccatatttttctgtgagccgtgttgtgattgcaagacatttagatattgtcttctgcatggcaaa
cattcgtggcggtggagaatatggagaagaatggcataaagcagcccaaaaagttgtgtatcgaaggtggaagcaatggc
gggcttcttattggggcgtgcatcaatcagagacccaatctttttggctgtgctcttgctcatgttggtgtaatggacat
gctaaggttccacaagttcacaataggccatgcatggacatctgactttggctgttcagagaatgaggaagagttccatt
ggctaatcaagtactcgcccctgcataatgttaagagaccatgggatgaatttgctgataaggccactcagtatccaccc
accatgttattgacagccgatcacgatgatcgggttgtgccactgcactcgtttaagttcctggcaaccatgcaatatat
tctatgcccaagcttagagagaagtcctcaaacgaacccgattatcagtcgaatagaacggaaggccgggcatggatgtg
gacgtccaacgcagaaattgattgacgaagctgtggacagatatgggttcatggcgaagatgctggatgcatcctggatt
gattagaaatgctaatgacactgaatgagcttctggattgcattcttggcagggtcaggttatattagagtagatgtgtg
ttctttctcgagtgcacaaggcatggtttggtcactggttctggaagtagtacaatgaaaaagatatttggctttttttt
ttttttgaaataccgttgaatactgtataatctattattatcgaacatgtcataaatgttctatatagatttgtactatt
gaccaaatatcaacttgcgcaaaggtagaagaatggggacctatcaagggacattcgatgtaccatgtaaattgtgttaa
tgtgcctttaggaaagggttgctaggttttcttgccataagcttgaatgccaaaattcagacagcttgtgtatgtatata
tgttccaatctataaaatttagtcatattttagcttat
>XLOC_006852_TCONS_00011744 protein iq-domain 1
cttcacagtgcaactcctcttgagaaaaacaagctgggtggccatgggcgtagctacccactttttgttctcttttttcc
atcccacctccttgttctttttcaagtatacgcatatataataacaacatttgcatttcttagctttcactcatctacac
tactgcgctatcatttccacttttgcttatattttcttcacatctggagatacccttttgccagaaaggacgtgtcttta
acttggagtttctttctctgggtattccagtgagctatattgagtatcgatcatgggctctggagtttggttcaagaata
taatgagtaaaaagaagagaggtgacagatcgaaaaaattgaagatatattcaacacctgaaatgtcaaatgggtacaag
gaggaaaattgcttgcagaatgaatctcgaatattaactaatgatgtttctgaggaaaatcatgatggttttggcatgcg
cactgaggatattgcagcaactcaaattcagactgcatatcgagcatacacagtatggaatatacatgcttcatttgttg
cttctatccagtaagcttaaccgtacataaacagacacatagacatgtcataaatatgaagtgtgacttttatagatgag
>XLOC_006890_TCONS_00011811 2-cys peroxiredoxin chloroplastic
tgccttttgatgctgttcatgaaatatagtctagttgcaactagaagagtaagaacaagaaatcagaggaagaatattgc
caggtatcggcatttattaaacacttcgtgtgtctgaaattaaaatggtcgctcaacatagacatcacaaactgcgcaac
aacaaaaccatctacaacctaatggcaaataacacagtgatcgcgggtccaatccagcttatatttgagcaaagtaatcc
ttgctgagtatggggtctggtttcatagacttgtccccaggtttccatccagccgggcatacttcatcagggttctcctg
aacatattgcaatgcctggagcgttctcaatgtttcatccacacttctgccaatggcaagattgttgatggtggagtgtt
ggataactccttccttgtcaatgataaaaagtcctcttaatgcaattccctgatctggaatcagaacatcatataactta
gaaatcgatttggtcacatcagaaactaatggataattcaaatcacccaaacccccagactttctgtctgtttggaccca
tgcaagatgggaaaacacactgtctatcgagacacccaatatctctgtgttcaatgtctgaaattcttcataacggtcac
tgaaagcagtgatttctgtgggacaaacaaacgtgaagtccagtgggtagaaaaatagaataacatattttttccctata
tactcagaaagtttaaccttgataaattcctggtcaaaaacagcctctgcctcgaagtctggagcttgatttccaacaag
tggcagttcacacagagcgcgcacagcgaaactgcgtcgtgtgttatgagaagggcgagaggagagggaggctggggcat
gagaaacaagtggattgcggagtcctgagaatgaggagggaatggaaatggatttgggggaaatgtaagcctttgaattg
ggattggagggtagaagaacagcagttgaagctgtagctgtgcatgccgccattgttagtggataatggtacactcagcc
ttggaaagttttgcagtccttggagatagattgaagatggtaccggttgggatttaaaggtggagagatgtcgctgagag
gataagttggg
>XLOC_006905_TCONS_00011834 -oxoglutarate 3-dioxygenase-like
gttagtattacctcaccacttgtaacatttagctataatgctagttaaattatcaagaacaaggagataaaaatcacatg
tcatcgactttattataaaaagaataaactccaaaattcctataccagaaggaagtaaaacatcacctagtaacaaacat
aattatttaatttagagcaatatgagagagaatcgaaggacatcagctaataaaattcacttgttgtcacacacactatg
tgagaatggagttacaatctagagaccaaatagaaatttgagaaaatgcacttgtacctaatgactgtacaagtgcattt
tctcaaatttctatttggcctctagattgtaactccattctcacatagtgtgtgcggcggctccaaattcaagtgagttg
gcagtacaatttcccgtccctaataactgtacaagtgcattttcccaaatgcggggcccactaattaattaattaattag
tggaccccacattcatttgagttggctgtaaaatttacggtccttcgtgaatgtaaatgtagcagatctcaataaatttt
agttcttgaaaagttccaaacagtgttcctggtcaaggttccgactccagaacttcttgtaatactccgcgtatgtgaaa
tcccgataaatggatggagatccatcgtttgtaagagcctttggggcagcgatcgttgcactgtcacacgggcagaggaa
ggaagctactgacaatcttggtttatctgaatttactacagctcgatgccaaacgcttttgtattttccattactcagcg
cctggagaaagtcattcttggttatgatcccaattcatattataagcaagttatagacaatattatatggttttccaata
gactcatattcacataatctcgtgtgagatattagatatacatgcacgttattagcttccatgcacatggtaaattattg
gttctcatcgacactagacacatgctctgagaataatccatctttaaaaggagacagaaagaaatattataaaagaacca
attttttgtcgttcaataggttaacagaacgtaacaagtgctttagttatgacaaaaattgctggtttcatgcattttct
cttcatcaccaactgcattcgtattccagctattctatttcttaaattaccacaatgaaactaccacaagcctccgggaa
aagggggaggggtttcaagtatgctaacttcagtgtataacattgtcaaatttaatgacatgattcctaatatacatttc
attgggatgtcccagagggccagaatagcatcttccacaaaatttagcaatgaaccaaagtatgcaggaaatgattcata
catccgatcccgaaatttttgagaataaggcttaatttgttgtttgttatataaggacaatgcacaagtgactatatcta
gaggtggcaaaaaggctgagtagctcatcggctcggctcttcgaagctcggcccatagacggctgccatcactaactata
tcaataatttattttcctagcaccaaagataaaccttacctgcacttgatcaccaatattgatgacaaaagcatccgggt
ggggttttattgctaaccatttgccatctttcagaacttgaaggcctgcaacttgcaagtcttgaaggagaatggttagg
gcattgggatccgtatgtgctggcaatccataagttagttcgggttctggacatggcggatagtagttgacggccatgtg
ttgcccttgttctcccaacacattcttaaggctctctttatctaatccgaggctctctgctattacctcctgcaatctga
acccaagttgtcgaacttccatacaataattgctggcaatatccctacaaaatgcaagaaatatgtcattatattctttt
gcatgcaataaagatggcttcctaaagatgatacagttggtgattgttgaacagatcaaagaattacaggaacagctttt
gtagatctacatccttgaattgcttgtccatgcatcatgctaaaatgaaaagactaaatagtttatcagataacctaaag
cgttactcaaatgaatagcctttaaaatttatataggcaacacgcagaatgtatgaatattattcaagtacctttctgtt
aaaaagttttattttcttataggctcctagtcataatagtacgtgatctcggccgaacaggttagaagagggagaggaaa
accaaaactaacatgattagtcatactttctaaggatctgatattctgattgctttgaatctccaggcaatgaacaaaca
aagtggtggaaaaggattcatgtagcagtccccaaatttctggaaaactaggctttgtttgttgttgtaacttcaatgga
tacttctatttatattgtttaaactagaggctacatatccattccaattaaaaagattcctaggtataatctcgtggact
attgatatcgagatacaaataattttagaaaagaaaatagttgccttagtgccttacttaaaagaagagggcatggttgg
ccactcgggtacatatttctccaatggatagcaatgtagcctgagataatctctccaattatgaacagtctccttcttca
cattaaaacttgtagacaatctcattgtcttggacgggtcatcggagtacaacttcattttctcttccactggtaaactg
aaaaactcatgacccactgctaacattttctggattgtttccttggataatccatgattgatcacctgataacacatgta
gaacagcaaattatgaagaaactgtagagactttgagctaagcttaaacagttaagtatatgtaagtcctaatgaaatta
ttttattggtcaaaattggaattgttacacattttgacagcaagttaagatttaattcagagatgtatcagaaactttgt
ggcgtaagtaagaaataagtacgttatccaaatatgttttgaagataaaaagttactcaaatggtaactctttttttttt
ttgagcttagccaagcacatatatgttgctctaagcatcaacacatattatggagactaaagaagatagttgaacattgt
caaataacctgaaaaaagccgtattcacgacatgcatcgcctatttgtttggttattaagctcctgtctccacaacctaa
gtcaatcacaggaacattctcgcagtcggcaacttcagataacttcggcctttcagattgaggacggatgtaatttctag
ggaggctggagtaccggattccactggagataactttcgtttccatggattccagtgtctgaatttttagaacaagggaa
cagaccagttaagatgcaacgttgttgcaaggctttggcaacttcaaggaaggtgtaataagctgctgcaggatgcacca
atgattttccacattcgtggctgcctaaaattgtaaacatgtcatttctttaccaaaagacggaatataattatattata
agtaaggatatacagttaattctttataatatttctaaacattgtaaacgtattacttatttttcaaaacagcataatat
gaatacagtaacagtaacagtctacagcaaaatagtttacaatattttgcaatttttcaaatcgagataacaaaaagtta
ctaggtgtaaaggtaaaaggttagacaaataacacagatctctataacgtagaaagtgtacacttacacttgcacaacct
tccaaacaccaagaacaacataaaatttcgactcaaagggaaaatcacagtggtggtccgcaacatattgaatttgtgaa
aacgggttcccgacccttaattcttgtcatattaatagtcaacctttcacctggtccccggtgaatggaaagtaggaaac
catacactttcagcattaaaatgtcacttgcaagttgcaaagtatatggagtgctgttttcagataaaacaggaaaacag
aaataattttgataaaacaagaaacaaataagtaaataatgtgtggatgttgttcacaaccactgtagttgatagtgtga
acccgatagttgaactaagctaaatgagctaactagcactttaaacaaattgtctaagatttatgaaattattttatttt
cacaaggttgcattgcatacgattggtaagcttgtgtactcgtaaatcacatagaaaaatggttcaaacagaacaatttt
ctgtaatcaaacaaccaatctcctgattaataaaaattaataagtcgagtcataccctttatcgtgcttcccttattcgt
acatcttttagagtacgaagccaggaactacgaggcttatataactttcaagaatttctagcagaaactgttaagggtac
atcccacatcagtttgttaaatataaccaacagcttgatcttttaaaatggaactcgtactatagattcaactcaagttg
atcgtttccgtatcgaaaagaaattatcttacgaagaaactaagtaaaagggaaaagtgtttttaagttctggaaagaaa
ggtaaaggaaaaaggctcaactttcccatgcaattaacatagaaatgactgactattcaagttgtcatcccataaagtgc
ccacatttttaatagcaacaacaaaaaacaagctaagccttgttcacagtaaattaaggattgacttcatgaatttgtgt
caccactcatttggttgctatgtctagcttgattccattgggttattaactataactagttaccaaaacttcaattataa
agcaaatgaaacagcaaattaaagagaatcagagatagaaagtgagggaaaaacgggacctgggcgccttctttttcaat
tggttcaaattttcaaccaagtctggttcatacagatatatttaaatcccaatacttctcgctatatatacacgcgacgc
gat
>XLOC_006917_TCONS_00011852 flavanone 3-dioxygenase-like
gtaatactccgcgtatgtgaaatcccgataaatggatggagatccatcgtttgtaagagcctttggggcagcgatcgttg
cactgtcacacgggcagaggaaggaagctactgacaatcttggtttatctgaatttactacagctcgatgccaaacgctt
ttgtattttccattactcagcgcctgcacttgatcaccaatattgatgacaaaagcatccgggtggggttttattgctaa
ccatttgccatctttcagaacttgaaggcctgcaacttgcaagtcttgaaggagaatggttagggcattgggatccgtat
gtgctggcaatccataagttagttcgggttctggacatggcggatagtagttgacggccatgtgttgcccttgttctccc
aacacattcttaaggctctctttatctaatccgaggctctctgctattacctcctgcaatctgaacccaagttgtcgaac
ttccatacaataattgctggcaatatccttaaaagaagagggcatggttggccactcgggtacatatttctccaatggat
agcaatgtagcctgagataatctctccaattatgaacagtctccttcttcacattaaaacttgtagacaatctcattgtc
ttggacgggtcatcggagtacaacttcattttctcttccactggtaaactgaaaaactcatgacccactgctaacatttt
ctggattgtttccttggataatccatgattgatcacctgaaaaaagccgtattcacgacatgcatcgcctatttgtttgg
ttattaagctcctgtctccacaacctaagtcaatcacaggaacattctcgcagtcggcaacttcagataacttcggcctt
tcagattgaggacggatgtaatttctagggaggctggagtaccggattccactggagataactttcgtttccatggattc
cagtgtctgaatttttagaacaagggaacagaccagttaagatgcaacgttgttgcaaggctttggcaacttcaaggaag
gtgtaataagctgctgcaggatgcaccaatgattttccacattcgtggctgcctgggcgccttctttttcaattggttca
aattttcaaccaagtctggt
>XLOC_006923_TCONS_00011882 geraniol dehydrogenase
caaaaacataattatcgtacctgctaaaatatccaaaagcaattgaacatataacatattatcattgatcgacactgaaa
tacagcacacagagcagcaaccactcatatatatggtctcaatgctttttattagatgttttattttgtaagaaattgaa
tttccaatgtaacacaaaattttgattcacgacaatcaaaaggttttacaaaaagaaagataatttttttatagagagcg
taaagtcagtcccgaaacacacattttgtgagtgttgtcttcttcgcagcagtgtatcctcaagaaaatatggaaatcat
aatttactcggcctttaatgaatttgcaacgtcaatgacaaaccgatatttaacatcagatttctcaagacgctcaaatg
cagtgttgatataatccatgggaatgacctccacgtctgcaaatatgttgtgctttgctgcgaaatcgaccatttcttga
gtctcttttaatcctccaatgccactgccacttattgactttctaccaaaaattaaaggtaacatgggcacctcgagtgg
cttttctgagccaccaaccatgataagatgtgaatgaggcttcaacaaatttaccaagggtagtaggggatgagcagcag
acacagtatcaatgattccgtccaacgtcccagctgcagcctgcattgcctcctgatcacggctaactaagaacgagtct
gcaccaagacgttcagttgcttccttcttcttattgatggatgtactgataactgtcaccttactcccaaaggccttagc
aaattttacagctacatggccaagcccaccaagaccaacgacaccgatattcaatccgggcttgtcgagtccgtggtact
tcaaggggctgtaagttgttattccagcacataagagaggagcaccagcatcgaggggcaagttctccggccaacgaata
acaaagtgttcgtcagcaacaattttatcagagtaacctccatatgtaacggtaccatctgtgtaacgcgaactgtaggt
gagcataaatttcgaacagtaattctcaagatcattggcacattggtcacattcccgacatgatccaaccatgcatccaa
ctccaactttgtccccaaccttgaatttttccaccttgctaccaacctctgttactatgccggtgatctcatgcccagga
acaataggaaactgagtgaagccccattcatttttggccatatgaagatccgaatgacagaccccacaatacatcacttt
aagttgaacatcacgctcacctgtggcccttctggagaagttgaaaggagaaaaatgcgcagatgggtctctggcagccc
atccaaaagctttcacagggtgctctgtttctggtgattgtgattttgccatttatttagctttttgactgtgagagcaa
actgtgagagatcaattaatttacgaagctgggaaatgcctgcaatgggtttctctttctcctcaagttggtgtttccat
atataga
>XLOC_006932_TCONS_00011905 probable gpi-anchored adhesin-like protein pga55
cttaaaactactacaagatcctaactctgtactggtgaagcaaattcaaaacttggataatactcaattagagaaagacc
agaaacccggttctttgatcgcacctggtttatctaaggagaagctaaacaactcgaaacctgatgatcttttagatcgt
aaacaccgtaaattcttccacagaaagagcaaatctcttgaaagctaccccacaggaaacaaaaattgccaatcttccag
taaaattgtcgtcttgaagcctggatcagcagggtcagatagcccacttgctgatatcagtataagcagtacttctttgc
tgtcgccttacgccgttaaaaataaggtacagaatgagaagaatacatcccagttctcttttaccgaaattaaaagaaag
ctgaggcatgcgatgggaaaagagaagccagggattggtcccgatagattggtccttaaatttccttctaagcaccaaaa
tgggaacgataatgaaaaaggtgctagtggagaaattgttggctggagttctccaaacagggaccatttctatactgaaa
gatttgccaaatccccaactggctttaagagcagtgaacaattgggaaaatcaaaagttaatggtgcagaaatggcaaac
gaaacctttaattatccgaggaaagcggcgtctaatatctatatcgaggctaagaaacatctttctgagatgttgaacaa
tggggatgaaaatgcagagtcagggagccgtcgtttaccaaagtccctgggcaggatcctttcttttgctgagtacagcg
attctccaagctgcagtcctagaaaatacggtgatgatatattcataactgcccagatgagattatctcctcgaagcacg
gctaacaacatgaatgggcttgtgccagaaaaccatgaaaatcatccaagctcatctgggccaaacttagagagtcatct
tcccaaagctggtgacaatgccaatgagaaagtacaatctcataataaagaaatcaatattccaagcaaagatgatcgtg
gttattctgcagaaactcaatcttttacccactgatgttacaattcctgaagtggcggagattgaagaaacaagtggatc
aagtaccgaggaagtgggaaaacatattactaattctagagatttggctagcgatctaataactagagatgtgcaggata
gtgatattgaagaaatgaccgttgaagaaagtcctgcccagtgctttaaaacggctccatttggagatgatcaaacattg
tctccaccgctctctccaataagcaggaatgttgaagatcgtgactgtgaaatagataaaatggaacggcccagtcccat
atctgttcttgagccattattcacagaagacgttatcagtcctccaagtaccacatctcagtcagccaatgaagaaattc
aacctcgacaaatccattttgaagaacaatcttctgctactgacctgggaatttgtacaagaatttctattgagggtgag
gaaactgcatttgaatatgtggaagcagtcttgttgggttcaggtttgaactgggacgattttcttttgaggtggctttc
ttcgaatgaaattctcgatccatcactctttgatgaagtcgagttgttttctaatcgatcttgtctggatcagaaactcc
tcttcgattgtactaatcaagttctaaaggatatttgtgagacttattttggatgcttcactaggatgttatttgttaaa
gagaacactcgcccaatcccaaccggtatgaatcttattgatgaggtatgggaaaaggtcgaattacatctctttcagca
tccatcatcagagtctctggatcagtttatcaagagggacatggaaaaacatgaaaaatggatgtatctcggatcaaata
ttgtgcatattggtactgaattaggagagagaattttcagtgaattgatcgaggacgctgtgttgagttttgcaactgat
acttcagaatatgagttcactgtgcttctagtcgaatctgaggcaattgaagatattgacttgtaaactcgaccatctat
atctcacgaaagttatatagttctcatatgtttttcacatatgacatgtttggtaagatggattaatagtattgaaagaa
actaaaatcttgtttattgacctgtcggtgcaatttaacattgcatgccaaacatgcactcgagttttggttaaagaatt
agatgatataatttgacattctccagtgaagtctcgtggttatggttaggatttctgagtacaaatgactctagtgtgtg
aagcttcgatagccgaagttacaaaataaagaatcattgctaaaatgtagccatttgcaatgtgctcttcacaagaagag
caaattatcagtttctgcatcactgtatctaaccagaaaaagggagagacgagcttctcaatcagggtttggtgtgttta
atgtgtgttttgtgttcatatgtttggtgaatttcttt
>XLOC_006937_TCONS_00011912 reticuline oxidase-like protein
atgtcacatattacttttattggtcacaaattaataaatttgtaggtcacgcagtatttataggtcacgcatcaaccaaa
taattggtcacaaatactacctcaccatcgccataacactacccgaccatcgccataacactacccaaaccaataccgtc
acaataccaccacaaacaccgccacaataacaacaaaaaaaatcacaacattctcacctgcaccacaacgccaaaaaaat
caccaccgccgtcattcaccggtcacatcaccgctacaaccattgccacaataataacaaaaattgaccaaaacatatac
attgcagatctcccactgccattgccatagatccatcgcagattcgccaccaccggttaccacagatccaccatcgctgc
ccaaaaacataccaccatcgccagaaatccattgccataaatcgagtctgttgtgtattgtgctaaagaaaatggcctgc
aaatcagaactcgaagtggtggccatgattatgagggactttcttatatctcagaaatccctttgaccaaatttaccaaa
cttttcttcattcgtagtacttatttttgtcgtcgttttatgttgttcctggagagctgcttcgacagccacaatgattt
tcttgaatgtctgtcccttcattccaacaacattgattttcttgaatgtctgttccttcattccaaaaacaaaacaaccc
caaaatcaccaccaacccaacccaacaccaccatcgacaccaccacaagattcctccatttccagcaaagaagacgcctc
tacacggcggctctagctaatcaaatcaaatcggaagagaacgaaatcgctaaaataccctaaaatctcccttccccaaa
tctattttctgtcggtgaccaaaatgccccaaacccttccccatatttctttgctacggtggtgggtgcaccgtcgagtg
ggaagataaagagagaggctgagaagagagaaatctactcgtcggccagtagtgtcttatagagaggttgggggagagag
agagagaaaataaaggaaaataattagggtttggttatg
>XLOC_006956_TCONS_00011940 abc transporter i family member 20
gtgaacagtggctcttgctgtattattcatatggatgggaataagacatcccatgatctcactacgttactggtacaatc
aattttgtggttttcgttaggcaacttgtcgcaataaatacacgatttgcatgcttaacatcaacacaaggtttacatat
caccaatggtatagggtcgtaaattgagttgggctgcacttggcccaaaacggccaaacccaccagtccagcatggacca
agcggggcttcaaactttttgaattagggtcgacctagcccattttacactcctaacctgtggcagcaaccatatatttc
agtgcaaggtgatacaaaatgtttttattatgtaacttgcaaagaatgtatactctataagaaacaaatacgcttagaaa
atactattatgaggatataaaaacaaaaggaaacgagcttcaacaacttatttttggtttagtgcagttattatcttagg
accctgttcgagcttaagccgaagctttcttcaccagcaatggttgaagtcagcctcccagcagcccacccattattcga
tgcacggacagcagcacgggcaggatcaccagtcacgcgagtgccatcaacttgtttctcatattctgaaagaccatttg
ccttcctctccttccttctaatccgctcctcgtctctttctttccttagccaactctccacagtcctcatcagtgacata
ttgctaatctccttaactttatgcattggcatcgccaattgcaagtttccatgtgccacataaacaatatgagatggcca
atcctcaagaccatcgaagatatgtgtggcatagacaattgtagcgccacgttcatcacattccttctttagaaatttta
gaagatcagcccttgcaagcacgtctaggtcaacagtgatctcatcaagcagaagaaccttgaatggctttaaaagaccc
atacatatttgaactctcctcctttgaccatcggatactttatgcattctccaagataggtcaacatctaaaacctttat
tagttcatctcgccttcgggaatcaacacctgcaactccatgtatcattttctcagcagaaacatccatctggaatgcaa
cctcaaacccagcaaaagcaacttctcgtctccactactcgccaccaagataacagaggtcaccagaaactgtcaatgca
gtgtcgtgaaatgcagatcttcccagcaccttcaccatatccggctccaccatatgcttccctccaagtattttcagtat
tgtagttttcccagcgccattagatccaacaagaaggcagcgatctctgggattgagagcaagactgaaatcatcgatca
aaggggcggacccaggtggaggatggccatcaattcctgggtaggtgaacttcaatttgttgatctccaccgtcggcaga
gatttctcctccttc
>XLOC_007014_TCONS_00012030 chlorophyll a-b binding protein chloroplastic
taccacaacatccaggaaactccactttccattcctccaccatcctccaacatggccaccaccacagtcgccgccgctac
atcctccttcattggcacacgcctcaatgaggcttactccggatctggtcgtgtccaggcccggtttggattcggaaaaa
agaaagcaccacccaagaaagcgtcaaagtccgtcaccacggaccgcccattgtggtacccaggagcccaggcacccgaa
tggctcgatggaagtctggtcggtgattatggtttcgacccttttggtctgggaaaacccgccgagtacttgcagtatga
cttggattctctagatcagaacttggccaagaacttggcgggtgatattattggtaccaggactgaggctgctgatgtta
aatcgacaccgtttcagccttacagtgaggtttttgggctccagaggtttagggagtgcgagctgatccatggcaggtgg
gctatgttggccactcttggtgccttgactgtcgagtggctcaccggtgttacatggcaagatgccggaaaggttgagct
tgttgagggttcctcctaccttggccaaccacttccattctccataaccacattaatatggattgaagtcctcgtcattg
gatacattgagttccagaggaatgccgagcttgatcccgagaagagactttaccccggtggcagtttcttcgatccactt
ggcttggcagccgaccctgagaagaaagccacccttcaactggcagagataaagcatgcccgcctcgccatggtgggatt
cctcggctttgcagtccaggctgccgccaccggcaaaggtcctcttaacaactgggctacacacttgagtgaccctcttc
acacaactattctggacaccttcggcttcttctcttaagctcctgattttcttatcctatttccagctgagaacatttta
ctagtatattgagactgtactgttctaaagttctcatcttgtaaaaattgtaacatttaatagttcttaaagctgaatgc
c
>XLOC_007025_TCONS_00012058 zinc finger a20 and an1 domain-containing stress-associated protein 4-like
aaaagtcaacacaaactttggccttttgtctaagacaaacttctcatttttttctttagttaagaataaaggaaagaatt
aactggatatagttgcacagaaaattaaaaatcagtcttgagtaaagtaatgaattctattattgcttggttatacacga
gaagctaaagagattaatctacgtcacccatacagatgtccgccgtttgatcagacggcggagcccatgcattcatgacc
attgaaaacgatggctcagatcttgtcaagcttctcagccttgacgatagggttggccttggcaatggattccctcccca
attgcttgtaatcaaacgtacaatcatgttgttcaggatacctatgggatccacagaacatgaccccacacctgcacttg
aatcccgtgagacccaggcgcttccggcaaccggcgcacctgttaggtttaatctgcttcggcgccgccacggccatgga
ggtgtcggatttttcagtttccgccaccgcttcggcggaaatcggaacctcctctagtattacgtgcggagtaattgtat
aattaactgactctgggcttgaaggagttgaaaatgacgaggattccgattgattgagcgtttttttccatggcgatttt
ggcttctcttgtttccccttccttgccgcaataatctttatagcacttggaacaaagattaagagttgtagggctgccaa
aaaatgccacaactatttgcgcacagcaggtgtcctccggcaggctcttgccatttctgttcttccgccatatcagatcc
gatcaaatatcaaaacccaaacaatatgagcgattggtatgaatttcgcaaaatatcaatcaatcgctcaatcccacaaa
caatatgaaattacatgcaaatggaaacagaaactgaatcagaaggcgagtttggtggtggggagaagaaagtgctaaaa
taagggtataaatggagggtttggaaattggtggcttgattttgaggaaatttacaggaaaagggtgtgaggtttcgttt
gatttatacatactaaacttgggaaaataaattgcataattttatagtggctgtagtaaatgctttgaagctacgttaag
gagacggcgggtggctgcttttggatttctt
>XLOC_007030_TCONS_00012066 auxin transporter-like protein 2
aaaacacctcacatgcttgcaatgaataagataaaggattgggtaaatactcatatattcaattatagatttaactaatt
agcatatgcttcctcaacgactagctaaggaatcatcacaattcaaacacactatcttatctaaatatttttcaagaaaa
aaaattctgaaaaacaatcacacacgacttttaaaagtcaattagtaacatttctatataagttgagaaaaggtgaattt
tcttaatggtgggacggtaacgacgatgtttgattcgtcggcatcggtattggaggcttgcactgataacacttagcaaa
gagcccaaatgtgtcgacttgtctaacaaaattggtcatgcttgcccatcctccgaaaccaaacccgattacgaaaaccc
agcccaccacaaagatgtttagtacatacatggctgtccagcttctcatgaagaatggtggctttgcagcagcattcaga
cgagcagtggctttcctgtaagtgagcatgtgggccagagctgggatgatgtaaacagtgaaactaactaaaagtgcgcc
aactgcagagttaatggggccaaagaacgggaaaataatggccaaaaaccatattggtatcaccactggcagtcttgcaa
gagcccttagacacatgcttcttgtgtcatgcatccctataaccttctcccacacaaagtagagtggtgtgcaagcaaat
ccaaatgtgatgaactggtgaatgagcatgaggatgacagccgcatcgcgccatctggtctttgggaggatggagaaagc
attggagtggttgagcagcttatcgccaaaagcccaatacacagccgaagccgacggtagagttagggtgaaaacatata
atgtggccaataggtaaatgtacttgaactttgtggtttccacattgcgtgcattatttccacagtgacagcatgtccac
cgaaggtatacaatatattggtggcaccggtgaagtatagcactagctttattggacccgagtgttgcacatcttcaacc
tggccgtgagtgagggctgctatggttaagtaccatgccgtataagtggtcattccaaggcctagaaaggaccaaatccg
gtagttgtgaaacgaaggaatgaaaacagttgtggcacaacaagctccaaat
>XLOC_007051_TCONS_00012115 chlorophyll a-b binding protein chloroplastic
agcagaaataaatcaataatggcttctcttggtgtttctgaaatgctgggtaacccccttaacttcagtgtggcatccag
gtctgctcctacaccatccagccgcccggccaccactttcaaaacattagcccttttctccaagaagcctgcaccatctc
caaaggctaagcctgctgctgtgtcccctgtcgatgatgaactcgccaagtggtatggacctgacagaagaattttcttg
cccgagggccttttggatagatcagaaatccccgaatacctcactggagaagttcccggagactatggctatgatccctt
tggcctcagcaaaaaacctgaagacttcgcaaagtatcaagcatatgagctgattcatgctagatgggctatgcttggtg
ctgctggatttatcatcccagaagcattcaacaaatttggagctaactgtggccctgaagctgtttggttcaagactgga
gccctacttcttgatggaaatacattgaattacttcggaaagaacattcccataaacctcattgttgctgtggttgctga
ggttgtacttgttggaggtgcagagtattacagaattattaatggcttggatctggaggacaaacttcacccaggtggtc
catttgatccactgggtcttgcgaaggatccagaccaggctgcattattgaaggtgaaggagatcaagaatggtcgacta
gccatgttctctatgcttggtttctttatccaagcatacgtgactggaaagggtcctgtagaaaaccttgcagcacactt
gagcgatcctttcggcaacaacttgctcactgttattgccggaactgctgaacgagctcctaccttgtaattcatagatg
tgatttgcagattgatgctgaatattgtataattatctgcgacatttttcaaggtcattaaccgacttattaattgtaat
tggggactcttttcatttcactcatacagctcttaacatggaactcatcagggaccaaatcatactcctacccattgcaa
attgaactttgaacaaaatatggaatcaatttacactcaaaagagagacgattcagaataatacaatgcagtctacagat
cttttatctttatgcaacatgaaacacagactgcaatgtaaaaagaaaaatgaagaagctttaatgacgatgacactgtt
atacgctaatggatcacgacataacaatgcgtctacatataagattgtagtagggaaaaacagtgatacattgaagactg
gggatgtgaacgccaagaattgaagatttcagacccgttttgcaaaaaaaaatgcatattttcccaacaaaatttcaaca
tagtatattgacaaaattaactttggccacataattgtacacatcaaaaggtaagataatctttcaagacctgcctagca
agatcaaatgctccacttttcttatagattaagtgtaaattgtaagctgcttccctacgaagatcacagtagcctggcct
tttataaaccataggatcctgattctcatttggaagttttgggatgggataatccttctcaggcattgccaataccttct
cgtaatatgtggtagccaaagaaacaagaccgatatgatgatatgcccgagcaatgttatataatgcttcctgcaaacga
atttgaactttcagtgtgcatgtttgataagaagtgctagacatgactagataggataacgagaaagattttaacggatc
agaaataaacctggctgttgtcacaaagtcggatattgttacacaggaatgcaagtccttgtgccatacactgatgcttg
ttttgaagtctgagcccaagggctaaatttattaaggcagttcctaa
>XLOC_007061_TCONS_00012131 cytochrome p450 78a3p family protein
catgatgggtttagcacaccacaaaattgcagccatggctcaatccttccaggccaaacgtctaatggcgtttagcctcg
gtgaaacacgagtaatcgtcacgtgcaatcctgatgtagcgaaagaaattttgaacagttcttcgttcgctgatcgcccg
gtgaaggaatctgcctactgtcttatgttcaatagggctattgggtttgctccctacggcgtttactggcggacacttag
aagaattgctgccacccacctcttctgtccaaaacagattaaggcttcggaaactcaaaggttggaaattgctaatcaga
tggtggcaatatttggagcacgaaagagtgattttcatgttcgggattcattgaaactggcatctcttaataacatgatg
tgctctgtatttggacgaaaatacaggatggattctagtaatactagtgagatggacgagttgagagaattggttgatga
aggatacgagttgttgggtacactgaattggtcagatcatcttccttggtttgcagaatttgatgtgcagaaaattcggt
tcaggtgcttcaagctggttgccagagtaaaccgatttctccgccgtattattgacgagcgcaaggctgaaaccgccatg
ctccaccgtgatttcttggatgtcttactgtctcttcgagtgcccgatagattgtcagattccgacatgcttgctgttct
atgggaaatgatatttagaggaactgatactgtggcaattttgattgagtggatattggcaagaatggtgttgcacccga
atgttcaagcaagagttcatgatgaattggacaaggttgtcagaaggtcgactgaggtgacggagtcggatattacgcaa
atggtgtatctagcagcagttgtaaaggaagtattgcgattgcaccctccgggcccacttctctcgtgggctcgcttggc
tatcaaggattcgattgtggatgggtatcatgtgccagctgggaccaccgccatggtaaatatgtgggccataactaggg
atccagaggtttgggaagatccactgatgttcaacccagatagatttctaacaaagaataatagttcaattatgggttca
gatttgagactcgcaccatttgggtccggccggaggacttgccctggtaagaccttaggcctgacgacagtcacattttg
ggttgcttcacttttgcacgagttcgagtttgagcattgtagtcaaaaccatgtagacctctccgaagtgctaaggctct
cttgtgaaatggctagcccacttaaggttaaggtccgacccaggcgtgcccactcgagcccacagttttagcatcagcat
gtgacatatatacagaagaaaaacaattaatttatcaaacctaccatgtatatgtacatacatatatttacttggcctct
gtttctctcgatcattgcttgcaagcaagtcttccctcttcttttctttttcacaatttacagccaggattcttatttta
tttatgtacataaaatttgaaacaaatacaagtgttaggggtatatattac
>XLOC_007070_TCONS_00012142 vegetative cell wall protein gp1-like
acgcgaacatatttttattaataggaaattaatggacttgttatattactgctcagtaaatggaaaatttattaagcata
tctttcgttttccactaaaggaaacactaaaaaacaactcaattgaaagttggagaataggaatacatggcttttaattt
cagtaacattttcaatcactcaaatcaataacaaagttttatttcatgacatatctcagaatgaagcacgaaaagcggat
accctctaaagcacggaagggaagtcatccgtttcttgagtttatttttattttctttaacgctttatgaagcattatgc
atggtgatccttaaggtgaattccatggcctccattttcctttctgttgatagagagatgaactcctggatttcgattag
tggaagaaccgttgaagaaaatggaattgtttactccctgaacgttgctgttcacatatgcagtcattggtggtgatggc
attaccattgccttctcatctttttccttttttgatcttccttcttcgtcactgctcgatttttcgccttcactccgaag
tttagcataatttccgttcttgtgaaggctgtgaggattggttatagaatgctttttattgcgggatggacttaattcca
ttacagctcctttgttatcacctgcaagtgttataacactcatacccaacttttcagaatcagaaatcttcttgtttgga
actttttcttttggtaattctggctttccattggaagcaatgttactgctatgaaaatttgttggcattagctttggtaa
tttttcgatggtttcttgcactagcacatctttttggtcgactttagtaggtatctttgattcgctttcactgtctggct
taatttgagatggaggtagtgtgaatggagatggaggaggagctaccggcttcggtttaggggattggactggagttttt
tccaatggtttgatagtttttggagatgattcgagggctgcagttacaactggttttggcactggagaagatggcattga
agaggatggagcttgtcttcctgttttaggagattcacgaattggagaagatggaacccgaagatttgtgggatttaatg
gttcttttgggacaggagaatttggcaatgtattgatggttggggattttgatgcagaagaagtagtggtctcccgaggt
ggcgatggagccaaaggctttgctgaagtggttgcagttggggatgttgaaattggagaccttcttgggctagaaggtgc
aggaactggtggtgcaacaggggaccttggtggagatctagcccgtacaggtggtgcagcagctggaggtgcaggtgttg
cagcgggtgggggcagaggagtaggctcccgaggctgacttagctgagacggcactgttattgtcctcgccagtggacga
aatggtgcccttggctgcaggggttggattggaggtattgcaggaggagtagtagtagtaggaggaggagctggctgtgc
aattggaaatggtgcccttggc
>XLOC_007090_TCONS_00012178 subtilisin-like protease
aggaggaacgcaaaatcaccatatattgtaaaccttctcaatactgcattttttgtgtgtgtttgtttgtgtgttctctc
tctttctgttttacatttttatgggggtggggtgggacttgtttaatctctttcattgaatatttcctcatcagttgtat
attagctctatttgaatatatcttcaatttaaacagttggagacatttaatagagaatatatagaatggtaaaatatgtg
cacttgggagtttagggtgcatgatattgaacttccataatatctgactattataatcacgaccaactaaaagcaattgg
gctgccaacaatgtgcttcccatccatccatttcaaataatcgaagctggctgtgcctgatggcatggaatttgcggtga
atgtcactgtgaaacttttcttctcatacggtttgctgaaagtgagcacttccggctcaaccagaatcttcactgccttt
gtctgctgagaaactgaaactttataagttgctgggttacccacatttgttagggtccttgtgtatttgaccaccgttgg
tgcactgcttccaccacctgggcctgatgccgtctggaaaggaacagaaaaggatgggtagttaagatatcccactccat
tttctttgccatccttgcagggataatcctgttttgtgattgttttgatcatactggaactgtagtttatggcacaaaga
aagtctatataattgtcaatgttggcatcatagacaagacctgggtcaagggctgatatggggtcgacatgtccggcacc
ataatcaaatggtgttgatggcaatccggttgcaagatcttgaatgccttgtccgttcttatatgaactataagctgtgg
tcatcagtgccgatcttattgctgcaggactccattctggatgggcagccttgattaatgctgctaatccacttgtatgc
gggcatgacatagaagtaccagaaactatgttgaagcccacatgccgagagtcttcttgcaatcctgttggtcctacttt
tcccgtccatcctgctaggatgttaacacccggtgctatcagatctggcttaagtacatctggtgtgattgggtttgggc
ctcgggaactgaatgatgctatgacaggtgatggttggacccccagctgggtgcttcctgttgcaaccgtggctgttgga
ttaggttcagtaaatatgtacttttttatgatgtcacccgttgtctgaccaacagctgctgtgggtatgagatgtgcatc
agcaaccagctcttctccataggattcagtgtttgctagaatcatcccaatgccaccggcatcttttacgaccaaaccca
tcttttacgaccaaacccttctgtgcccttgcattcagtcctcgatcacacatcacaattttccccttgacttttactga
aatcagacttccgggtaagcaattactgtttgatgttctactgacattaccagcaaacaccagtggcataaaggaactgg
gtaatggttctccactgtagagtgatgatccagggtattttttcccatttccaaggctaatgtatgctggaaattgacgg
tccatagttccagcaccaacagtggttatccatggcgcaacatttgacaagcttccagggatgggtccaccatttccagc
cgaacacgaaacaaagattccttgagatgtagctgcaaatgctgctattgcaataatgtctctgaagtaatcagttactg
agccacctagggacaatgatagtatgttcacaccatcttctattgccttctccatagctgctagtatatcactgctgaaa
catccaccaagccagcacactttatatgctgctaatctggcatgtcttgccattccacgcgctgtacctgcagcataacc
aaagaggcttgctccaacaacagttgatccagctgctgtggttgctgtgtgtgttccgtggccatcatcatcccttgggg
atttcgattccgctgtctcatcaattggtccatatgctgcttcatacgcttgtgagaaagacctcgccccaatgagtttg
cgattacagcttgatttataaaaggtcttgcttacttcacactcgcccttccagccacttgggactggcccgagttcctt
gtcatcaaaactgctcaattcaggccaaacaccagtatctaacaccccaatgataacatcactcatcgtgttagactgag
gtacagctgcatcgttgagaagtccaaggaactcaggtgatctagtcgtatgaagttcatattgcacttcttcttggact
gataaaatcccctgttgctcttctagcaacctggcttcctcagatgtcagccttgcagaatagccatggatgacattatt
gtaggtgtaaagcatattggcagagtccgacaccaattttaaagacgagtcataccactgcaggtgatcgtcaaaacttg
taggcatactggacttgtccatatgaatgatgtacgtcttgtgatggcggttcgtctcatccgcgtcaacatatgcatga
cggataaacaaaagtgtcaacaaggaaagaaacttgaacctgttcatctccatctccgttcaatctcagttccaaccaca
gaagttcttcacagacaaatttggttagtgttaagagaggtaagagacactactggttctcaagtatttaaattttggca
tatagatattgataattatttttgagtgggagctcccatgtagacacatatatagtactgattatcactttctcagcctc
tagaaaatagactttacgttgaaaatctgaaaaagttgctatctattcaagattccactgttgatccctcaatcaagtga
tgcaggttgaaaagaattccttttttttttttttta
>XLOC_007127_TCONS_00012251 nac domain-containing protein 7-like
tgcagattggttttattggattcatttccacagatcaacttgacaattggagttgaggcgttattttctggtgctgtttc
ttgcttgttcaattgtgtgatcaccatcatattggattcatccctgcctccatggaaggcggcatctactgcattggaat
agtcattttccttagaaacaaactcttcgtggctaagttgggatgcgacaaacttgtcaagtacgcaccaatcggtcact
tgatctcctgtaggcagttcattagtattgactctgtaaagtgagtgaaagttgcgcgctgatcatggctttggattgaa
gacggcaaagtgtttgatgaattgtttatgtgaaggccgccataggcagaaattgagctccaactcatgctggttggtgg
ctatactagtgtgtaggtttgacaaatatttaaaaaaagagcatgtgcatctcgagttaaaattgtataatatgctacat
ttgcatttttaaatgcaaatttgtgatgctccaatggaagaaacaagttgcacgagcttgttaatgaacaaggtctatat
aggtcaaaaatccgcgtggttcatgaacaaaagttcgagc
>XLOC_007136_TCONS_00012263 dna-directed rna polymerase ii subunit 4
cgaaatcttatagataatcattttatagatgatgaaaagattgtcctatttggaaatctccgaatttaattcaatatttt
cattgggtagtactgtcaagaaagagaaaagtattatcttatcttcaatggcatattagccactgaaatagactacataa
aactattagaaaggtatatgcaagccccaagtactttttcagaccaaattacaaagaggaaaatgaaacttattcgaatt
tcttgatcaatgagagatcattgagcattttttcgattgcgtcatcatcgtgagctcgtcctcgagtcttgatggacggg
accatggcaagagcttcctctactgtttctgggcaaaggttcccgagtacagaaagctcaaattcagccagctgatatcg
actgagaattctgtctc
>XLOC_007162_TCONS_00012320 glutathione s-transferase t1-like
cgcagacttggtatgcattaattagccaaagttttgccgtgtagttgacttatatcattcgatctgtaccctatccatat
ctatattatttacgaattctgattcgcacccttatccttttaatgctgtaggtatcctgctgatcttcaaaaaagagcaa
agatccactcggtgctcgactggcatcactctaatttgcgacgtggctcaactatgtatatctttaattcccttatctca
cttgcgttcgggcggcctttgaacctggaaaaagcagctgaaggtgagaaaattctgatagcatctctcgcgaagattga
gtccttttggctccaggacgatggcccatttcttctcggaaactctcaaccttccatagcagatcttagtttagtgtgtg
aagtgatgcaacttgaggttgttgaaacgaaggatcgtgatcgcattttaggccctcataaaagaattctgaagtgggtc
gaggatacaaagaatgctgctgcacctcattttgaggagatacattctttaatgccccgagccaaagatgcgctactgaa
cctgaagtccatggcttctaaaaaggaggcagaatcccctgggaaacttgcttaacattctcagacgaaaattcaggtgg
gagaacaataatattggtacgttttgtaaggaggattggataatataggacaatgttaatgaagaaaaagaatttaatag
tttcgtcttgaccaacactgcttatcgaagatgcactgcgtgtaatattaatgaagaatttaagcgtttggtcttgccca
atgctacttattcgaagaaccatcacgtttgctgttgccttgattccaaataagaacgatagtactataaattaatcgta
ttcattttcgaaggtaattctagtattctccattta
>XLOC_007185_TCONS_00012356 Uncharacterized protein TCM_007583
tttgaaatgtaaacatgtattaaacaaaacaaatccccacaatccaaaaaggaacttcgatataatcaaatacataatag
aaatgcatcaaattaatgaaacaataattcattcattacataatctaccaacactatacgcagaaaagtacaatacccag
cagcaagacttgacgacgaatcccgtcgatcaattgccccaaaagataagaagacaagaataaaagtggcatacacagaa
cagtgaaatcttcattcagtgagcaaggattgtcgatctgcttccattatcgaaattcttggagtaattgtaggaattgt
agcgaaatgtttgaggaaggccaacgttgtcggatccgacgagctttctaaattcagaccttaccttgtagaaaacatgt
cctaagctgcctttattgtggcaaccaaggactgttgtttcttcctcattcatctccagatcattggcaaaagtgggttt
tctggagaggatccaggtccatccccaatcccaccatttccttatagaattgccggcatattctcccattgaagatacag
atttagatctaggaaaagcccatgaagcggtgtctggggaagagatattaggttggaagttgagagaagagagtcgtctg
cggatgcctccctcctcaggttgcgaaactggaagcgcttgcttgcctcggaagctttggaatatcgagctcatttcaac
ttaatgggctgaatcaaaatgaatggatgtgcaaaatgttgtatttggagctggagtttgtgttaaaacctaaccaaaat
cacagacacagagagagagagggggagagagagg
>XLOC_007205_TCONS_00012398 protein phosphatase 2c-like protein 44
aaaccgggctgctcttgagtttggcacaccatcaaatatccaatattattccctagtatattagaggtctcaaccaaaaa
ttagcaacatggtgagcaagattaagcaataatcaataatcaacatgatgtatcagtcaaagcggatgattaagcaagag
atagtggtcttgctcattcttgtcaaagcctcatttgctaagcattctgcagcttcttgagggtcttctatgtggctaat
cagatttacagcttcttggttcttcataacctcccaaatgccagtacttgctaggataacaaattcagtttcagaatcta
tcctttcagacccaacaactaattctgagctttttgagttccttgttcccccgccacttacgaatactttaggcatacgt
agagcacctggaatgagcttccgagaccaatgttttctggtataacgttgctgctttctgctaatttgataagccttccc
atctctcacatacaatagctctgtactcccccatgtttgcagtcacaagcttctccccattgatcacaatagctgaagcc
gagcccagcttctgtccctctgccccg
>XLOC_007228_TCONS_00012430 carbonyl reductase
tgcacttgaaatttcatctcacttgcgaaaggttcaaacaatacacacgagaatcactcaacacgagaatggagagcttg
gagccatggcaggaattggaaaacaaggtcgtgatggtgactggcgcgtcgtcgggactgggtcgggagttctgtttgga
cttagccaaagccggctgcaaaattatagccgccgccaggcgaatcgaccgcctgaaatcactctgtgatgagatcaata
atggtattgcttcctccagatcaaatgatccgagccgcgataaagccagagctgtggccgtggaactggacgtgagcgcc
agtggaccaaccattgaggcttcggtgcaaaaggcttgggattcgttcggacgaatcgatgctttggtcaacaatgccgg
tattagaggtcctttgcacactccattggagttgtcagaggaggaatgggacaacatcatgaaaacaaacctgaagggga
cctggctggtatcgaagtatgtttgcatgcaaatgcgtgatacgaaactgggaggttctgtcattaatatctcctccatt
gctggtcttcaccgtgggcaactacccggaggccttgcctatgcttcttcaaaggtcgctgttaacaccatgacaaaggt
tatggccatggaattgggagcattcaaaataagagtgaactcaatatctcctgggctattcaactctgagataacgcaag
gactcatgcaaaaagattggctaaaaaatgttgcgttgaaaactgtccctttaagaactttcgggacatctgatccagca
ttgacatcacttgttcgatacttaatccatgattcctctgagtatgtcacgggcaatgttttcattgttgatgcaggagc
cactttaccaggtgtccccattttctcctctctttagatatccaagaaattctaatcaatgcctgtttgaagaatatgtt
gcatatgaattattcaatatactgaataatttattttttctcattgaaaaaatctgaatccatctcaaaattagtcagaa
atcatgtgatatcgtgtaaatttttgttaaatgacataattatattcactttcaattagatccacatcagtctgtcataa
attttgaaataatacctagattagggtccctaatcttttactacaaatag
>XLOC_007231_TCONS_00012433 ---NA---
ctttccttcacatcctccgcatctgccttctttttctcccagtcccagcggccggctccactcagttttcgctgcttcct
cagtcttgccgccactcaatttccgttgcctcatcttgtcatctgcctccgccattcgagtttggttcgcagctcgccca
gtcgtctactccatcgtgcctcaactgtcgtgtatttcagcagcagaagaaaaagaaaaatgtgattaggaattaggatt
taggtgaaggcgtgaagccttgtggccatcgactactccatcgtgcttcgctttccctttcttgctttttttttaaatta
tgatttgtgtaattgtaataatgtttgattttgtttctttttaacacaatgctc
>XLOC_007325_TCONS_00012605 nad kinase chloroplastic
ctccaatacaccaccatcactaccaccttcaactcaaaattacagtacaaaaaatgattaagcataacaacattgtaaca
gtaataattaatccaagaaactgatttctttaataggaataagtaatcaaacacttttgcagatccacgaatcgaaaaga
tttttattgaggctcacgtcgagcaaatgcaggagtacatcgagagaatccggaggctcaagaagcatgttcccagctgc
agccagtttcttccatatttttattcagaggttgaagaacgctgctctgacgtctaggatcagcaacgattagcagtctg
tgccgccaccatcatcgcctgaatttttttgctctaaatttttcatactacattcatcggtgtttatattcccccatccc
tattcaatcccaataaaacctaagcagcataataaaaccaaaaataagaacaataaatagagaacccgatgagtaggaag
agtgtgttttgtaattcttgatgttacgagccttgatatcctgtctataagttatagcccaacaatcattaatcctcccc
agaagctccacagttatcattcccactctttgtgggtcatgaacttcgaaatccttaatataccctgccatttatccatc
agctcacacttcttcatttgtctatctttaggaacaagtaaaaatcaaacttcatggaaaatacattaaacaaataactc
caacccatttctctataattcatcttctgaagaagctcgtatatgtcaatatgtacacatatattcatatttaagtacaa
actagatatacttgtccacctcaaaagaagaagtacaattgagaaatttagaggtcgctttttggaaaggtagccaggtg
actgaagaaggtttgaagtggttgttggggaaaggattcaaaacaattgtggatctccgagtagagaccataaaggacaa
tttctacaaaatggtattagatgaagctattttgtcttgaaatattaaacttcctgtcgaagttggtacttcaccttcaa
tggagcaggttgagaagtttgccactttgtgtcagattcaagcaaaaacctcatttttttacatattaaggaaggaaggc
aaagaacctctgccatggtgtctagatggagacaatacatggattgtgccacatctca
>XLOC_007341_TCONS_00012639 ---NA---
aaactattaagtaaaaataatttatattatgttcttcaaatctaaggatcaacattccatcagaaagccatactcaggta
aacacttcactatgcatcataatatagtgatttggacccaatatactaatattatttctgcattgaagccccaatacaaa
atactaaaataacaaactgaaagaaacaatagaaaataaacttaattaaccaactttaacgtgctggataaaagaaccaa
aatgctgcaaaaccttctcgtgtaccaccttgcgtaattatattcttcactcctctttcgcggtcggcgccacagcttcg
gctggtttctcctcctcggttgccggtgcatcagtgcatttgggagcttcttctttggtctcctcaataacaatctcctt
tggagcttcagattctattttctcttccaccggccctttgggtgtaacttctttggtctcatcttctgccacggtctctt
ctattgcaacctccttagtctcggctacaggggcaacaggttcctcagctggtggtgcagccacctcctcttcggttgct
tgctcttgtttctctgtcaccacctcgagagctggtggtgcagccacctcttcttcggttacttgtttttcttcctcagt
cacaacctcggctgctggtgctgcggtcacctcttcttcggttgctttcacttgttcctcggctacagctggtggtgctg
ccacctcttcttcttttgaggcctctacaacggtcttcacctcctcagttttaacagtgtctgctactggtgttggaact
gacacaacctgagatgtggccattgtgattgaagggtgatatgtaactgatgaaaaaaataaatgtggtgatgaaaactt
ggaaagaagaggtatttgccagtgagtgtgag
>XLOC_007361_TCONS_00012670 ---NA---
cgaccgtggaagttaaacccacatcggccttaaccacacgcactaaacttatgcctccacccaaaaaactcctgctttgc
cgattaacttcatcgaccgattattgctgctaaacctgaataatccaatttgcgtacctcaaaatttcttgtagattgcg
ggctactgcgccggatttatccagtgcgcaatcacactggggctccgccccttcggggtggtcagactccgctcgctagt
agtggcttcg
>XLOC_007373_TCONS_00012687 sugar carrier protein c-like
ttttttccatcggtttacaggaagcagaaggctgatgattcgacaaatcagtattgcaaattcgacagccagacattaac
tatgtttacatcatccttgtacctggctgcacttttgtcatcgcttgtggcttcgacagttacaagaaaactgggcagga
aattgtcgatgctcttcggtggtgtgcttttttgtgccggagctttgatcaatggctttgcacagcatgtttggatgctt
atagttggccgtattctccttggttttggcatcggatttgctaatcagtctgtccctctatacctgtctgaaatggctcc
atacaagtacagaggagcactgaacattggattccaattgtccataaccataggtatcctagtagccaatgtattgaact
acttcttctcgaaaattcacgtgatggggatggaggttgagcttgggaggcgctatggtgcctgccctgattatcacagt
cggatcattagtccttcccgagacaccaaactctatgatcgaacgtggcaacaacgatgaagccagaactaaactgcaaa
gaatccgcggcattaccaatgtggacgaggagtttaatgatttagtagcggctagtgaggagtcgaggaaggtggagcat
ccatggaggaatctactgcagaggaagtataggccacatcttactatggccattcttattccatgcttccaacagctaac
cgggattaatgtcatcatgttttatgcgccggttttatttaaaactattgggttcggaagtgatgcttctcttatgtccg
ctgtgattaccggtggtgtcaatgtactagccaccatggtatcgatttatggagtcgataagtggggaagaaggttcctt
ttcctcgagggtggcgtccaaatgctcgtctgtcagattgttgttgcaatatgcatagctgtgaaatttggtgttaatgg
gaatcctggtgaattaccaaagtggtatgctattgtcgtggtactctttatctgtgtatatgttgctggatttgcttggt
catggggtcctcttggctggttagtgcctagtgaaattttcccactcgaaattcgatcagccgcacaaagtatcaacgtc
tccgtgaacatggttttcacatttgcaatcgctcagatctttctaacaatgctttgtcacttgaagttcgggttgtttct
attcttcggattttgggtgattataatgacgattttcgtatttttcttcttgcccgagactaagaatatcccgatcgagg
aaatggttattgtgtggaaacaacattggttctggtccaagttcatgacaaatgtggattatcctcatggatcagttgaa
ttggagactggcaatggtgcgttcaagaaagtataaaaaggacttgattattgcttcacgaggattgaattaggagtgga
tttagtgacttgtctcaaaagtattttattatagaagttgttgtacttgcaaaagcatatattgtcaatccaaaaccacg
aactactttttcgtttaaatcatagtgtctgttgatcatatgctctataatcaccatagattcttctacttgattttaca
cgattgcatccatcattatagatccttctattcatatcatataatagtcccaatcgagccatgctacgtgtacatatatt
tacacatggaagttgacataatatgaatgtagtggggtccatgttacatttattctccttataattcagaaaatattaca
aat
>XLOC_007383_TCONS_00012699 g-type lectin s-receptor-like serine threonine-protein kinase b120
ttgtactttacctatactccctcaaacagtactgatttgatcaagttttggattcgatgggatggaaccgaaaggcaaga
aagatggaatgaagggcttgagaaatgggatttgatacagtcacaccctgttgatgaagaatgtgatcagtacaacaaat
gtggaccttttggaaaatgtgatatgaagaataggccagtttgtagttgtattcaagggtttgtacccctagatttggat
caatggagtagagggaattggtcaggtggatgcacaaggaggaaaaaattggagtgtttatcagagatgaaaagagatgg
ttttttcaaggccgaacaagtgaaattgcccgattttgtggattatgtgggatcagaagatgttaagcagtgtgaaaata
agtgtttggagaattgttcttgcactgcatatgcttttgttagtggcataaactgcatgatatggagtcgggaattggtt
gacattgaacaatttgtcgaaggcggaagcactctgtttgttcgtcttgaccgttctgaattaggaggcaacagtaaggt
gacgaaaattgttatcgtagcagttgttttggtgggaatcatctgtctaagtgcttcaatctggctatgcaggcgcaaaa
tgaaatttggagatcgtttaaacaagaggaacaatgaaatgcctaaagtcagtccaagtggggaattttccagcgaattt
tcaggacctgttgatcttagtgttgaagggcagccaggaactggaactgaattagcattgttcaacttctcgtgtgtggc
agctgctacaaacaacttctcggatgagaataaactcggacaaggaggatttggacatgtttacaagggtatactgccgg
ggaatcaagaaatcgctgtaaagaggctctccagaaaatcaagtcaaggtttagaagaattcaagaatgaaattacacta
atgactaaactacaacacataaatcttgttagacttttgggctgctgcatccaaggagaagaaaaaatgataatttacga
atacatgcctaacaaaagcttggattcgtttctttttgatcctgctaagaaagcccagatcgactggaggaaacgctttg
ctattattgaaggtattgcaagagggattctgtatctgcatcgagattcaagacttcgaataatacatagggatctaaaa
gctagcaacattttattggaccaagaaatgaacccaaagatttcggattttggcatggccagaatatttggagggaatca
aaatgaagcgaatacaaacagggttgtgggcacatatggttacatggcgcccgaatatgcaatggaaggcctcttttctg
tgaagtcggatgtttacagcttcggggtattgctattagagatagtatctggccgaaggaacactagctttcgctcaact
gattactcaaacattattggatatgcatgggatctttgggatggaggccgagcaattgagctagtcgatccttccatcgt
aaacttgtgtaaccgaaaagaagtgcttcgatgcatacatgtaggcatgctgtgtgttcaagacacggcgaatcacagac
caaacatgccggccgttgtattgatgttggagagtgaaaatgcaacttttcctatgccaagacaacctacttttacttca
atgagacattctgggattgggaatgcagatatgtggaatggaaatcacgatgtatcttcaaacaatgtaactatcagtgt
cattcttggtagataagatgtatatataattcttattcttctccttttattttatgttgatacgagtttaccaacttttt
ctcttggtttttaagtttaagggtttcaattcaataatttgattagtttagattttttggatgaacattttccatggaat
gtggttttacataggaaatgaaagcatttagggtgcatttgatggccaatgtctttttatgaaaaatgtattttttctac
ctaatttcccatttttgtattgtt
>XLOC_007418_TCONS_00012760 chk1 checkpoint-like partial
agttacctggttgattctgccagtagtcatatgcttgtctcaaagattaagccatgcatgtctaagtataagcaattata
ccgtgaaactgcgaatggctcattaaatcagttatcgtttatttgatagtaccttactacttggataaccgtggtaattc
tagagctaatacatgctgaaaaccccaacttcgggaggggtgtatttattagataaaaaaccaacgcccttcggggcttc
ttggtgattcatgataacttcacggatcgcatggccttgcgccggcgacggttcattcaaatttctgccctatcaacttt
cgatggtaaggtattggcttaccatggtttcaacgggtaacggggaattagggttcgattccggagagggagcctgagaa
acggctaccacatccaaggaaggcagcaggcgcgcaaattacccaatcccgacacggggaggtagtgacaataaatactg
atacagggctcttttgggtcttgtaattggaatgagt
>XLOC_007420_TCONS_00012762 hypothetical protein TSTA_040370
gatggatttgagtatgagcatagctgttgggacccgaaagatggtgaactatgcctgaatagggtgaagccagaggaaac
tctggtggaggctcgcagcggttctgacgtgcaaatcgatcgtcaaatttgggtataggggcgaaagactaatcgaacca
tctagtagctggttcctgccgaagtttccctcaggatagcagtaacgttttcagttttatgaggtaaagcgaatgattag
aggccttggggttgaaacaaccttaacctattctcaaactttaaatatgtaagaagtccttgttactttgttgaacgtgg
acatttgaatgtaccgttactagtgggccatttttggtaagcagaactggcgatgcgggatgaaccgaacgcgaggttaa
ggtgccggaatgcacgctcatcagacaccacaaaaggtgttagttcatctagacagcaggacggtggccatggaagtcgg
aatccgctaaggagtgtgtaacaactcacctgccgaatgaactagccctgaaaatggatggcgctcaagcgtgttaccca
taccccgccgctggggcaggatttatgccccagcgagtaggcaggcgtggaggtccgtgacgaagccttgggggtgaccc
cgggtcgaacggcctctagtgcagatcttggtggtagtagcaaatactcaaatgagaactttgaggactgaagtggggaa
aggttccgtgtgaacagcagttggacacgggttagtcgatcctaagagatagggaaactccgttttaatgtgggcgcttg
cgccccaccctcgaaagggaagccggttaacattccggcacctggatgtagattctccgcggcaacgcaactgagagcgg
agaccttggcgggagccccaagaagagttctcttttcttcttaacagtctgtcaccctgaaatcggtttgtccggagcta
gggttcaatggctggaagagcgctgcacttttgcggcgtttggtgcgctcccgacgagccttgaaaatccgcttgaagaa
atagtttttacgccaggtcgtactcataaccgcagcaggtctccaaggtgaaaagcctctagttgatagaacaatgtaga
taagggaagtcggcaaaatagatccgtaacttcgggaaaaggattggctctaagggttggg
>XLOC_007421_TCONS_00012763 chk1 checkpoint-like partial
acgatagttacctggttgattctgccagtagtcatatgcttgtctcaaagattaagccatgcatgtctaagtataagcaa
ttataccgtgaaactgcgaatggctcattaaatcagttatcgtttatttgatagtaccttactacttggataaccgtggt
aattctagagctaatacatgctgaaaaccccaacttcgggaggggtgtatttattagataaaaaaccaacgcccttcggg
gcttcttggtgattcatgataacttcacggatcgcatggccttgcgccggcgacggttcattcaaatttctgccctatca
actttcgatggtaaggtattggcttaccatggtttcaacgggtaacggggaattagggttcgattccggagagggagcct
gagaaacggctaccacatccaaggaaggcagcaggcgcgcaaattacccaatcccgacacggggaggtagtgacaataaa
tactgatacagggctcttttgggtcttgtaattggaatgagtacaatttaaann
>XLOC_007444_TCONS_00012797 inactive cadmium zinc-transporting atpase hma3
tcaagagcagggtgtaccacagttccaacattagatggtcataatctagaaggaaagtctgtgggttacattttcttggg
atcgtctcctgccggcgtcttcagcctctctgacgtatgtagaacagggtcaaatgaagccttaaaagagcttaatttga
tgggcattaaaactgttatgctcactggagattcctatgaagctgccaagcatgcacaagatcagttagggggtgcttta
gaagttgttcatgcagaactactaccagaagacaaggcaagaattattagagaactccagaaggaaggtccaacagccat
gattggtgatggtgtgaatgatgctcctgcattagctactgcgaatataggtatctcaatgggtgtttccggctctgcgc
ttgcaacagaaacaggacacgtagttctcatgtccaacgacattatgaggataccaaaagctgcacgtattgcccggaaa
gtcctaagaaaagtcattgagaatgtgataatagcaattacaaccaaggctgcaatattaggattggccattgctggtca
tccattagtttgggctgcagttcttacggacgttgggacgtgcttgttagttatcttcaatagtatgcttctactaggaa
agacgagacacgggaaaaaatgtcgccggacacatgtccacaaacataaatgcaagactacaagtgactgttcttctcgt
aatcataagccttcttgttctgagattgaatcaaaaaagaagtgtgaggctcaaacatgctcttccaagaagtgtgaaag
caggaaatggtcaaactctgctgaaaagcatggttgctctaaacagagtaatctactcaacaaggaaggagatatggatc
atcagtgctgtgatcataaagtcgttcaacatttggaaccacggagtgctcacaatcattcagcgcatctaagttgcagc
aaggaaagtaaatgtggaaactcgcctccgaggatcgacatttgcatatctgacgaagggctacacgacacacactgtga
ccatgccgaccatagtaccccaacatgtaagagtacttcacaatcaatggaatccgatgataacaagaatcctggaaacc
attgcctggaaaaccattgtgtgaatcccaagaaagatgagttttgtgacaaaaaaataggcatcgcagagagaaaatgc
tgtgcacatacacaccaaaacgaggaggctcatttgggatgtgaaaagcatgttgctgaaggcgataaacacatgcattt
aacaatcaactcttgttctgtgttggataatagccatataggtggatgttgcaacagcttcaggaaggaatgccgtacct
cgaatgcacagtatggatgtacattgagaggaagcctatcagaaattgtcattgagtagatgctcgttgcaagtttaaga
acgacataataagtttcactaaccttgcaatagagagtttgagcaaattttgttcgaacattttgcaccccaaatcaagt
gtatagattaataaacttcttgggcggcattcttctttatctataggatcgttattacaatttctaatggctgaaagaag
atgagggtgaattttggtatacaacggacccacctaaagtatccatcattcaatctaaacatataaataaacgagaattg
atcatttgttttggagtatttttgagtgctatttcattatatatataccttgtgcaagttcaaatggttgattcctattt
ctctttctcccaagtgtaatgatgttctttcgcgcttacggaaacgtgaaacttaaatttcatgagcaaccttct
>XLOC_007459_TCONS_00012839 transcription factor bhlh35-like
aactgtactaatccaagaaatacgctgactcagcattgtctgtagaagtatagcgtatctgaacaaccttattaataata
ctatgtctgtttaataatctttaacaatttgagcgaaaacaagttatactaatttaaaatagagaatttcattgccagaa
gcaaaactacattatacaggaaaatacaatgccccggaacacgaaaactcatctactaggctcccgattgattttaccat
agaggaaaaatagaaaatacgaactcgagcaacatgagggcttattttttatgggctctcgactgattctaccacagtgc
catggagtctaatcttagtcctaagacaccgaggaaattcagtcgaaccaattcgattagctcgaaaatgaaccatgaaa
aaaagagaagaagatgaaatctcattgctgacaaattcatcattgataagactgttttagatgctcatagggctgtctgg
atcatttagagatgctatggctgcctctatctttcctcttaaaagatctttttcctcttcattggcctcgacaaacacgg
tcttcaaaacccttccagaataagaagtgatattggctgtaatgattttgagcttcaaagattcaaagatctcacaaagc
ttgaccattgtgtttgttcctttacagcatgtgaggctgattacaactatcttctcccccatattggttaccttcaactc
aagaacttcaacagggcatgatcttgatcctgcagaatcgtagtattgatcaattcttgatctctttggctttgaacaat
aagttgtagcctcttgatcgatgtcaaaaattgaaccattcggcaatctcccagactcgagctctgatacttcggctcga
attctcttctcttcttcttgcaattcttggatatattcgatcgcatctttgattatcgaagctttatccatcttagtaat
gttagggacaactgctcttagtgcatagagtctttcattgagtctcttcctcctatttctctcagactcgatgttcttgg
aagccattgatgacaaggttccatcaggcgagctcgaatcatagtatgccgatagtgtttcatcgtaattataactgtta
aattctactgattggaaaaacctagtggtttcccaataattattgtactcatgatcaatattctccatttttgagcgagt
ttgagagagacagagagagagaaagtgag
>XLOC_007462_TCONS_00012842 probably inactive leucine-rich repeat receptor-like protein kinase at5g48380
aaacttgcaaaccttagtttaaacaaaaacaaaatcaatcaagtatgaaaaacgtaaaagacaaatatgaacattatcaa
gctctacaatttagcaattgaattagttcaccagataaagcacagactggaaagtaaagacttcatcaataacaaaaact
aataattgcgtacgaattacaatttcactcaccactatatctcactttcatttttaacagatctcctatacatcgcgagc
aacgataagttcgaccaattgatcagcatctccaatgtcagattgcaacgagatgtcatcttctgttgtaaaattatatg
gctgtccaatagctctcaaaagctggtagacttcaaacatggtaggtctttctttgggaagcaggcagcacacaactaca
ggcaaccttaagaaactgaaaaagctcattatcgtgacctttcccgaccaaggacttatcaattgcatcgtgaaggtcag
aggtcctagagagctcagaaatccactcaactagatttcctttgaagctttcggaggctttagccacataggtcgccctc
tcgcctgttactaattcaagaagaacaaccccaaaactgtagacgtcacctttgggagtggccagcagagttcttgcata
ttcaggagcaacataacccaagtccccaaattcaccattcacaaaagtactcaaatgagtgtcaataggattcatgagcc
gagcaagcccaaaatcggatattttgggttcgtaatccacgtctagtaagatgcagttggaacttatatttcggtgaata
atacgtggattacagctgtggtggagccatgcaaatcctttcgctgcccaaatcccaattttgagccttaaaggccaatc
cataagttcgccaccatcttttacaagatgtagcttatcatggagactaccatttggcatgtacttgtaaactaaaagtc
tttccctcttagccatacaaaaacctagaagcggaaccaagttgcggtgttttatattacctagagtatccatctcagac
gcaaattctttctccgagtattgagtatcctgcagtcgcttcaccataagggaggtgccatcttcaagcactgccttgta
cattgtcccagctctccctaacccaattatattctctttactgaagtcattagtcgccttcatgagatctgctaatttca
ttttagaaactgacttctcaaacatcgaaagcttgatgcctttgacatccttgatactcttggcccatttgttgcccaga
ggatctccttccttcttctttctggaaactttacgcaaatagaagaacatgccaaagccaacagcgaaagctgcaaaagt
caccccaccaacagccgccccgacaacggctgcaccattagttttctttgaagaacctccgcaaggggataaaggtttgc
cacatagtcctgcattattcgcatagatat
>XLOC_007484_TCONS_00012871 oxygen-evolving enhancer protein chloroplastic
aaattattctactcgcaagacatgaagttattatttatcattccataagagatcacagaaaaccacaataatatacaagc
aagataattgtttcggtgcttctccaatttagcaatggacagttctatgaaccgttcaattacagcaaaattcaaagcaa
gtattagtacatcgatgctagaacactattagtcaagctgggcataccagactccttgaattttcacatccttgggggct
tttgctcccaaatcagtatcagatggctgaatgctttcaaatattccaatcacctcaccactctcaggcttgcttttggt
aacactcaaggtgatctttcctgttgaagatgaaacattctttatgttttctttctgaagttcttcctcgtctcctcttc
caccagctggcaatgcaactgcattgtcataaccagtagatccaccccttccctttgggtcgaggaaggatgagcccctg
tatgatggcacaaggaactcgccactgaagctctctggtttgccagatgctacaagctgtttgatggtgaagaggaaggg
cacacgctcaccacctggaagctgcactgtaacggcagcatagtcaatgccatccttctcctcaaacttgacagagccat
caggagataccacaaaaggtccctcaatctcgtcgagggtgtaggttaaacgggtcataagctttgtgttctgaaactca
gggggtgagttcttgttcacaccttctgccttcacggtaaaggatgtgggttccaggcataatttcttgacattatattt
gccttccttgtaggcaaagccgtcaacgccaccatcaatggttgggcattggttagcagtcccagttccctttacttcca
gatacgtcttgctttgaatttcatcgtaggttagacgttttggaactccttcagcatttgctcccgagaccacgagtgca
gaagtggcaagagcaaaaccagcaatcttggcagcatcgctgcacttttgagccaagtcctttagatcagcttgaagaga
gcaggtgaccctcgatccagccggctcgactccgaaggccttgccgaggctttgaacagacctgaactgcaaactgtttc
tggctgagacaccaatcttggttggttgcatcagagtggcagctgcttgtaatgagctagccattttgttttatgataac
tattctgtctctgcttctccttattagaaagtagtaatagtgatcagaagtggattgtatggacaaatgaatttagtggc
ttagatatgtgtaggataagatataggataagagtcgttgctccgagttagcgtctctggctttctcacttgccacgtgg
caatcttgctattctggataaata
>XLOC_007495_TCONS_00012883 PREDICTED: uncharacterized protein LOC105157445
cttttatacgtttcttgattttttttattaataatgtacattaatttatgttcctttagttcatttctccatcacgaagt
acaaacttccctcattttaacagataatgtttcgaaaaaaaaaattcagggacgctgcctccgaacccccgtaggccccc
accgcttccaactttgggacctccttactttgacgggctggctccgccactgtagggctgaatatatttacacatatttc
cagagattatacttccatttcaaataaaacaagttaacatactttaaaaaaaaaagaagtaagaaagcacaataataaaa
aaagaaaaaacggaaaaggcatcacacacaaagatacttatttcctaaatgctggaagttcgagttttttcatacttgaa
atatatggaacgaaactttctgttttaacttactagatgtagctttgatacacatcagccctgtagttcaatatcaacac
gttctccattggattgttgcatcgatatatcgctacttgaagtggggatatggggatttcccttgtcttgctcgaaacaa
gcgcgccactcttcaatataagcaattttatcctgatccaggcttggcagctcacgttgctgaagaatttcaagaatttc
ttctgtttcaccaagaagtagagcagcttggcgaatacaatattcccttccatttgtagaattttgacgacttttcattg
ttataacatggggtaaatttgtaaggcaggctgccaatatatctgcaatcatgaggtataaatggtcaaaaagtccatct
gtttggtaactgtcgtcggccagtaaaatagttcgactaattcggtacattgagtttgcagctataatcctaactggcca
attcag
>XLOC_007525_TCONS_00012939 phosphatidylinositol phosphatidylcholine transfer protein sfh3-like
acgcaccgcgatttgtgagaataattcggggatttaaaactcccattttcccttctttttctaagccctgcattttggct
ggcgtaggcatttaggcaagttcgcgactcctgtgattgtttaatattgcgtctcaagtcatcaaacttgcgaactgcaa
tcatgagtgacaacacgtctggacctctcgaacgccctgcccggccaagtctcgagaaaattgatatcgaaaactctgag
gatgagaggaagacaaggctcgggtctcttaggaaggtggcaattagtgcctcctcgaagttcaggcattctttgactaa
aaagggccgcagaaacagtagagttatgtctgttgtgtttgaggatgagcatgatgctgaggaattgaaggctgtggatg
ccttgcggcaagcacttatcctggaagaattactacctgcaaagtatgatgactatcacatgatgctaaggttcttgaag
gccaggaaatttgatatcgagaaaacaaagcaaatgtgggctgatatgattcactggaggaaggaattcgatgctgatac
gattatggaggatttcgatttcaaggagaaagacgaggtccttaaatactatccacaagggcatcatggaattgacaagg
atggtagacctgtttacattgaaagacttgggcaggtagattcaaccaagctcatgcaagtcacaacattggaccgttac
cttaagtaccatgtccaggagtttgagaggacctttgttgataagtttccagcctgctctattgcagcaaaaaaacacat
cgaccagagcacaaccattttggatgtacaaggagtgggactgaaacaattcaacaaagctgctagggaactcattcagc
gtcttcagaagattgacggtgataattatcctgagaccctctgccgcatgtacatcatcaatgcgggatctggatttagg
ctcttgtggaacactgtcaagtcattccttgacccgaagaccactgccaagatccatgttttaggtaacaaataccagag
caagctgcttgagatcattgatgctagtgagctacccgagttcttgggaggtaaatgcacctgtgcagatagaggtggtt
gtatgcgttctgataagggcccttggaatgattcagaaattatgaagatggtatgcaatggcgagcacaaatgctcgaac
aaagtccacatttcatttgtggacgagaaaacaatttctgaggacgagactgccaagaatgtgaagaaagacagttcttt
caacaagggaacagattctttgaaggtttctagggcacatctctctcctgttcatgaggaagtaaccaaaaagcccagtg
catatgagtctgatgtgtatgtccgagtggtagacaaggctgttaatgcaacttggccaaaagcagcaaaagctgcggct
tatttctccgtagacaacactagcatgccttctgaaggacttggcaatcatctcttttctggagttatgaccttagtcat
gggtgtagttactatggtgcgcatgacacgtaacatgccaaacaaactcacagatgccactctctattcttcttctatgc
actgtgctgattatatggttaaaggtcaatctgatggctacagattgccagctccggccatctcgagcgctgattacttt
gacatgatgaaacgcatgaacgagctcgaagagagggtgactgttcttatcaagaaaccaattactatgcctcccaagaa
agaggatatgctgaatgccgcattgaatcgtgtaggtacgttggaacaagagctttcagctacaagaaaggctcttgagg
atgctcttgttcaacaaggcgagctccttgcctatgttgagaagaagaaaaagaagaagaagttcttcgctttctaaatg
cagagatcataaggctcatactccgttcgctttgccaaaaactgaatttggagcttttgtatattaaattgtttgctgtt
gtaatagcttgagtaatgtattgtttcttggcgacctcaacgtttattctctatggtttttaagctctaacgcggactta
aacttgtgtttcattgtccttaaattacattacattgtgaacctaagttcaattgaattcctggtttattctttagtgtg
aagaggatcac
>XLOC_007536_TCONS_00012960 glucose-1-phosphate adenylyltransferase large subunit 1
gtcaatttatattcagcgagttcactgcactgccactagactcacgtcaaaaacaccattgatgacaaataatattattt
ggtttaagaccgtattttgaagggctcataaagctcttttcaaaacacatgagaatgttataatcataacatgtttgtca
tgcttaataggattaataaagctctgttttgacgtctcattttggacatgaagaatagccatcctattgcagaagcatgc
tctaaacggaagctggctcaatgggaatggcttgggcttcattctgagtaagtttgagtggattgtactaatgacaggag
ctataactttttggcaagtgataacaataccttgatcagacatttatccttcaacgagcatacatagacacgagtctttc
acatgctgcaagaaattagttcggaattattgtatctcatgcaaacttcaaactcaaaaagttctatacatgtctagttc
agttgttcttattcctttacacggggggaatgcatcagaagtcttatttttatatatattcgcgtaaaagattattctac
taaaatattattctacaaggaaacgaagcactcatacgaggcagtctcagattattttcaagaactattctcttacatat
accagacgaagctttcctgcacgaacttcattcaactatttccatcaggaacgggctggccttagttgccactatttcaa
gttcgtatactccttgaagctagcaagtacagaacaagcttatatgactgttccatcgttgatcgtagccttctctggta
tgatagtgattcccaaccgaatgtagaatccttcatctggtctatcggcttcttgaacaccatctttattcatgataatc
acgtcttttcctattttcacgttcttgtcaataatgcagttcctgattttcgtgttttctccaatccccattgggacttt
cccttctgctagaagagatgcaatttcagattctgtttggtaatagtcagcccccatcattaaagaatccttcaattcaa
cgccaatgtctagtcgagagcgttcaccgactatggagtgttcaatgatgcattctcgcaggaaacaaccatgtgaaact
attgcatctttaatcttgcatctatcaatcttcgttggtggtaaaaagcgcggagacgtgtagaaaggcgtctttggatc
ataaaactcaaattttggaaactcgtctgcaagagccagattagcatcataaaatgattttattgttccaatgtcttccc
agtagtctctgaatatatacgcttgcatattttcctccttcacagcagaaggtataatttccgatccaaagtcgttcgat
gtagggtatctccacctcaggagcttcaataatacatctgtcctaaacgcgtagactcccattgaagcaatgtatggaga
ttgtacagcatcctgtggagacaatcctatgattgtggtgtccacttgcattgctttcaggtcagtgcctttgggttttt
cagcaaattgggtaatccgacctcggctatcaattttcaccagcccaaaatccgacgctcgactttcacctactggtgca
catgaaagagtaatgtcagcatttcggtcaatatggttctgcacaaagtccatataatccatcctatagagatgatctcc
agatagtatcaatatgttatcgatatcttttgcctttgcatcctcgaacatccatatgaatcgcctaacagcatctgctg
ttccttggaaccattgcattcctgtttctcctgcagtttgagttgcagccaatacctccacaaatccatctccaaagctg
acaccatttccagaatacgtccgagaaatgtgacgatttagagaagctgaattgaattgggtcagcacaaagatcttgtt
gatgccactgttaatgcagttgctcattgggatgtcaatcagcctatagcatcctcctaccggaactgctggaattgcag
ctcttcttgtaagtgggaagagttgagtccccgggcctcctcccagaatgattgcagctacattctttggattcgccctt
tgtctctcgattcttggtgcttgtactgtcagagtttctttaccattttctctggtgagaacagaaaaagcaaccccaga
tttaattttcttcaccttcttctcaagattcaaatttttccccatattattaacccaactagggttatttaaacttcctc
tgatcttctcaccccaaatcccagtttctccatacccagaaccagttttccttactgttgtcaagtgggctgtagatttc
attgctgcacagcaagtttccatcgccgttgattcaccagcaaaac
>XLOC_007543_TCONS_00012988 ---NA---
aaatcacacaacaaagggtgtatgatccaatcatcaacccatttcagatctttctgtagattccgtgtttgagattcaat
aactcaagctgaattctcttatttgatcgtttgagattttaaattttgtaagatttttgttaaacnnnnnnnnnnnnnnn
nnnnnnnnnnnnnnnnttgttttttgtacctgttcttgttaatttttagcttgcaatttatgattccgactgtgttagta
ctggtttatgtaaaacgtgaagcaactgttattgacatccttgcaaagttgcctttcctagaaaacgtttttattgaat
>XLOC_007544_TCONS_00012989 stem-specific protein tsjt1-like
ctcatattctctctataaatcccaaacccccctatcttcaccacttccattccattagcctctctcttcatttccaatta
tagatcagcgtttcgtgtgtgttcttttggagagatgttgggagtgtttagcagctcgatagtttcgccaccggatgagc
tggtggcggccggaagtagaactccgtcgccgaaggtgacagcggcgaagctgatgtcccggttcctggaggcgaactcg
tcggcggtgtccatacagatcggtgaggatgtccagatggcctacacatcaccaaaaccagtcggctttacggcccagat
catttgcagttaaggatgaaatgttctgcttgtttgaaggagccctcgacaacttggggagtctgaaacaacagtatggc
ctttcgaagtctgccgacgaggtacttttggtgattgaagcatacaaggcacttcgtgaccgggcaccttaccctgcgaa
tcaagttgttggccaccttgaggggaatttcgcatttatggttttcgacaaatcaacttccactttatttgtggctacag
accaatttggcaaagttcctctctactggggaatcactgctgatggatgcgtcgcatttgctaatgacgctgatttgcta
aagggtgcttgtggcaaatcacttgcttccttcccacaaggttgtttcttttctactgcagtcggagaacttagaagtta
cgagaatcccaaaaataagatcaccgctgttcctgcaaccgaggaagaaatatggggagcgaaattcatggtggaagggc
aaaccgttgtggcagccacgaagtagaagaagatattatctttgtttaaaatgtgagtggcatgttgtaaataaaatgga
gatttgctttgtgtcttgtcgagtattagagtgtaagagagaagtttgttttaagatattttcaaggcttgtttggttgt
aacactgtcattgtatagctgcctctttttagcagtgtaaaataaagtaagtttgaa
>XLOC_007649_TCONS_00013170 unnamed protein product
ttcataaatcagacagaaacatgggttccaagaaaattctcttttgcactttcttggcagtgattcttctaattacttca
gaagtggcagcagcgagagaaatggctgagacttctaactctaaagaagttgagaagaagactaatggtggtaatgaagc
caaatatccatatcctggaggaggtggaggatctgatgaagacccaccaacttacccaactcctcccggttctaaataag
gaggctcgtttcgaggtagaatgagggatgcacaacctcaaattaagcctcaaagctgaatccacctctaagaagtcttt
tcttttttctgtttcagaaaagcagtgtttcggcttttgaagtttcatgctctataatatgtgctttgtctgcaatctta
actatgtaatgatgcgtatcattatatat
>XLOC_007651_TCONS_00013172 cytochrome p450 71a6-like
gatcttgtggatatattgctcgaagttcagagggaaaacaaggctggtttccccattggaactgataccataaaagctgt
catttttgatatgtttgctgctgggacggacacaacatctactgctttggagtgggcaatggcagagcttttaaagcacc
caaaaaccatggagaaactgcagaatgaggtgagatatgtggccggaaataaatcagagataactgaggatgacgtagag
aaaatgccctatttaaaggcagtgatgaaagagagcctaagactacatcctccaattccactactggttccacgagaatc
aacccaagacagtaaagtaatgggatatgatattgcagctggaacccgagtgttagtcaattcttgggcaatcgcaagag
atccaatgttttgggaaaatccggaagaatttagtccggaaaggttttctaatacgggagtagactacaaagggttcaat
tttgagttgataccgtttggtgcaggtcgtagaggctgccctggtattatatttgcaatcggggtagatgagcttgcatt
agcaaaattgatgcataaatttaactttgcaacagataaagatttggacatgactgaagcacctggaagtactatccata
taaagtctccactacttgtggtcgccacgtctcagtaatcttgctggagccagttgactctccctctctccacttcagaa
ctcccttgtcatctttggaataaaattatatcgacgtctcatatctagtttgtttaagatatatttattgacgtaaagct
ctttgtttatgttatattggagtgtttgatgaatattatcgagaaa
>XLOC_007654_TCONS_00013175 no apical meristem family protein
tccctctctccctctatcttgttatctcttgttcttgtgccctttcttgttatgtacatgcatgtatatatgttctccac
tttcaagaacttaaagaagagaatcttgaacttgggtttggaatttgaattgaagggttcgtttgtatttgtatttgttt
gagttcagagtagagtagagaagagatggagaaacttaactttgtgaaaaatggtggtgtgattaaattgcctcctggat
ttcggttccaccctactgacgaagagcttgtggtgcaatacttaaagcgcaaggtcttatcctatcctttgccagcttct
attatcccagaggttgatgtttgcaaatctgatccttgggacctcccaggtgatgcggagcaagagaggtactttttcag
cactagagaggtcaagtacccgaatgggaaccgatcgaacagggcaactggttctggctactggaaggcaactggattgg
acaagcaaattttgagtcctaggagccaccagcttgtcgggatgaagaaaactcttgttttctatagaggaaagcctcca
aaaggctgcagaactgattggattatgcacgaatatcgcctcgtcagtgctcaaaacacagacccacatatcagaaattt
agcacaagaaaactgggttctctgccgaatatttttgaagaggagaaacaacaaaactgaggacgaggttgctcaaccac
aaaatggtggcagggatgccatttcggggaatactaggactgtcttctacgattttatggccaaggaaaggactgatttg
aatctagttccagcttcatcgtcttcaggtggttccagtggaattacagagatttcgagtaacaatgaatcggatgatca
tgaagaaagcagtagtttgaatagttctaaatcatatccttaattcaatgtaatatcataattcccatcaaaataacatt
taattccctcacccaatggcttatcaaacacagagaacaacccagaaattttacatgttctgcaattgttcgtaatcttg
agaaattatactgtttcaccatgcaaatcttgaacaaaa
>XLOC_007656_TCONS_00013178 cytochrome p450 71a6-like
atttccaatgtgagagaaaaaatgatccctttttcaccttcgatagtttctcttttcgctttaattttgtgcattgtctt
ccttttcaaatggtactttaatccggcgtcaacagcccggaaaaggttaccgccatctccccctaaatttcccgtgattg
gaaatcttcaccaactcggcttatacccccatcgctctctgcaagcactatccaaacactatggcccactcatgatgctt
tatcttggcagatttccagcagttattgtttcgtctgcagatgcagccagggagatcatgaaaaatcaggacctggtttt
ctcaaacaggccgaaatcgagcatccttgataaagttctttatggctctaaggacatcgcgtttactccttatggtgagc
actggaggcaggtgagaagcatatgtgtgcttcagcttttgagcaataagagggttcaatcttttcgtcatataagagaa
gaagaaacgtcccttatgattcagaaaattagacattcttgctcttcatcttcatcattgataaacttgagtgacatact
ggtgtcacttactaatgatattatatgtagagtggcccttggtagaaaatataccgatggagaagaaagcacgaaatttg
agtcaatgttgaaggaaattggggagttaataggtatttttaatgtagaggattacattccatggcttaaatggatcaat
accgttaacggtttgaataccagagtcaagaaatcggctaaagtgttagatgaatttttatcggatgtagttgaggagca
cagaaatcgaaaacaaggcaagacactgcacgatggcagcaacaatgaagctggaggaccagatcttgtggatatattgc
tcgaagttcagagggaaaacaaggctggtttccccattggaactgataccataaaagctgtcatttttgtaagcattctc
tctcttcctctatgtttgaacatattcatttgtgtctgaattagtggtggataccattaactttattaagaatatttgga
actcctttaaaacattagatttcaccggcatatgaaaatatttggccaaattctgacctttcatttgttgaatgcaaca
>XLOC_007657_TCONS_00013179 cytochrome p450 71a4-like
ggatatgtttgctgctgggacggacacaacatctactgctttggagtgggcaatggcagagcttttaaagcacccaaaaa
ccatggagaaactgcagaatgaggtgagatatgtggccggaaataaatcagagataactgaggatgacgtagagaaaatg
ccctatttaaaggcagtgatgaaagagagcctaagactacatcctccaattccactactggttccacgagaatcaaccca
agacagtaaagtaatgggatatgatattgcagctggaacccgagtgttagtcaattcttgggcaatcgcaagagatccaa
tgttttgggaaaatccggaagaatttagtccggaaaggttttctaatacgggagtagactacaaagggttcaattttgag
ttgataccgtttggtgcaggtcgtagaggctgccctggtattatatttgcaatcggggtagatgagcttgcattagcaaa
attgatgcataaatttaactttgcaacagataaagatttggacatgactgaagcacctggaagtactatccatataaagt
ctccactacttgtggtcgccacgtctcagtaatcttgctggagccagttgactctccctctctccacttcagaactccct
tgtcatctttggaataaaattatatcgacgtctcatatctagtttgtttaagatatatttattgacgtaaagctctttgt
ttatgttatattggagtgtttgatgaatattatcgagaaaataatgcatttaatcatgcgcagcggaaataaaataaatt
tcaattctcaaac
>XLOC_007679_TCONS_00013211 cysteine-rich tm module stress tolerance protein
tttaaatttattacttatataaaacaatgaaatgaacaatcagcttactacacactacaaataaattaactccgctctat
gtagaaaaaaacaggtattacatagcgcaaacaaggaaagaatggtcttctgttgtcatcagaagcaaatgtccaggcac
cagcagcagcaaagaccggcaagacatcctttcaagaagccatcgcctctggtcgtcgtctctacaggggcattccctct
atcatcaccatccttagtaggataacccattggtggaggtgccatcacaaatgggccatcaaggtttccttgtgttcccg
gaggatatgaagttggtggtgcggaagcttcgcgttgatcgtatttgttcatagctcttcaaatgtagtgtaaaactcga
actttgatagaat
>XLOC_007680_TCONS_00013212 protein transparent testa 12-like
tggaaaggtagaaacggtgcaaaacttagaaaatggatattttccatggaaaacctttgctatcaaacatggccttaaag
cccttatattcaagctttaagccactgtttggatacaacttcagtcaaaatcaaacattaatttcaatcacatattcata
actaataccgattattattcacacgttttgtgggactcgtaactatttctcttactatttttatttataaattatttata
tatttgctaaaacagaatgtattggtctattctttcaaatgttatagagtaagggtggcaaatgagctgggagcaggaaa
tggtaaaggagccaaatttgctgctatagtgtccgtgacacagtccataataattggtctattcttctggatcctcataa
tgtttttccacaacgaacttgctctcatattcacatccagtgctaccgttcttaaagctgttagcaaactctctatcctc
ttagcctttactgttctcctcaacagtgttcagcctattctttcaggggttgctgttggatctggatggcagtcatatgt
tgcatatataaacataggttgctactatctactcggactcccacttggatttttaatgggatgggtttttcatcgaggag
ttatgggtatctgggcggggatgatttttggtggaactgcaattcaaacattggtactggccatcattacaattcgttgt
gattgggaaaacgaggctaagaaggcaagtgcgcacgtgaagaagtggggagaaattaaacattaacgtatgatctaaac
atgtgaagggagcaagtaaagaaatcagatgtccaaatactttttcttctgcatattttttgctgaagaagttgtaacct
agcttttatgtttaaaattgaaggaatttatttcagaatctctcttactaaggtgggaatcaaacatgtcattgcatgac
tatacagcgcttcacgaaacagaaatcctttagccctatgattctaaacatatgaaagaattttaccttattttttataa
tttatttacctaggaaaacaaaatgttagttctttgaaatttgttgggggtgacttcaataaagaggttgattt
>XLOC_007708_TCONS_00013249 zinc transporter 1-like
ataaaacaagccttgttattttaataagcattggaaatttccatgagaaaaccataagagagtggggaaaggggacataa
aaaagtaaagggacattatgcccatttggccaggaaagacatacatccagcacctagtagaagtgaaatatgtgctccca
gctgcagtctaatgttgttctgcatcctaggattcataaaatctgctgctaatagatcaacaagtgccatgtaaatcagt
atcccggatgacgcggaattcaaaatcccttcaacaataagagcagtagggctattttctttgtacacatttgatatccc
gattccaatcgcgatcccaactggggtggtgaaggagaaaaagagtgtcataactgctgtcgttagggacttgaatttgg
cctgagagatgcaaccaccaagtcccataccttcaaagaactgatggcatgatagagctgccaatagagtctttactgtg
tcagggctatctgaagcccccaatgaaattccaattaccactgagtgcaccacaattcccaattccaaaacttgtgatat
tatgcgctgccggacaagatcaagaaaccccgtttcactatcagtgattgcagctccatgagcatgaccgtgtgttgcgt
gagtgtgtacatgaacatgtccagcgtgttcatcgctagcctcttcatccacgttctcctgtttaatcttgttgaagtgc
atcttcttgtagaaacttgttgcaattgtgtccaccatgagtgtcccaattgaagccaccatcgcgacgaatcctgcgaa
gggaaattttccccatggattctggctaaggcaaggagatgtcaatgtctcgaatgcttcaggaaggatgtgaatgaacc
cggttgctaaaatcactccagcggcaaatgctttgatcatgaagaatatgtcattctcggggcgtagagcttcaattttt
ctgccaagaagcgggagactcacaccaattccgccagaaacaagaacagcagctatggcactcagtttgtacttgagggc
ctcggttttattccggtgctcggattcatcattgcacgtgcactctccggccaccatggccggaatcgaaacaacaaaaa
gggatgttaagattatgatcttatgagcagaattccactgaagactgctcatgttgaaacagaaaagtgagcaaatacaa
ttttccgaaattttgaggtaaggagatgtgtcttctgtgagtactatatagagaaaggagctttgtggaatctttaattg
aatggacaattaattaacaagagtatattgatgaatggtgaacaaaaaccagccaaaaaaa
>XLOC_007742_TCONS_00013323 cinnamoyl- reductase 1-like
atccaatattatgtcattaagcataattcgaatatccaaaatacattaacttctaaaaagacatttgctttgaaaacaaa
aggaaaaacagaatttaatgtacaacagcaaccactttgttgaaaaaaatggcagcaaatacagaagaaattatgtctaa
gactgaatgtgaatgggttcatcattttgtttaggaattgggatgtggcctttatcctgcaggcttttgactgtgtcatg
taaacactgtttcaccggtgtaaattccaaccccaactctttcagcttttggtttgagaatttgtagggttttcttcttg
ggttcttttcatctgaacacttggtagggattggatattcagggaaaaacttggctagaatctcgaccacctcagctcgg
tggatcacgctctcaacacaaaggtagcgcccagaggcgaaaggtgtctcgaaaagaattgtttgagccaatgccacatc
ctcgacatgcacatacccctggacggagttcgcataagtctttgctgagcctgtcaaatacttcaatacatgaagaacgc
tggcatttatagtggtttgaagcaacggtccaagcaccaaaaccgggttgatgaccaccatgtccacacctaactccttc
gccatatcccatgctgcttgttctgccacagccttcccatagcaataccaattctacaatgccatgtcaaataagtaatt
aatgttacttctatgtatgaattataatagcttgattgtgtaattatagtagattctttctattcccaatccatattttg
aggaatcatagcgtgggggttaatccctctccagcatttg
>XLOC_007750_TCONS_00013333 extended synaptotagmin-3
aaggtgtaacaaaaataaatcaatgatccaagtgagagccacatcaaggatacaaacataaattaattaatttgtttcat
ttctaacaatttaaacttttgaacacgatttacaccgaatatataatttaccagccaataagcatgatccatgcgaaata
aagcctagagagtatatttattatcataaaacgattccaactgcataaaaccatcactgaatttacaaatccaagtttgc
ttaccgtcttacaccattcgagaaacaccaatggccctcaagaagttctccattgcatctctatctgaatccggccgttt
ttcgagtcgatcaggtggtatctctcgttgattcgcctattttgaacaacgtccgagaggtatacatccacataacccaa
agtttccttggggtgcaatagacccattctggatgaaacgctaattacttcaacatgaatcctgtcattggtgggtggct
cctccagcataaactgaaactcctcattccatcttggatctctgtttttcttcactgtcttagtttttttctcctcccct
ctgaaaagtagacggacagatggatttgtgtggtgcttcccttctagatcttgagcttcgtggactataacaacaagcaa
accaccgccttcaggcactccttctggagccttttccactgcgttcgtatcttcaataccatctggtatgtcgttatcct
tgaaaggtttgtaattgacttcaactacaagttgccctcgagacttttcattttgaacatcctctggatttaggttttta
agaagatcaagggtcaaaacttttggctcttccggagtaagttcttttagggggacaatgttcaagcccatcttgtcatg
tgatccaacctgttcccagtcatacacagaaagctctaaaacttgtgattctggatccttgacaacaatagtaaattcct
cattccattcggggttcaagtttttttgtttcacggttgttttcttcgatgaaagtttttcttcagaaagttttagcttc
acataagggtctgaagcccccaaaagatcttttttcttaagtttcattgccctaacaaccttcacatgaagaatcccgac
tgctttcttcattgctttcgaggaatccattatctgaacctcgagtcttttaggccatagatacatattcgcaacctgat
cttttataagttcctgaactgaacaa
>XLOC_007763_TCONS_00013361 non-symbiotic hemoglobin class 1
aggattttcaaggaagtgtttgattttaatagcattcgatagtcgattaagtcatcatgaacgatcacttgaacgcgact
gcccaacataaagatggagaaaattgtggaagcatgagaggagaaagttttacagaagaacaagaggctttggtggtgaa
gtcatggaatttaatgaagaaaaatgctggggaatggggtctcaaattctttatcaagatatttgagattgcaccatcag
cccagaaactattctcatttttgaaggactcaaatgttccacttgagcagaaccccaaactcaaacctcatgccaagtct
gtcttcgtcatgacatgtgaagctgctgtacaactgaggaaagcaggaaaagttgtgataagagattcaagtctgaaaaa
aataggtggtgtgcacttccaatatggagtggtggatgaacattttgaggttactaaatatgcactcttggagacaataa
aggaagcagtaggagaaatgtggtcagcagaaatgaagaatgcatggagtgtggcctatgatcaattggttgctgcaatc
aagactgaaatgaaaccctaaattaataagtgctctttgatgtacaagtaattaataaatactatttctaaaacctaatt
tgttgtattgcttataaattttatttggtt
>XLOC_007773_TCONS_00013380 maternal effect embryo arrest 14 isoform 1
cattattcttatctgaaattcaattattgcagaaacgaaaagatgattcaaacagtgcctttcaattcttcttcttcatc
tttcagcagttttcttgttaattggtcaaggtcaagatcaagttcaacaaccattcgttgttcttcaagaaacgatgcct
atataccgaagctggagccattcagcagaagcaaaatggatagagctgttaaagaaccccctttgattcagaaatcagaa
acccaactcgcagattattgttcaacgcttgaaggggatgattcttatagctgctggagggcatattttgagctcaaaca
acttgaagaagaggccccgaaggaggagatagagagactaattattgaagctggtggtgtaaaatctctagttggatgtg
tacatggagttgcagcaattcacaaagcaaagaaggaatgcaaggagtcgatgaagcaatcgactgccgagaatacagac
acggtcccttgtccgatcccggatggtttgcccaagacattagacgagctggaggaagaggagaaagctagaatgccgga
ttcgcccttcacaagattgcttagagccagaggacgatccccagcttggtattcaccagtgcctgatcacgagacagatt
gatgatgattatcgacctttgtgaaatgtacctagtagttgttttaacaatttgtgacttccacaacaggattgtaaaga
gagtttttgcttcgaactttgtcatgtttgttgtataatacgacacgagataccttagtatgtgtataaaaggtgtggct
tagtgg
>XLOC_007810_TCONS_00013438 eukaryotic translation initiation factor 3 subunit d-like
caccgccgccgccaccgtcaacatctatacctgcaccaccgtcgatcgccgctaccatcatctacccaccaaacaccaat
gcacactggtaatgccgccaccacctacgcacccacaacatacacccccaccaccactacaatctcacagcatcgatttc
aaaagagtccccaactccagcaccaccacagtacccacacgaatcagcacgcgtacaccacagatcggccacttccacca
cctgcaccaacaaccatcgtcaccgccaaccctaccaatgaccattgtcaccgccacatcgcaccaacgcaatcgacttc
ccacacactgaatcaaacaaatcagggtctcgtcgtctttcacacatagaatcacacaaatcagcgtcgccacaacgcca
tccgacggcgcaatcgccgttgtgacggtttctagagagagagagatgggtgagaccgtgagccctgtcgtaaaactcca
gcccaccgcagatcaataaatcttcaggctcagggacggagaaagagagcttagagaaagtagagaacggaatctggtcc
aacatattccactccggctgaatgtcaaccgaagatttaaacaccgcggactcacgacgccgcggcatctgggagcgatt
attatggtaaagacggtcccttcgagtacgttcattctcaacctccctctttttcgcctcaacctctttgtcacggcgct
gagacaactgggatcgctggtggtgggggttaaagcatcaccttggattaaacttggggcggttctggttgttgtggtgg
tgagacttggcagaggtatcgacggagaaaggagagggagataggggtgggggaaggagggagagggaggagggaggagg
atgaaagtagagggaaggggaaggacaagagagataaggcgaaagagagagagag
>XLOC_007881_TCONS_00013557 metallothionein-like protein
gaaatatatcagcaacaccatttacaaaaactactccaatttccagttccctctttcccttttaacactaaatcatgtcg
gacaagtgcggaagctgcgactgtgctgacaagagtcaatgcgcgaagggtaactccttcggcatggacattgtcgagac
agacaagagctactctgagaccgtgctgttggatgctccagaagctgagcatgacggcaaatgcaagtgcggtacaagct
gcgcttgcatcgactgcacctgtggtcaatgaacgcaaaataattagttacagggacacaaactttatactatttataca
tgtttgaataaggtttatctttgtactcccctgttgtgtcaatttgtgtccctgtctgtcttttacatttaattttacct
gtgttctgtcattaatgaagta
>XLOC_007885_TCONS_00013561 l-type lectin-domain containing receptor kinase -like
aggatattagtggtaaccatgttggtgttgatatcaatagtttagtctcaaatatttctgtcaatggctcctgtttttca
caaggtaattacattaagcaagaacttaatctgcaaagtggaaagattgttcaggcctgggttgattatgattcagttag
taatgtattgaatgttaccctttcactttcttcatcaaaaccaagtgttccaattctgtcatttccagtggatctttcac
caattttcttggagtatatgtatgtaggattctctgcttcaactggtttacttgctagttctcactatatctctggatgg
agtttcaaaattaatgggcaagcacaatcgcttgatttatcttcattgccttcagttcctagatcaaaaaagaataatct
ccctttaattttagtttattgtttatcagcagctgtttctgtggcacttgtaattgggatagtcttgtacaagaaactca
cgactatggatgtgattgaaccctgggagcttgatattggcccgcatagatattcctacaaagagctcaagaaagcaact
agaggttttaaagacaacgagctaattgggttcggaggttttggtcgagtttacaaaggaactttgcctaatacaaatgc
caaagtcgcggtgaagcaaataaacaatggatcgaagcagggtatgcgtgaatttatatcagagatagagaccataggcc
gccttaggcatagaaacctggttcagttactgggatggtgtcgacatagaaatgatttatttctcgtctatgacttcatg
tctaatgggagcttagacaagtacattttttacgaacccaagctgattttatcttgggagctgaggttcaagatcatcaa
aggcgtggcttcaggactgctttatttacacgaagaatgggaacaaactgtgattcaccgtgacatcaaagccggcaatg
tgctgttggattcagagttaaatggaaggctaggagactttggacttgccaaactatatgaacatggaacagatccaagc
acaacaaaagttgtaggaacactgggatatttagcccctgaactaaccaagactggtaagcctacaacaagttcagatgt
gtttgcatttggtgcactattgcttgaaattgtgtgtgggagaaaacctattgaagtaaaagcattgcctgaggaattgg
ttttggtcgattgggtgtgggacaagtggcaagaagggtctattcttgaagtagtagatacaagattaaaaggagagtat
gatgaaggagaagttgtaatggttcttaaattaggactaatgtgttccaacaatgcccctgccaaaaggcctagcatgag
gcaggttgtgagtttcttgaaaggggaagtgccattgcaagaagtcatggttgctcctgatgaatatggtggcaagaagt
ttgttagcggccgggctaccagcaccgacactgacagagtcttgcattcttatttagaatcatcatctcttgagaaagtt
agttcatggtcatctgtatatgactgtaaaagggttgttgatcttgaagccggttcaacatctacactgtcagcttcatt
tacagaggatgaatagttgaaaattaggtctttcttcttctattttttttttttgggtgaaatatgtaaataattttcat
aattgttaatgctttagttagcgtagtaacttatggtgaagcacccactttatttttaagtttttagtcaacctgaatgc
ctattttcaatcaatttgggttatggatgcctctaggttacctaacattagttaaagaacaacaatattacatgaccttt
ttgagtgcggttgcaaccgtagttacccgaagtcttttgagttgtatgtgcaaatatgtgccaaaagattcaataaaata
ttagttttttatgattatgaaa
>XLOC_007886_TCONS_00013562 l-type lectin-domain containing receptor kinase -like
aaataccttcatactttattccatcgtgctcttttcttctctatccacccacccactcactctcccaccccagcaatcac
atagaaaagaatcaaaaatcaaaaccaaatttctaacaaaaaaaatttcagaaaacccatcagatctactcggctaagag
caagtttaatcccaaaatccgttcatcaattcaagaattatctatggccaaaaagcttttaattttcttggtgtttcttt
ctgcgtccagtcctgtgttttcccagtctgatgagttcacttttcatggatttaagggtgtgggcaagaacataagtcta
gacggggttgctgagattgaacaaaatggaatcttgagactcacaaattactcatctggagtcttgggccatgccttcta
ttccatgccatttgagttcaagaactccacaaatggaaaagccttttccttttcaacagcttttgcttttgcaatagtcc
ctgagtatgcaaaattgggtggccatggatttgctttcacgattgccaagtcaaaagagctcaagggtgctctcccaaga
cagtatttagggcttctgaatgcagatgacaatggcaatttctccaaccatcttttcgcagttgaattcgatacggtttc
agattacgatttcaaggatattagtggtaaccatgttggtgttgatatcaatagtttagtctcaaatatttctgtcaatg
gctcctgtttttcacaaggtaattacattaagcaagaacttaatctgcaaagtggaaagattgttcaggcctgggttgat
tatgattcagttagtaatgtattgaatgttaccctttcactttcttcatcaaaaccaagtgttccaattctgtcatttcc
agtggatctttcaccaattttcttggagtatatgtatgtaggattctctgcttcaactggtttacttgctagttctcact
atatctctggatggagtttcaaaattaatgggcaagcacaatcgcttgatttatcttcattgccttcagttcctagatca
aaaaagaataatctccctttaattttagtttattgtttatcagcagctgtttctgtggcacttgtaattgggatagtctt
gtacaagaaactcacgactatggatgtgattgaaccctgggagcttgatattggcccgcatagatattcctacaaagagc
tcaagaaagcaactagaggttttaaagacaacgagctaattgggttcggaggttttggtcgagtttacaaaggaactttg
cctaatacaaatgccaaagtcgcggtgaagcaaataaacaatggatcgaagcagggtatgcgtgaatttatatcagagat
agagaccataggccgccttaggcatagaaacctggttcagttactgggatggtgtcgacatagaaatgatttatttctcg
tctatgacttcatgtctaatgggagcttagacaagtacattttttacgaacccaagctgattttatcttgggagctgagg
ttcaagatcatcaaaggcgtggcttcaggactgctttatttacacgaagaatgggaacaaactgtgattcaccgtgacat
caaagccggcaatgtgctgttggattcagagttaaatggaaggctaggagactttggacttgccaaactatatgaacatg
gaacagatccaagcacaacaaaagttgtaggaacactgggatatttagcccctgaactaaccaagactggtaagcctaca
acaagttcagatgtgtttgcatttggtgcactattgcttgaaattgtgtgtgggagaaaacctattgaagtaaaagcatt
gcctgaggaattggttttggtcgattgggtgtgggacaagtggcaagaagggtctattcttgaagtagtagatacaagat
taaaaggagagtatgatgaaggagaagttgtaatggttcttaaattaggactaatgtgttccaacaatgcccctgccaaa
aggcctagcatgaggcaggttgtgagtttcttgaaaggggaagtgccattgcaagaagtcatggttgctcctgatgaata
tggtggcaagaagtttgttagcggccgggctaccagcaccgacactgacagagtcttgcattcttatttagaatcatcat
ctcttgagaaagttagttcatggtcatctgtatatgactgtaaaagggttgttgatcttgaagccggttcaacatctaca
ctgtcagcttcatttacagaggatgaatagttgaaaattaggtctttcttcttctattttttttttttgggtgaaatatg
taaataattttcataattgttaatgctttagttagcgtagtaacttatggtgaagcacccactttatttttaagttttta
gtcaacctgaatgcctattttcaatcaatttgggttatggatgcctctaggttacctaacattagttaaagaacaacaat
attacatgacctttttgagtgcggttgcaaccgtagttacccgaagtcttttgagttgtatgtgcaaatatgtgccaaaa
gattcaataaaatattagttttttat
>XLOC_007901_TCONS_00013588 protein trichome birefringence-like 36
gaaaaaatgaagctggaataagaaattacagcaacattttatggaactcctaacaaaatattgatttttacaaggcattt
tcacatcacaatatagtgatgcaacatcataaatatttttgattaaaacacacaagacaacaatttgtcccaaagaggtc
aagtgaataaacatgccattctaacaagcaacaatctcaaaacacgcgtagggttactttagtaaccaccttaatcctat
cgagtacctagtggttttgcagaacaaacatgccatcggtttttcattctcaaagtatagcatttaacatctcattccag
gaatcaggcacaccagggagacaccaatggctacagtcagaactattgcctcccatttcccgcttagccttttcacctag
agccctagcataaatagagggatgcccatctcgtctaagagctgacattgttgtaatgtcctgcaaatatacgggaaacc
tcattcttctcagaacttctcgcagaaccaatagttgttccgggacatgggggtggctgaaagagcctattggttctctc
tgattgtagcatttccagccattttctctgttatgcctaggcgacatgctgcggaaaaagactcttgttttccgaggatc
aagatttaaatctatccaattagcccacgtcaacagtccttttcataagcaaacatgggattcatatctttataagcatt
gttcccttccataagaaagtcccacgagctccatttttctgagtgagtccaccaatgagctgaatcaaacacaagaacat
caacttctctccaatatcgtgcattctcctctatcaaatcaagatgcaatattctcttacttccagggccttgcttcaat
tcaactaagaaaggagcccaacaaaactcaattgatgtctcataatccaatgcatggaagaccatggtaggaccattata
agtaaccgtcttacgagctgtaggaataactgactgaactaagcatacaagagactcccattgattcctcactatggaat
cacccacaagcattattcttttccttctcatccttccaagaaaatccaatgcatcaaaccttggaatttcacacccattg
ggcttccatttccatttctcataatctgaatctgggcgtccattttttcgacaggtgacagcagtactaagatatgggca
agtagcatcatagagtgggtaagattgatcataaacccattttccagtgccaaaatcacagcttctgagagatgaatgcc
tgttctgaaccatgttaatttcatcatctttatcatccagccactgtagctcttcttgttcatatctcgagcatacagca
agagataaaaataagagaaaattacaccagaagaagagaaaattggtgtgaaatttagccatatttttgctgtccaagac
ttcgaggagatggtagcatgcagccagtcttaaacgctttgtatatctgttgaaaacactttttgggttgacaagaattg
cgctatttcggcttgactcgcgctaaatggcc
>XLOC_007964_TCONS_00013690 ---NA---
acacagagtcagagagagaaatataccctcacacgcataacacgatggcggcttcacggtccaaatcttcagtcgttgca
ttgttatcggcagtggggacaatttctattattattggaggtgcagtcgctgccgaggccccggagccggcaccggaatc
ctccgccggtttagcctcgccatcgtttgctgccggatgtgcaatcgctgttgcttcttttctatttggatctacactca
ggatgtgaatttcattgatcgtctgcacccaggatgtgaatctcggtgatagtctatattatatatttgattttgtgtgc
caatcgacttgatttattttaggcgatctgtttttcttgtgcagttacagttagtctgatgcagacttgcagtgtaatat
tagggttctgggttggtgttgttgtaatggaaacatttgagtgatgatttttcgagttatatattttatattttgcgtat
gatttgtgatatatttgtctttaaatcagtttatttgctctaactaaaataaaaaaaaattcgag
>XLOC_007982_TCONS_00013721 clavata3 esr -related protein tdif
caaaaggtttaagcataagatgaatttaaacaaattacacagtaaattaagaatatgagcaaaatcaatcacataattaa
caaaccaataataaatccctctcactttctctctataaaccactgtttacatactaatatatatatgtataagtaaagat
ttgtctctggatatacactgatgaagacgacaacataacataacaaacttctcactgaggacaagtagtgtattaatggc
gactcatataattaatgactagagagagagagagataaagagaacaacatagaaaaataaacgccattactgcagctcta
gcaaacctttcttcttcttcttccctgtgaaaattcatgcttcgaaataagcagactcactacttgttggaaatagggtt
tggtccacttggaacttcatgatcaccagcctcaaattctctcttggaataagaagatccatgtgagtgcttttccctct
ttcttgggtgaaaattggttgattttgccgcggaatctgagttcaagagaagtcttgcagggggaagtgatgaatccatg
gattgttttgaaggatcagaggaattgacaagaacaagaaagataaaaacaagcccaagaaaaagaagaaaagggtttgt
aaattttgtggagatttctgaagaaaatgatgaagtttttgccatgcaaatctgaaatagaaaccaccccccttgaaacc
acaagagatcaatatccatgaaccagatacaagccaccaatggctatgataggacagacaacaatcccgcgagagagaaa
ggagaaagaagaaagaagaagaaacttcagcaaggtagatgaaaaggaggattcgaaattctctgagacaactaaaattg
aatattaacatggatgtatcatataatttttgtctaaaaagagagacaatttgacgtagagaaattttgactttt
>XLOC_007983_TCONS_00013723 oxygen-evolving enhancer protein 3- chloroplastic
gctctatgtattcactctgcatcacataatcatatagaaaatcatcaccccatccattactttgcctaaaatagtttccg
aaaaattttctatagacaaaactaagtaggtcaaggaatggcttcaatggctggattgctaggctcttctcaagctgtca
tggaaggcagccttcagcttagtggctcaggccgctttaccgcagctaccagcagcaagattgctctggccagaccaaat
ttcagcattagagcccagaaagggtcagctgagccagaaaccagccgccgtgccatgttgggacttgttgcagctgggat
tgctacaggttcttttgttcaagccgtactagctgaagccaagtccatcaaggttggaggaccaccagccccctccggtg
gactgcctggaactttgaactctgacgagccaagagaccttgacttgcccctgaagtccaggtttttcctccaaccattg
tcaccagatcaggcggcattgagggcaaaggaatctgccaaagacattctcaacgtgaaggcacttatagagaagaaggc
atggccctatgtccaaaatgacctgcgctcaaaggcagaatacctccgatatgacctcaacactgtgatttccgctaagc
ccaaagacgagaagaaagccctcaaggatctcacaggaaagctcttccaagacattggcaatctggaccatgcagcaaag
atcaagagcagcacagaggcagaaaagtactatgctgaaaccgtttccactctgaataatgttcttgccaagcttggtta
gaaagatgtaaatgcacaatgttgtaacattttattttgagtcaatgagatactctgtgttatgtaatttttcacaatga
attctctcaatggttcggcaatctaaaaaaatgtcaacctgaaagcaatcaagttgcagtgctgaactatccttccactg
gattaatttagcatccatgtatctgtttttgtgaaggagtgcagtacttggttctctttggcaatcaagtttcccaaggc
actctcaactgatacaacttcaaaaaaacagaaaaaataaagcatatgccattatgttagatcatta
>XLOC_008081_TCONS_00013891 delta -fatty-acid desaturase-like
taggactaccagtagcaccagatgcagttgggattccatggaatcctcatccatgagtgttaacagcttcccagagcaaa
ttctttggaataggattagagaaatcccgagcctccaaggcagcggccctgagtgtccttagggtccacacattggcctc
aaagaaggacaaactccgataaggcaagttgtgtttcttgcatagctcccgaaccacaggagaaatatttctcaagtggc
accttggcagcctcgggaacaaatgatgttctagctggaattgtaatccaccaaaaaaccagtccatccaagatgagcaa
tcgatgtctattgttccacttgtttgtttctcgaaccaatcatcccccttgggtgctcctacataaacattcgctgcgaa
atggttcagagtgaattggatatgttgaactgagcatacacaaaagcttgccagaacaaagaacaccctctcgttccaat
ttggcaagcatgaaacgaggagaggaaaccaactccaaaaaacaaagattcctaatatgttgaatgccctgtcgggaact
tttctcttcgagaacaacaacaagagtgtctgcagataaagattgactctggcaacacacattactggatagtaagtaat
atgctggtaactcacaaaaaatcttgacgcagaatcaaatgtcagttctctaccataaaactgggatgtcaacgagtgaa
ataactttgaagagactgccaacattggcaagtgttgaagatcgggatcatagtcaaggctattgcaagaaatatggtga
gcattatgagtccatttccaccaagcaatactgattccagttaaacaattgccagagagaatttgagcaaatttattgaa
tccacgggtcgtcataatctgataatgacccgaatcatggcccaaataagcgacttgcatccacagaaaccccagcaatc
ctccagaaaacatatggatccagaaaccatcgcaacacaatacaccataaacacaagtgaaaagtaacaacgcaacaaaa
catagggaataaatcactccatggcccttcttttcaaacatccctgctttcgaaaactcagaatgaagcttcctaaaatc
cctagaaacctcagaaaccttaaaatcacccaaataatacccagtaaagaatctgtcgagatgtttccgggcagtacctg
gatggaaagcaatgaatgcatcagtcacatcattgccagccaaattcaggagtgggacatccccacctggatgttcctta
gcccaatctgttacgttgtaaaccttctcctgaattgaaatccacaaatcatcagatttgttgtgtttcttcaattcatc
atatgaaatatacttcttgttatcacccattgacgaaaaaatgaatcaaatcaaggaaattcaaaaacagaagaaaaaaa
acaacagatctatgtgcccaaaaattgtcccaaatccaaaatccaaaatcaaatccaacccccaaatgccaataaaatgg
aaatgggttttgtttaaatcaaaacagcccctaatgaagaggttgtcttgattatgccattctctctctttccctttctc
tttgatttggagagccgaa
>XLOC_008104_TCONS_00013938 poly polymerase
ccttttttttttttttttttcacaagctaagatatggaaaaataatataaagaattgagttaaaatggagcataggccac
agatccttcgtaaatggtggtaagcttaatcctgaaggatcgggccgccattttagcccgccgagaagagtatctgtgca
atttcttcacagaactagatctagaaacccctaattgggttgatgttgagggtctcattgtattgttattgttaacaaaa
ctcttcttctcgatattttgatccagcaccataacgggtgatattcgggccttcctcttccggcggttcgtggaagcggc
ggaggtggcgttaatcttgtccagagcgacgctggctttcacggcaagagcagccatgtcggaagcactcaaacgatagt
gaagtttagttttgggcagcacgaaatagatctgagattcctggagcgcgtcttctggtgccaaagccggtatgtaatca
tcgaaatacaagcaatccgagttgcaaatgaatgaatctgtcgaagaattttccaattggagaagcagctgagaaactgt
tataggaactggaaattggcgcaaatctccattcaatagaacgacgtttgcagatgggttttggtaatcaagtgatttcg
aagacaaacaagcacccattgtaacagctttgctttgatttgaattttagtgaatattgttggggattgaagagggaatt
gagggggaagaagagtcgtgaatgaatagcgaaaattgtgtagagcggtcgaggcggtgaaggatatataaagaaacgtg
cgagaactgtgtggtggcggggtcctccgtaatggaagaatgaacataggtggaaacgaggtggaatcagcaatgacatt
acg
>XLOC_008118_TCONS_00013960 kda proline-rich protein
ccccaagcctcctatagtacatcctccattccttcccaaccctccaattgtgcatcctccattccttcccaaccctccca
ttgtgcacccaccatacaaacccgcacctacacctcctctattgccaccaccctatgtgccaaatccacccaccatcaaa
ccaccacttccaccaatagtcacgaaacctccaccagtccccgtaaaaccaccggcgccatcaaacccaccatacaaacc
cacacctcctctattgccaccaccctatgtgccaaatccacccaccatcaaaccaccacttccaccagtagtcacgaaac
ctccacccgtccccgtaaaaccaccttcgccatcaaacccaccatacaaacccacacctcctctattgccaccaccctac
gtgccaaatccacccaccattacaccaccacctccaccaatagtcacgataccaccaccagtcccagtaaagccaccggc
gccaccaactgaaacgccatgtcctccaccaccaccaccaccactgtgtcctccgccatcacctgcacagcaaacttgcc
ccattgataccctaaaactgggtgcatgtgtggacttgttaggaggtcttatacatattggaattggcagcagtgctaag
gacacttgttgtcctgtactagagggacttgtggatttggatgcagcattatgcctttgcaccaccataaaggctaagct
tctgaatattaacatccttatacccattgctcttggagtcctagttgactgtggcaaaactccaccccctggtttccagt
gccctgcctaagagtatcacggatcatagccgagcaggaaataagagcatcctcatttgttgatcttctttataggccat
agccagaagcatcatctttcattgccaaaggatt
>XLOC_008130_TCONS_00013986 udp-rhamnose:rhamnosyltransferase 1
gaacagaaagatcattttaaacacgcagtactcacatttattcacttttaaccatgtttcatgaaagtcgctaactttta
taaaaacatcaaacaacccctcaattgcaaaataatgctgcaaaatagcaattattcacttgtagcagcccttgacatca
tcctatgattttcgagaaaactaatgaaattatccatgtaaccattgtgtaaatttttgtctccaaatattggactcatt
tctttggctctatctcgaaatttctttccctcattttccatcgttaccaactttactgagttggacaccgagttcctagt
atatgatccatcctcgtcatttttcgggatttctatcccaacctgtttgtcggcaatgattctagcattcaggccttgat
ctaccagaaaaggtaaggcaattagggggtgaccaaaaatgagtccctctataaaagaactccaaccacagtgagtcaag
aatgcacccaccgagtcgtggcttagtatcttcaactgaggtgcccaacttttccacaccatgcctcgccccttgactct
ctcctcgaacccgtcgggtaaaaccaccaagtaggactcgcccgagccggatggcttcctcaatgcccaaaagaaggata
ccccagataactccaatccaagagctaactcgttgagttgatcttgactcggtgtcacctcactccctagagcaacgtaa
acaactgactctttacttcggttatcaagccaagttttgattgaaacccatgattgactgtcatcttcatctacttgggg
tggcattaaacctactggaatcactggcttctggtaaagctcttcgagtaatttcaaccaatccggttcaaactcattgc
agtgtcttatgaaaatagcttcggacccctcaattactttaccagttcgataaaaatctgaaaatcctgattcattctgc
cgagttgctgcgacaatccagtttgcttcgtaccgtctataagccgcttttgtctcaaattggacccactttggtgggat
cataaaatcttcagctcttttcctctcatcagaaccgttaatcatggtatctgttggtccaaggaaagctaaaaaccaag
cgttcatgatgaagaacatagcacgagaaatcccaagtcttgctgcaactggaggcaaccagtgtggagcaaaatcgtat
aaaacccaatcgggagctgagtcttccaagaaacgagtcgattcagtttccatctcatcaaatgctgtcttcaaataagg
cgtatcttcattttttatatccatggtcgcctctgcagattctgggagttgttcaaccttagggaatgggatcttaacta
gggttatggaagtagctaaatgagaagggatttttgggagacgatcaatatttcttggagtagaaacaaatgagattttg
tggccctttcgagctatgaatttggagagctcaaagaacggaatgatatgcccaaaagccagccatgggaacatcactac
atgtaatttggaatccattgttgcagtggttggaattgaaaagtggtgagggagtgtgagttactacccaatttaaaggg
gtatctaaatgcattattttattattattccttgcaaaataagaatctcgtggtgccactgacatttgcaagggtggaag
aagatgtcctcataaaacttttactcaggcggtaaatgtaaatctccatgatgacgtttttcattatagcatgtttgatt
tctatcaatacataataaggggtggagtcgaaccaaatcaagcgcatcgattcttcttaatttataaattagaattgatt
tgattttcgattctaaatactagaattaaa
>XLOC_008190_TCONS_00014089 persulfide dioxygenase ethe1 mitochondrial-like
gcatataaaatccatagttctttgagtccttgcattaatctttctcttcttggtaataacctctgtgctctgttcaaata
caatattgtggaataaactctggcaacagccattttattcaacatttacactaccaaacggaacattcatcagttcatac
ttttagcactcaattcttgaacttcatgctctctgtgaacaatgaccataaaatgaagtccagacgtaacgaatatatta
gccggctttggactcgacatcttgcaagccacaaaccatgttagcagggacagctacatcgatcatctttggatacgcca
agttcaaatttgccatgatatttttaaacgtttcctcatctttagtcagacggggattatacagcatctcctctcccaca
gtactcacggagaatcccttgtaatcatgagcaggatacaccaatgtgtctttaggcaaagtaaagatctgtgaatgaac
agacttgtataactgctcagaact
>XLOC_008207_TCONS_00014118 intracellular protein transport protein uso1-like isoform x4
tagaaacacgagcttttcatataaccaaacaaaactttaccagaatcaaaatattgcagagttcaatatatcattgaacg
acaaaagtcctttctttatgcaaaccaaaactaaacatagacaaatagtaataatcacacagaaataatcaactttaact
cctatatacagaaattgaaagacaaaaaaataaagaagtggtttacttcccaattgatttagaatttctataaccagctg
tgcatcacagttaccttcatctggcattccagaaagttaaatcatcttctaccataagaaggcatctttaaggtggagct
cagttatagaaattcacattgaaagctgttttcttctgattagagttgaatgtacgtctcgcaagcgaaaaggtattctc
caataaattcaagtccccaggtacccttctcaagtgataacagcatgttcaagaaaactttgttctacctttctaatgtt
tttctcgaaacagaacatcatgtttaggagcatctaactcatatcttgaacgacgtgttggttatatttgaatccactgt
tcccttcataatatattcagaatttcaatgaaaaagcagattgttcttgaggtttgctttgctttgtatcttttgtaaat
gattccctcactttccactattttcttgagacgcctgcctgtattcaagaactttggaaacacttacattactctcttcc
tctgatgaattgtctccatcagtcatctcggagtagacctcatttttcaagaataaattaatcttttcttctaattgttt
taaacatcgcaagatatattgtttttcatcttcaacctccacaaaggtcttaccgcccttatttccaaacaacttcagtg
cttcaacaactgtattgataatatcaaacttatcatcatttgaactgtgaaatgaagtggtattgagttttttatggttt
gtatctaattgtgcttccttcaattcacctgcaccagattcaggatttggcatcaaaatgtgacctgacaatgatacatc
tccaagtttgttcatgtgcagttcaagttcaacctctaaattttgaatctccttctccttctctgcaagcaggtcatttg
ctttctgcagtgcttcaccctcatactcagcttgctcttccgccattcttaggcattgcaatgtctccatatagagggct
gacttctcttcctgtaatctagtaatcattgccattgcttgattagcagcaactgcagaagcatttctctcctcctccaa
ttctttatataaagcacctattacttttttatcatgctcaacctgacgtgttaatcgatcgatcacagtttcaccttcga
tttcactaatagtgcttccatcaagagatatattagattcatttctctcaagcgaaatccttctttgtaatatctgcatc
cctatagggttatgagcatcaaaagttctaaaatcatcgctgtttgcagac
>XLOC_008235_TCONS_00014159 late embryogenesis abundant protein
agaaaaccttttcaaaggtggctccattgcttggaagatcatccatcacccatgattcgacgtgctcatgaaacgcacaa
attcttgcctctttccaaattagggttacagtgaattaattaactatatagggtctggtttatcaactccatcctggttc
ctaaaccagaaaaccttttcaaaggttgctgcgttgcttggaatatcatctatcacccattcatggcctttcgggtaata
tattcccgtgcgtggatcaggaatccagcattcctcatcttcctcgtgcttcttggaaatcacttctcttctgttttctc
ggtgattcgacgtgctcgtgcaacgtacaatttcttgcctctgcagcatggcgaatggcctgataagcaacaattgcttt
acgttttttatcccagttctggccatggc
>XLOC_008258_TCONS_00014199 PREDICTED: uncharacterized protein LOC105173633
gagcttgatgcagctgcagtcaagcttcaaaaagtctacaagagctaccgaactcgaagaaaccttgcagattgtgcagt
cgttgtcgaggagctatggtggaaggctttagactttgcagctctcaagcggagctctgtttcattcttcaatgtggaga
agcctgaaactgcggtttctcggtgggctagagcccggacaagagcagccaaggttggaaaaggattgtcaaaggatgag
aaggctcaaaaactggccctacagcactggcttgaagctattgatccacgtcatcggtatggacacaatttacatctcta
ttacgacgtctggttcaaaagcgaaagcgctcaacctttcttctattggctcgatgttggagacggaaaagaagtgaatc
ttgagaagtgtccaagggcggccagattgcaacgccaatgcatcaaatatctagcacctaacgagagagaaccatatgaa
gtcatcatagaagatgggaagcttgtgtacaaacaaagtggtgcctttgtggagaccgctgagggttcaaaatggatatt
tgttcttagcacgacaagaattttgtacgttgggcagaagaagaaaggcctcttccagcattcaagttttctagctggtg
gggccatcactgccgctggaagattaatcgttcatgacggagttcttgaggcgatttggccgtacagtggacactaccat
cccaccgaagagaacttcagggaattcataagcttcctggaggagcaccatgtggatcttgttaatgtacagatgtgcag
ctgatgatgattaccttccttccgataaggaccctaacgaggaatcgcttcgaagatcaacttctgaagccaaactatcg
gaaaatgcaaacacatctgagttcgatggctcggccagggaaggagaaatttcatcttgtgatcaaaaggataagccggt
atttaacttgtctaagcgcatgtcctgcaaatggactactggtgctggaccgcgcattggatgtgttcgggaataccctg
ccgagttacaatcccgagcacttgaacaagttaacctttcacctcgggtggctggacctctcaactaccatggtccaatt
ccatcacctcgaccaagtcctaagattcgactttctccacgagtgtcgtacatgggattgcctagtccgaggacacctat
tcctgtaggtaactaagcgtttataggaagtggaagctgccattcctggcataatctgactgttgaatgaggataactaa
aattttcattcttttattcacttaagtttgtaaatggctcaattaagtgccaaatcatttttttactcatctttggctca
ttttagctgttggaggtcaggtttgattgattttttcatttcttctgtaaacgaagtattcaagtattgataagttgaaa
ttttcattgtatttttgtctgtgaaataaatggcgaagccaagcttttgggttt
>XLOC_008266_TCONS_00014212 ---NA---
taacagttgagtttctggacatcttgtggagttgagccttgatttggagtcagaaccaccgacgactagtatgactcatt
ttctagaggatgtagtcagtgttttgggacacatgtgcctttttggatgtcattgcacatcatctgtagatagtagatgg
gcttactatgtattttgtatccatatgtatagttgatgtattttcatattaaaagtttgagaattcggcttatctctata
tcgtgatatataatcatgggttagcattaatatgatattatggttg
>XLOC_008271_TCONS_00014218 ---NA---
gtgaacaaattttgtaattgcataaaaattaataatttcattacaaatttttgaatcaatacaacattaaatcaataaaa
caagattcaataatttcacctaataagtcaatcttagtacaaaattaacttcaacgactttgctgtcaacattcctatgc
taatgtcttccatcttccaccttaatccttcactgaaatcacgaacatcgagcaaaggctaaactaccatacgaaagata
agaaaaaattagaggtagaaaatagaaagtttcaacaaactaaaattaaaccaaatcaaattgcagataaaaattatcat
aagaagtttttaaaaataaacaaatgtagctaacttaaaagtaagaacatcttcatttgcaatcaatgatcggataatcg
agaaatcactaataatctcattaaaaagatcagtagatatttttctatttaaattacaatccactatgctttgtaattac
tataattcacataaatcaatacttgctatgagaggtagatgatca
>XLOC_008275_TCONS_00014225 protein srg1-like
ggaaatggctgccgtcgtcgcttccgccaccgccccttcacttgtcaaagcagtcgaagaactggccataagcactagtg
cgccgccggagaaatatatccgcaaagaagtcgttgaaggctccgcatctgagcttccatatcttgatattccagttctc
gatctcagccttctgaattcttcaacacctgaagctgaagaagaactcaaaaaactaagacttggttttagctcctgtgg
gtactttcaggcaataaatcatggga
>XLOC_008277_TCONS_00014228 protein srg1-like
actatttcaacctctcataaacgatctcatccaaagccagtcaaaaactcccaagctggccctaaagacttaataaataa
ataatttcctgcttaattccattccacgacaagaatattgggtaccatacagtggaattatacctatataatgccatctc
gttgtctgcaattactcacccattttcaccattaacaaagaaaggaaatggctgccgtcgtcgcttccgccaccgcccct
tcacttgtcaaagcagtcgaagaactggccataagcactagtgcgccgccggagaaatatatccgcaaagaagtcgttga
aggctccgcatctgagcttccatatcttgatattccagttctcgatctcagccttctgaattcttcaacacctgaagctg
aagaagaactcaaaaaactaagacttggttttagctcctgtgggtactttcaggttcgtaaactaaattttgtcacaatt
tgatcatccggccatatgaataatgatgattgaactgattcaaagacagaataaaacaaactgatttgaattttgtcaca
atctgtttgaattttttttctctatttttcaaattgtacgacttgatagaacctagagacta
>XLOC_008308_TCONS_00014277 transcription factor bhlh62-like
tttttttttttttttttttcttgttgcttcttcttcactttcctccgttttccctcactttatttcgccttttgtttatt
tattaagacactccaatttgtaacaattttttcttagtttctttactgagtctaacaactctggcaaattttcttgtgta
atatggagaagcaaaatacgttcatgaacgaacagaattgtagctcagaacaacttgagagttactttttcaatccaaat
tgggacaattcaatgaatcaaaatgacccctttgagtctgcattgagttcaatggctgcatcgaatgtgatgattggtga
caacattgctgtaagagaacttattggtagaataggcaattctggcgaaatttcgcctccggagctcaaactgtcaatgc
tggatcatcagatctcccgagggaatttcccaatgaatggaaatcgattttcatctcctcccagttctgcatcatttcct
gcggatctgggatttgcaaataggtctgcaagattttcttgctttgctaacaagaatttaggggccatgaatgcccaact
cggatcaactgaagccgaattgctccacagatcggcaacaaatttggaacctggcaagatttcgagctatcagactgaaa
aggctgagttttgtgaatcaagggagaattcttcgatctctgaacggatctcaggcagggaagttggtacaaataatgca
aatgacagaaagaggaaagcaattcgaaggggaaaggcaaaagcaatcccttcatcaaattctgccaatgtttcatcaga
aaatagtggatcgagtgcaaaaagaagcaagccaggtgatgacaagggttcagagcctccaaaggactttattcatgtta
gagccagaagaggccaagctacagatgcccatagtctcgctgaaagagttcgaagagagaagatcggtgaaagaatgaag
ttcttacaagatcttgtgccgggttgcaataaggtgactgggaaagctgttatgcttgatgagattataaattacgtgca
gtctttacagagacaagttgagttcctttcaatgaaattggctaatgtgaatcctaccatagacttcaacatggaagctc
ttttgtccaaggatatgtttcaatctcgtggagcgattcacgataacctacagccgttggatacctatcctttccaatgt
caacaaggaccaaacttgcatagtgtcgtccctagtcaaattgatgccttcccaacaagccatttcaatgatgccacggg
tcgaaatcagagcaagcaacagcttccagtggacaattttagcgaagcggtttcaacattctgggaagatgatctccata
gccttgttcagatgggaattagtcaaaatcagacgcaaagttttcatggattctcccccacagcacaaaagaaagccgag
cgatgattaatagttttcagcatcaatttaattcattttaggccgacggagagaggcttctgtatatactgaggaattgt
atttgaaaaaagatcagttgatgatcaatacaaagaaatagaacattcttgtcattctcttttggatggtcgacacaaag
tcgaaaataatctcgctttcttcacatttattgaaaacaagacttagtttgcgttgtttttccttgcgtgtttacttttc
gagcaatctgcgacttccctttaatttggtggtaataaaaattgtcgatta
>XLOC_008342_TCONS_00014342 glycosyltransferase 7
ttttcgcttcgcttaaccattttcgtgttttgcgaaataatcctcttccaatggccaagtttcttgttcagaacaaatcc
tcaggtttagctaaagccaggtctttatgtattgcagggttaggggccgttttaatgttttgtatactatggtcttttac
tactccttggcctagttttgcaactttgttgtccaaccctagtacaaaacaatgtacacctggtgtccagccctttaaca
tgagccaagaacctatggatacaacattttatgatgaccctgagaatacttacacgatagacaagccaatgatcaactgg
gatgagaagagaagagagtggctaaatcaccattcttcgttcgcgataggggtcgagaatcgtgtactagtcctcactgg
atcacagccgtccccgtgtaagaatcccattggtgatcacttgctactgaggtgtttcaagaacaaagttgattattgta
ggtttcatggctatgacattttctacaacaatgtgttgttgaacccaaaaatgggctctttttgggccaaaataccgttg
gtacgggcagcgatgttggcccatcccgaggccgagtggatattttgggtcgattcggatgccattttcacagacatgga
gttcaaaattccattggagaggtacaaggaccataatcttgttgttcatggttggcccaatttgatttatgagaaaaaaa
ggttgggttggtgtgaatgcaggaatttttctgttaagaaactgccaatggtccatggagctttttgaatgtttgggccg
gaatgggcccacaaagcccagattatcctaagtgggggcagatcttgagatcaactcttaaggacaaaatgttcaaagaa
tctgatgatcaatcagctcttgtttatttaatcttgaaagagaaaaagaaatggggtgatatgatttacatagaaaatga
gtactctttgcatggttattggctaggattagtaggaaaattcaacaacattactcaaaagtacttgaaaatagaaaaag
tggttcgtaaattgaggcgtcgacacgcagaagtggtgagcaagagatacggggcaatgcgtgagccgtatgtggaggat
ggcagcgacaggaagggtggttggaggcggccgttcatcacgcacttcactgggtgtcagccgtgtagcggggcccataa
cccgacttatgtggggaattcgtgctggacagaaatggaaagagccttgaattttgctgataatcaggtgttacgtaatt
ttggatttatgcatccggatatagggaatggctcttatgtgatacctttgccactagattttccaggagatgaatttgat
gagtttatgtaatattatgtttttagttttgaagatttctcaagctagagaatggtccatgaagttggccttttcacttt
attcccttcacatggaccatttttaagacccccagaccctctcgaatgttcacactttaaatagagacgaatctcaataa
gtgattgaataagaagaatttttaacgttactgacagatctacgaatagttgtatgtatatgttaccatctacgagtaga
agtattgacaacgcattttta
>XLOC_008368_TCONS_00014387 calmodulin-binding protein isoform 2
gtttgaaagttgcatctagttattgtgagcccttccatatccgtgaagcaaagacagattccttcactgtcaaggatcac
agaggagaattgtacaagaaacattacccacctgcgctgaatgatgatgtttggagattggaaaagattgggaaagatgg
atcgttccacaagaggcttaataaagctggaatattcacagtagaagattttctgtttcttgtagtgagagaccctcaaa
ggcttcggagtatactgggaagtggaatgtcgaataagatgtgggatgttcttctagagcatgcaaagacctgtatccta
agtggaaaactctatgtctactatcctgatgagctgaagaatattagtatagtgtttaacaatatctatgaatttagtgg
tctaatcgctggcggacaatatcattcagttgattctctttctgacagtcagaaggagtttgttgataatctggtgaaga
aagcatatgacaattggacgcatgttatagaatatgatggcaagtctctcctgggctttgatcaaactaaaggttcagtt
gattcacagattgatccgaaagatcagtcaagctcttttgctcagctcaggagacaaagtattcctgctgagcatccttc
tgtggatctgaattcaggattgagtataggagggtataatgacaataccggcagcagatatcagatgcaatcacaaaaca
tgaacttcaatgctgctattcagttagacagcacttcgttccatccacatgaccagccgatcaacacagcactagcagct
catccatctggaagtgagaatgtgctggcacttagtccgtcaaagtcaactgtgcaaaacttccacgttggtaacacatc
aaatcttaattcttatagaggatttgaggatttttgccctgaggacgagattcgcaaaagaagtcacgagatgcttgaaa
atgaagatatgcagcatgtgcttcgtgtatttagtatgggtggccatggtcatgcttcctttgatggcaacgagtataat
tatgcatacaacgctgacgtgccctctaactatcgtatcagggaggacagcacacgttcgtctggcaaagctgttattgg
gtggctcaaactcaaagcagctctgagatggtgcatctttgtcaggaagaaagctgctgagagaagagcgcagattactg
aattggatgattgatagatatggcaatattgtggcactgccaggcctccctcgtgctggagtaccggctacctgtagtct
gctgaagactgagcatcgacaaagatatttgtggaatttgaatgcaacactctctggctgtaaagtgagatctttatttt
tcccattttgacaataaattttcagcgcctgctaattttatgacaagctattcccatagtagccttcgaggatggaaggc
acagtatcctaactgatggagatgaacttagagcatgttcggttaagaattattgttttaacggcatcctgtgaaaatct
cagtcgacagaaggaacagccaactgtgtgacattgctgttgtccttgaaccagcatataaacctgcggaagagcctaaa
taatcaggtggctggaatctctcccaccggtttgattctcgttctctaacaagtccttgtaatttgaagggaaaaaagga
ggtctggttgaagagatgggcgagtttgtggttgagcttgttcaacaagttttacagtttcagaacttgcagttgtctgt
aaaaagttggaattttcagtgttttcaaatttaaatttctttggtaagttctaatttcaaactttcaattccatttaaca
tatcatacaattggtctaattatttgcttataatgtatt
>XLOC_008372_TCONS_00014393 f-box protein at1g61340-like
ctttggcactcgtaggtcaaaaaacccaaaaggaaaaataaatttgaaaaagccatttttaaatgagaaaacttgactgt
atataaagaggagtgatatacagtactgcataaatatagaagacagttggaagtcggttgttgtttccttttacactaca
accgttacatcaatctccatttactctctgcttcaaattagggcttctgaagattttagaacgctgtacacaaatatatc
atcattgtatacttctgccgggaaaggatttataggaagtgaaatagatttttttgactgtttttggctagtgggcatct
attattttaacattttaatttgggttcttgggtaatctgattgtgtttgtaaagagaaaaaagaatagcaacaaaaaaaa
tggttttggggaagaaatgtgagccaattgtgaatagagcaaatgaagggtatgggatggaactgctgaggagtacatca
tttgggaggaaaagggttgctttgtcgaatattagtttggagtttgatggttataatgattgtattctccccacacccac
aaagagacagtgctatgaagattcacttctctgttcagacaagtctattcttgaagccctgcctcaggatgttctgatta
ggatattgtgtggtgtcgagcatgatgatttgaagaggctggtttttgtatcgaaatcaataagagatgcgactctgata
acaaagcagtggcattttgcatttagtactccaaggaagtctgttgggttccagaatgtggaggatttgggtgagttcaa
tgacatcgaagctcctaaagctccaaagcagtcgagggttccaaggtctcgattgagtgcaaagaagctggccgacatct
cagtggccttgtttgcttcgggtagcgaagacaattggccacgaaaagatttattaatggcaatggaaacagagatatga
aattgaggttatgtataggcatgcaatgttctcgttgtggctgaaatagtacatcagatgttagcagggaatgatgattt
acgtattttcttgaagggccgagctggcgcttctgttttgataaagatcttagggtgtgtacataaggcatactcgttct
gatttatttgaatgaatctataacatattccttcatagcttggaagttcaactgtcttaactttgatattggattattct
tcatgttgatgctgtactaaattatcagtatcagaatgttttctttgatttgggatttgt
>XLOC_008383_TCONS_00014406 mitochondrial outer membrane protein porin 2-like
ttacaagtagaagtaattttctacacggtgacctaatacaaaaagactcaattcttgtaaagaagaaacacgaccgcaaa
agagagattcaatcctccaacaagtagtaacaaacagaaatagtatcctcaacaagcagacaatcatttcaaggcaacca
aggaaacaagcattattgggtgcccaccaggtgatatctccagatatgataataaagttgcattcaaaaaggattaaaca
aagaacgaatttgcaaagaagagttcttcatttgaaccctgaagaacgttaataatctcaaaatgcctcgacaagaaatg
aaaacgaagtaggaaaaacttagcaaagatgaaagtatggcccaggcataaaagtaaaccacgcctggagtaacctagga
tatggaaaatagtaatatttatgcaactgcttattacgcgcttccttctagcgccatcccaaagaaacagaagaataagt
ttcaaaccgcaacatgatttggcaaggtttttactctcaaggctttagagcaagggccacaccgaatctgggtgtcttat
ccaaggccttggtttcaaactcgctagatagagtcaccaatgatttccctatgagctcgtgctgcaaaacagcacctagt
atgccgtgattattgagcttcattttcacgcttgtaaggccatctatggaataagaacctccaactgtaaacgtgttctc
gtttgtggagaattttcgggtgatttctcccacagcagcacccttcttcaattgatctaggtagtgtatgtaagatgcct
ttatcatgtcccctttgtcacccaaaattattgaagcacaagaatctggtttagtcacggtgattcctgcagtatatttt
gttaatttaccagaagtagtctcataaccagcctctgcacccagagcaaaggtgggagtaccaagggtgactgaaagatc
aagtggaggggattggttcagaccaacagctgcagtgagagatgcatgtgggtggaagtattggaactccagcttgctag
attcgtaattgggaaatttcactatagcaatggtctttgatgatgggacaatttcagcaacagtaaaagttgctgagata
tttgattctgtatcaactttgacatctgtagaaatattattgtatttgtattgggcagccacgtcaccagatgaataccc
tccttttttcaccgtggatgttgtaagggccactccagattcactgtaggtggagacagagaatttgtgatcagagaggt
agtccctcgtcagtagatcttttgctttttttccgaattctgagaagagccccggtcccttactcattgctttcctttta
atttgcgagtgggatagatgcgaaaaatgtaaaacagagcag
>XLOC_008503_TCONS_00014649 ---NA---
tttgataaaaaacaacaaaaaaatattaaaatatacaacataatacttgtaattaaagaagggtacactttcacaatgta
gtctccgcacaaacaaacataatacttgtaagcatcaagcgattactacctcctcgatgaaaggctcttcaaatttagaa
caaggattcgggttacaatatatagcatccaccacaagaggaccactcatatcagtggacacggaaaccaagaacaggag
ggacaccactgcaaatgacctcacagagaactccataattgagagagagataaaaggaagctttagtgaaatgtgaatga
tgagagataaaagaactccctgcttgtatctctttatataatgttttaagaatgtgttgatgttggtactgtgcacgtgt
gatatgtgtgctgctactactctaagttgagggtttgcatgagattttgacaagtggacttgctgagacggttggatagc
ttctggattcttttatgggtttaaagttgtgcacgtgtgatatgtggctactacttctttaagtggagggtttgcataag
attttgacaagtggacttgct
>XLOC_008508_TCONS_00014654 low quality protein: late embryogenesis abundant protein d- partial
ccagactttcacctgaggagatgagagaaccaaaattaaccttctcccccctttaccttatttctacagcctcgacaaca
tcacattcagataccacgatcatttaagttcttcaaacccttgcaatggacgagggtttacagttagtggaacatatgga
atttgggttgtggatttctcaaattcaatggtgatttaaggccttattccaaacaggttgatacattgcaattaaggtca
ctgtaaatttcactttgggtgagaactcaacaatattcaatggcacctttaaattagcggcggataatgcaatttttggg
aatgatttttcatgaatactactgggtgcagagctttggaatgagtgaagggattatgtgtgcaaagcttcggaatgatc
ctaatttgactgcacatccaggtggagcggcatcaacagtcgcagtggctgtgaggatcaatgaaaagggtaatgctcat
ttaggtattgcgagctttggaggttggtgaagatttggtggaatatgaagtatgtttatattcttgtattttaagtttag
ttagaagtactatatgcaaataaaccagaataataataatttaattacagaagagaagtgcaatcttatcttcttgagtt
gtaggggaactataataaggcatggatttatgctaatccaaaatcaagcctattgagcagactactcagagcaaataaat
tttagtgttaagggggctttctgtatgtaccactatgaactctatcactgccttttaactttgattgctttgaagctaaa
actaaaagcttttggttcaaacatagtgcaaat
>XLOC_008602_TCONS_00014820 ---NA---
gcccaatgaggtccagtgtgggcacaggcccacactgaacttctgggctcataattttttttagttatatatgagaactt
ccaacccaagagttaggcccaatccactacccaatgtcccagcccaatccaaaaaatttaaaacatccgttcgtagcctt
cgcgtctgttctcctccagcctccatttcaattcgcacttcgcagcctccgcctctgctgagtctcccgctccgcctctg
ctctcatccgcctccacctatgctcttctccactacgaggcgacgttgtgccgggattttgatcagaaagtgaacaccgc
caacaagcttgcaagcaaagcaagcaccagagggttcttctcactaactccgccaattagatgcccaagtgcgtgtaaca
tctgtcaagtatttgatgtttgagctgggtatgccctatgagtgttttcgta
>XLOC_008643_TCONS_00014883 hypothetical protein AMTR_s02100p00009220, partial
ggatgttgcattagcaaactcattagtgagacctgcctctttttttacggaagatttgtcaaatagaagcccattttcca
atgaaaagtttggatcagtaaagcgtgctttcatcataaccggccaagataaagccgtaagcccagagttccagcgttgg
gaaattgaaaataatccagtggcaatacagaaagagatagaagacgctgaccacatggcaatgatttcaaagccgagcac
cctctgccaatatttattggaaatagctaaataaatatattgaaagaattgttttctttaaatgttgaaaaataatgtac
tcttttatgacactagtggtcaatatttaagcactatcagaaacgttcaagtagaacgttaaaacacaataataaatatt
gtcaaaacttaaataacgtgcctttttatttttgctttaatgggtttgtgtttgttgcaaaggtatcctggatcacatca
tcccctcctaattgaaaaggattcgtcctcgaatctgtacctgcatcaaatagagatagatcaaacacattaaaagtagc
tgaatcattatactcaccaaaaagatctagcttgtaagaattgtcattgatccgttcaaggacttgaaaaggtctatctc
tacgtggttgcaacttggacttccattgttctgggaaacgttctttcctcaaatgtaaccaaacccaatcactaggttca
aatgtaacgcttctccatcccttgttggcttgtgtagcatagtgcttgtt
>XLOC_008683_TCONS_00014972 retrotransposon polyprotein
gtatattaaaagtcatcgagaagatcaacgataatgcatgcaaagtggatctcccaggtgagtataatgtttcagctaca
tttaatgttgctgatctctctctgtttgatgcaggtgcaaattcaaagacgaatcctttcgaagagggatgagatgatgt
gatccaaggtaccgttgcaatgaggacaagtcaggagaaggatccattgatagttgatggaggaccgatgactcgatcga
gggcaaaatgaatgaaagaggcgatgacattgcttgttcaaactacggttgaagatacgacattcccaacgaagaatggt
tgaaaattgacaaccggagatcaccatttctatgaagaaggagacatttgaaatttttatctactactaattgaataaat
ataatatgtttgagttcatttgtaaataactttgtaaatcactatttctattacttatatattgaaaatggctagtttga
tggtgattttagggacgagatcttcg
>XLOC_008699_TCONS_00015014 upf0136 membrane protein at2g26240-like
aactgaaccacacgccaccatcgctgttgaaactttagccctgaaatttgctaaaatttcgaaaatctgaatcatttttc
aaaggcccagttgttgaaaatgcatgatttttgcttcacaatcccatatgggctaattctggtgtgtggtgggatcattg
gatatgccaagaaaggcagcacagcctcactcgccggaggccttggcaccggattcttgctcatcctagccggttatctc
agcctacgagcttttcacaaacgcaaaaactcttattttgccttgataactgaaactgcttgtgccgccatactgacttg
ggtcatgggacagcgttacatgaaaacttcgaagataatgccagctggtattgttgctgggatcagcggcctcatgacca
tattctacctgtacaagattgcaactggtggaaaccatttcccgcccaagactgagtgatggcatggagcatctcttcct
atactgattctataccataactactgagaaatcaattgcccaaaatcatggatttgtcgattatcgctggttaagccatt
ttttttttttttctttttcgcgttctctgaatagaacgactgtattaaaagaagaatgccagtattttcctgaccgttaa
cgcttctgatagatcttgtattttctaatcatacagagcactgttaactactattcgaattctgtcaagagctcgacatg
caatattttagtataattagaaaatacttcttttttagaaccgtttattcgtt
>XLOC_008780_TCONS_00015161 membrane family protein
aaaagattgtgatttcgaataaacaagttatctattcaaattgagtagagtaatacaagaacacattccacacaaagatg
aaaagattaagatgcttgaataagaattgcctcctcagctccgtttgactggatcaaagttagaaacaccaataattgca
ccaagaatggccccaagcaccactccaccagccacaatgctcagcaagaagttcttcagcgacggagaaaccccgctcgc
agcctgggctacgtctggaaccatcattgaagctgtcaatgcacctgctgtcaagccagtaaccattttctccttcagtg
aagccttgacttcaaattttccaacaggtacttttgaaactgcaatggccttcgagggctttacgggtatcggcttgagg
aaagcatcggcattaggttgtgtcattcgggttgcacggattaatggcatcgccattgatacagcagaggtggaagctgc
cattgctattcagatttctctctacaggcaagtttatttgaatgaatattattgagtgttttgagatgaaataagaggct
gaattggatagtacaagaaatggaatgagaggtggaaattcgagaggatttgatttagtcctatgtggcaacttctacgc
ttggcgttggtggataaggttat
>XLOC_008788_TCONS_00015177 alanine--trna mitochondrial-like
tttaaaggtccaaagatatcatcaaagactgaactaaatgctcctttgcataatacttgaaaattagatacctagaattg
agcctgcgcctctgttcatccacatgtaacaaaactagaacgccttcttcaagattttcttgcaatttcccatcatcaca
attttcgaaatgcccataatgatacacaattttgtcctttgatcgaacatcctgaacaatgaacttgaaatcagaaatgg
agattaaaccagtgtctgcaggttggccacctccttgtgggtgaaaaatagtggaatccagtatcaatacttgtctttca
tcctcagtctgaaaggaagagagaagggtggcagtggattggagtttgaacatatcatcaaagtattccagcttcgttgg
gcttagattgtgatccatcagttcagtgaattcggaaagtttgatttttctccacaattgaggagtttttgggatgaaga
ttttgagtttgattcttgtgcgtgattaatgtaaagtggattgaaaatctaattgcgttatccaataaaaatttgtgcac
ttttccctaatcactaaatcaatttgtatacgttgagttcaagtcaagaaagcaatatatagaagaaaaagtttgaacag
actctggaaaatatttgtcgaaag
>XLOC_008805_TCONS_00015204 protein transparent testa 12-like
gaaatatcaaaaataatggagcaagctgaaaacgagaacaatccgaactcgtcaactgtgcttcatggagcaaactccga
cctggaaaaggttctgtcggaccccagtttatcgggtttgaagcggttccggatggcctcctggattgaactgaagctac
tgtttcgacttgctgcacctgcagttatgatgtacttgataaacaactccatgtctatttctactagaatattttccggc
caccttgggaatcttgagtttgcagcggtgagccttggcaatcaggggattcagttattcgcctacggcctcatgctagg
aatggaagtgcagttgaaaccctatgcgggcaagcatttggtgcgggcagatatgacatgttaggcgtttatcttcaaag
agcaactgtggtccttttcctcatgggtctcccgataaccctagtctacatattttccaaacaaatccttgtcttcatcg
gagaatccgaaaacgtggcatcactagcagcactgtacgtctacggcctcatcccacagctcttcgcgtacacagtcaat
ttcccaatacaaaaattcctccaagcacagagtattgtagccacaagtgcttacatttcattggctactctaggggtgca
tttactattgagttgggttgcggtgttcaagattggtttaggggtgataggggcatctttggtattgagcttatcttggt
ggatcattgtttcggcccagtttttgtatattttgtggaccccaaaatgtaagtccacttggagtggatttacttgggag
gcttttactgggctttgggagtttgtgaaattgtctattgcttctgctgtgatgctgtgcttggagacttggtattttca
ggtactagtgttggttgcaggacttcttgagaaccctgaacttgccttggatgcgctctcagtctgcatgtcaataaatg
gtctgttattcatggtttcagtagggttcaatgcagctgcaagtgttcgcgtaagcaatgagcttggagcagggaatccc
aagtcggcagctttttcggttgtcatagtgaatcttgtttctttcacaaccgccgtagtggttgccatcattgtattatc
acaacgtcatgtaattagctacatattcaccggcggtgaaactgtggccaatgcagtctcggatctgtgtccattcttag
ccgtcactcttattctcaatgggatccaaccggtgttgtcaggggtggctgttggatgtggatggcaagcatttgtcgcc
tatgtaaatattgggtgttactaccttgtcggagttccaattggttgtcttctgggcttcaaatttaaccttggaattaa
gggaatatggtcgggaatgataggaggaacaatgatgcaaaccgtcattttgctctggacaacatttcgagccgattgga
ataaagaggtggagaaagcaagtaaacgtttggacaagtgggaaggaataaaagagcctctactcaaggagaaggaccta
aaatgattatgttgttatagacttgtccatttcacataccaattattggctcattaattttcgtcggaatattcgatcat
ttcgttttcttttgtcctgtttgttctttgtgaaaatacttataatttaatttttaaaaagaagtgactacaaaatttga
gtcatgatatcttggatgtgtt
>XLOC_008850_TCONS_00015278 cysteine-rich receptor-like protein kinase 10
accacctccatcaaattcttcaattaatgaaggaaatgggggaatctcaacaaaagttattattgccatagttgttccag
ttgttgtgtccttggtgcttttcttcataggcatctgcttcttcattaggaggaaaaaatattatgctgctgtaaatgag
gaacatgaagaaaatgagatttcgatggttgaatccttgcaatatgatttaaatactattcagcttgctaccaacaagaa
aagagagctattgttttaaccacttccacctaaaccacgacagatgaaggtaacctaaaaggacaaatataagttcgcta
atatgtaattctaggttttagtcccttttattcagtgtgtttttgcaatctttttcacatacaagctttgtttggtatgt
cagaccatagagtaaaattttgttaactgtattggctatgaacgcatatcaaatgtgcttgtagggtactctcccgaatg
ggcaagaaatagcggtaaagagactttccaaaagttcaggacaaggtgcaaaggaatttaagaatgaggttgtacttgtc
gccaagcttcaacacagaaatctagcaagactactgggattttgcttggaaggagaagagaagatacttgtttatgaatt
cgtgcccaataaaagccttgattactttctatttgatccagaaaaaaggcaaatgttggattggtcgaaacgttataaga
tcataggaggaatagcgcgaggaatggtttacctacatgaagattctcgtctccgaattatacaccgtgatcttaaagct
agcaatatactattggatggagatatgaacccaaaaatatccgattttggcatggcgaggatatttggtgttgatcagtc
tcacgaaaatacaaatatgattgttgggacatatggttacatgtctcctgagtatgcaatgcatggccagttctcgatga
aatctgatgtttttagttttggcgttcttgttttggaaatcttaagcgggaagaagaatagcaacttcgaccaatccgat
ggtgacgaggttctcattacctatgcttggaaactctggagagatggtagaccattggatttgatagatccaacattgaa
agactcgtataacaaaaatgaaataattcgatgcatgcaaattggcttactgtgtgttcaagaagatgttgatgaaagac
caaacatgacatctgtaattttgacgctcaatagctattcagctactcttgttgttcctcgtcaacctgcattttttctt
ggtagcagtacacagagcatccccatgggaccggaatcggacaaatccacgtcaagctcaacagccatttctacaaatga
agcatcaatttctgaattatatcccagatagagaagtaagttaatctagtatatttagtttttgtctatggtgttgaaag
atgactggcaaattttatcagtgaaagaacaaataacatataagaattatgttgtaatagaagttctggtagagatcaca
tgttcttgtttatatagttacggttatccactttatttttgctttctaatttgtaagggcgtgtttgttacacaataaat
actatgaataagatttttgactttttgatt
>XLOC_008873_TCONS_00015319 ---NA---
ctgcaatcagagagagggagagagagacagctctcttgctcgagttcataataatgggaaaatgttcgtaaagtcgatct
ggaattttttcccgataaggaagctgtggaggatgaaaagaaaggtgcgttagttaagatgtgcctggctccctatatgc
cacacgacaacactaatctaattttgggattggttgtaacgggtggcgtataaggagccgagcatatcaaaatccatcgc
tcttctctatatttatgtaaacacatttgtttataactatgcaattggattcagacaagcaagctcatgatgaaggaaat
actttgatttgtggataatgaagattatcagaacccacttttgtattgacctgttttggagaagttagttgcaggaagta
gtatatatttttgtattggtttgtctacacaagtggtacgaatacaccaaaactgatacgatatatatttcgatatatgc
aaaggttttagttatattgaagattcaacaagaaatgttgctctaagaattaagactcgttttcaatttcattattcttg
aattgcatatatattttccatcgtgcgttacttcttgttattcttg
>XLOC_008889_TCONS_00015339 unnamed protein product
caaaaaaaaaagctcaatactctcaaacaaataacttgtctctatacatccatggctggacttcagtacaaattcttccc
cactgatttcttctttcctcctcaaaagttcgccggccgagacatcgctactcaacagcaaattcctctggtgaaaaccc
gagataccgacgaatcgggcgagcaaaaacagcccaaaatcaccaccatcaacaccaaagcaattccttcctccgccgca
agcttggttccgattaagaaatcaaattaaatcaaggtgcagttcgatgaactaattacttggtaaagaaaaccacactt
taatacgctttgtggctgttatacaaaaaattaaatcttattctcaataaattaggatcaatttgttcgatcgagtcatt
cagagtgggatgaacatttgaggggccttattaaatttgtataggcttctcaaataatatcatcaaattgattgctgtgt
aatgtataaaattactctatgtgatgctgtgttacagaaattgtgaattattatttatgttttggttggatggttatttt
ccaagaaattaaaatacgtgtgtttgagccacgttattttggaaaaatgtattatggaatag
>XLOC_008998_TCONS_00015531 PREDICTED: uncharacterized protein LOC100242957 isoform X1
catggccagagctgggattatgaagaccaagtcattgttccttgttaggcaggttgaagttaaacgaattggacgttgca
tgagcaagcttggagggtcatatgatagtatcaaattgaaagaatcagtagagggcgggggggacaagttgcagcaggag
cacgatggacaactttgctggttacctcatcctcgtacaggaatatactttcccaaaggccatgaacgggtgatggatga
tgttccaactgatgcagcctcctttgatcagactcactggttcaggaacagcgagggagctgatagaccagatccacctt
ataatttataatttgcaacagcgaattactaatgtttttatgcttgatttgtgtaataagtttctatgagtcaaattagc
taagctttgcttcttacaacgtttgatagcctaaaaaccatcgtatcaatgttggtcttggcgcccaaaagtattaagac
gtaactgtaatttataacgttcatgtcttgtttattaataaataagccaacaaatggtcatcaaacatgggcttattcat
ttttgagtgtatt
>XLOC_008999_TCONS_00015532 probable protein phosphatase 2c 63
cacagaattcacatttacccccacgattcttacagaactgtataaaaatcgtacatttacaaaaatactttaaattggaa
aaaaataaaaaagaagaagaatcgcgatatagaaaatgctgagatcgtgttgttttagatcattggagagatgtttagga
attcggaatgatgagttgttttggcacatggatttgaggccacacgcatctggagatttttctatagctgttgtgcaggc
taattccagcctcgaagaccagagccaagtctacacttcgccatcagcaatttacatcggcgtctacgatggacacggag
gccctgaagcctcccgttttgttaatcgccacctcttcccttatttacacaaatttaccaaagaacatggagggttatcc
gtggatgtaataaagaaggcatttaatgctacagaagaggattttactcgactagtgaagcgatcattgcctgttagacc
acagattgtttcagtcggatcatgttgtctagtcggcgcaatttcagatggtgaactgtatgtcgcgaatttaggagatt
caagagcagtgctgggcagcaaaggttctgatgggaagatgaattcggtggtggcagagcgattgtcaacagatcataac
gtgtcgtgcgaaaaggtaaggagggaggtcgaagctcaacatcctgatgattcacttatagttgtcaattgtcgtggagt
ttggagaatcaagggcattattcaggtgtcaagatctattggcgatgtctatctgaaaaaaccagagtttaacagagacc
cccttttcttacaatttggaaatcctgttcctttgaagagaccactgttaacagctgaaccctcaattgtaactcggaag
ctcaggccacaagatttgttcttaatctttgcttcagatggcctctgggaacatcttagtgatgaagctgcagtggatat
tgtatataaatacccaagagctggtatagctaagagattagtcggagctgccattcacgaggcagcaaagaagagggaga
tgagatacaaggacattagaaagattgaaaagggagttaggcgtcatttccatgatgatattactgtgattgtgatctat
cttgaccatgatcatcggacaagccctaaacataagcaagggtctgttggcatcatcagcgcccctgttgacatcttctc
ctataattcagatgaagtcgaggaaaatccagttgacaagattttccccaatgagtctcgccatatattggcagtatcct
aaattgaattatccccgatgtggaatctcgaaaatcggtatttttgtatgcagtatccccgatgtggaatctcaaaaatc
ggtatttttgtatgcatgtttcgtgtaaataaaattatagtttgatgctgagatgaaaaggcaaggtttttcatgtatat
ttttactaaaaaataaacaattatattgttctttgaatgttagcgcaattgggcagtgtttgagtttgctcctcaatggt
cactagttcgagttactcgatcataaaattcagggtcccgtggacttagtcgaggtgtgcgcaagttgtccagacatcca
tggttataaaaaaaaatgttaattttacttggagttgggctagcagattgcatttgtgttactcggcgttggatctgtct
tttcatgtgtcaagttttgcactcttttatgcttaagatcatagaccagacatagcatttgcagagcatgtttttctcct
ctatttgcctcgagacatcatgctaccattttacaaagacaacttttt
>XLOC_009020_TCONS_00015566 f-box protein pp2-b10-like
aatgaagtccggttcctccttccaacgttgaaaactcacacacaaaattcagaatttccctcaaactcaagccatgagtg
aagagaatcagatgtcaagtttttgggtattaccggaggtttgcatatcatatatattctcatttacatgcccaaaagat
gcttgtattgcatccgctgtttctatggaaatcaaatctgctgctgaatctgatttagtgtgggaacagtttcttccgtc
ggattatcaagatattattgcaagatcggtttctccggtggtttattcttccaaaagggaactttattttcgtctttgtg
attctcctctcctccttgatggtggcaaactgagttttagactgaccaagtcgagtggaaaaaagtgttttatgttgtgc
gcaagtgaactcggcattatatgggcggacactccacagtattggaattggaagactcttacagaatcaagatttgctga
ggtagcagaactattaagcgtttgctggcttgatattcatggcaaaatgcaaactcaaatgttgtctttgaagactaact
acgccgcatatctcgtgttcaaaatccttgaaaattctcatggactcgactcgccctcaaaggcatctgtcaaacttgtt
caacaaagcatagtacaggttgaaggtgagaagaacactgtgtatttaaaagaaccaatgcttggacaaggaagttggat
cgaagttggtcaaagtgtctatggtcggatgccgaaagaaagaagggacacgtggatggagattgaattgggagaatatt
tcaatgacgaaggagatgaaggttatattcatatgcaacttttggagactgagctgcttcattggaagcgtggccttatt
attgaagggattgagcttcggcccaaggaagaatagaatgataaataaattgttacttctttaatggtttaagtttttaa
gtgagacggttgacaatatattagtctttacttgtgcttgtgtcttattttgtcggaaccgcgagaaatagggttgtgtg
tatatgatgaatacttcatgtttgcagtagttttatgtcgtcgtttgaaaaatgtgtcctagtttgtccattgtcactgt
agacgacaagagaagccggccagccaaacatcttctttgataagtgaatgctggtttgtccatgtctctgtctatgacaa
gggaagctgaccggctagctgaccatccttcccgtttggtcaatctcacaacacaatctaatgatctccacttttgttcc
cattgacacgatcaaattccaccaacaaggtaacatgcaacttatggacattgagaatcttggagaatatttcaacgacg
aaggagatggaggtgatattcagatgcaacttatggagattgagaatcgtaactggaagggttgccttaggattgaagag
attgagatttgacccaaggagggatagaatgtcgtgtgtagattcattccttttacaatatactccaaatatgttgatac
tcctaaatacaaaacttaaataaataaattg
>XLOC_009142_TCONS_00015777 probable receptor-like protein kinase at1g11050
ctatctatcttaatcatgacaccaactccgacagttttcttgctgactttctagaaaaaatatgaaatttgctatttgca
gaattaagattggttagtaaaaatgtaattttgaaaaacatacttagcaaagtaaacaaggtttgacatttcttggatag
ggatggattcaagtttcttgtacgaaacttctaagagtgaagtttgagtttttcagttcatggaaacattgcaacaccac
tcattttttcttttccaaataaattggtggaggttattgacaaacccacaaagcaggtcaaatcagcattttatgatcat
atgtccttccaaattttgagatgaaaggattcatttgatcagtgttttttcgtttatgcccacaaaatgtttgctggttt
tcctgctagatttatacctcttgtttgtatctgtattttcttgcaaaatttagtcttgtcttctccaataagcacatccc
aatgtcctatgaatttcaactatgttctaacaatcccgtgggactcatctgcctgcaaaaacaatggagaaaattccgag
tttgatgcctctaggagttgttgtcagactcttatcagcctttatggaattggatttgcccaacacctcaagcagacgtc
tcgattccgccttcctgatctttccacttccatttcttgcctctctgattttcaaactaggctcaattctctgtccctcg
ataaaaatcttacttctatgtgttttgaacctcatcgtttcgtcaacaccactaacatatgtgccaatattcaaacgaag
caggattggcttatggctttaggaccgtctacttccctagacactggctgcagccaagacctttcagacctcacagcctg
tgatgcatgtgttcatgctggttttcaggttcaggctcgactgctagcaatcgatggcaatagttctcactctaaaggtt
gcttttactacgcgattctatatgctgcaggaatagtaaataagtttggccctgaaagtgctggtgcacttacctgcatt
tttggactgcctttgtccttgcaagcagtttcaaggggtacaggcgaattggctctgatatctggatcagttggagctgg
ttttgccatttcggtcgtactatgctcaattgtttgcgtcatctggtgggatagaaggaaaaaagggcaggatgtttcag
taggcttttcgagtttggagtctgatgtagatgataataaattgctgcactgggagccccaggttgggtcgatctgtttc
aagagggacgatcttgacaaagcaaccaaaaatttttcttccaagaatttcattggtaaaggtcagttcggagttgttta
caaagggaaattaccagatggaaccatgattgcggtcaagaacatcatagattcagattttcaaggggacgctgacttta
tccgggaagtcgagatcattagcaccttgaaacatcgaaatctagtgccctttctaggctgttgtgtctcgagaggaagt
aactacaacgaagaggaggacaagagatacctagtctacgattacatgccaaatggaaatctacacgaccacttgttctt
ctctgagaaaggtaaattcaaaaatggaaagaggccacttacttggcctcagaggaagagcataattttggatgtagcaa
atgcactagcttatcttcactatggagtgaagcctcctgtatatcatagggatattaagcccacaaacatactgttagat
tcatacatgagagcgcgagttgcagactttggactggcaaaacaaggatgtgaaggcgagtcccatttcactacaagaat
tgcaggaactcatggttatttggcacccgaatatgctttatacggtcaattaacagaaaagagtgatgtttacagtttcg
gaatagttattctggaaataatgtgtggaagaaaggctcttgatttatcatcactggaaaatccaaacacgttcttgatc
acggattgggcttggttgctagtgaaagccggtaggtcaaaagaggcttttgatccttccttgttggaaggtgagggttc
tgttaatagatatccgaaagaaataatggaaaggtttcttctggttggacttttgtgtgctcatttgatggtggctttaa
ggcctacgatattggatgccctgaaaatgctcgaaggtgatattgaagttcctgtgattcctgataggccaatttatact
catgaaaacatgttaatttctgagttgacacggaaaaaaccgtaaccgaagtcggggaaatgtgttctattgatgttatt
atagccttttgtacatagttcttgtgttagcatagagtttatgcacaaggaacaaattgctgtcagaattaaacttttag
cacccttgtacatcatttaaactactagttaatgtcagttttagaaagtggattatgtgcttactttatcatctgatttg
ccttgaaaaatttgtcaacaattcttgtgcatttagca
>XLOC_009222_TCONS_00015931 wall-associated receptor kinase-like 20
cttttgtaactccgggttgcaatgggacccggttgctggactgtgtgcgacagagtgcaaggatccagatggttgtggta
aagatcgaactgggcttatagcaggtttaattgtaggcattggtgtagcattattagcggctctaattggatttttattc
tacaagaggcaccagcgcatcaagagagatcaagaacgacttacccgagaacgtgaagagatccttaattccggtggtgg
aaaatctgccaaagttttcactggcaaagaaatgaagaaggcaacaaattacttctccaaagaccacctccttggtgccg
gtggttatggtgaagtctacaaaggcattcttgaagatggaactgtcgttgcagtcaaatgtgccaaattgggtaacgcc
aaaggaaccgaccaagtccttaacgaggttcgaatactttgtcaagttaaccacaagagccttgtccgccttcttggctg
ttgcgttgagcttgaacagccattactggtttacgaatacgtccaaaatggaactctcttagataatttacaaggtggaa
atcgggggcttctctcttggaatcaccgactcagcattgcccatgcaactgcagagggacttgcttaccttcatttctct
gcagttcctcccatctatcaccgggatgtgaagtcgagcaacattttgcttgacgagaagatgaaagcaaaggtttcaga
tttcgggttatctcgattagctcatacggacctcagtcacatatccacttgtgctcagggtacgctaggatacctcgatc
ccgagtattacagaaactatcagttgacagacaagagtgatgtctatagctttggggttgttttattggagatattgaca
tcgcagaaagcgattgatttcaatagaccgcaggatgatgtgaacttggcagtttacgtgcagagattggttgaggagga
gaggataatggacgcagttgatccaatgttgaaggaggggtcaagcacgttggagttggagacgatgaaagcgttgggat
ttcttgccgttggatgcttggaggaacgcagacaaagcaggccttcgatgaaagaagttgctgaggagattgaatatatt
atcagtatagctactgccaaggctacagattagttcagatgtagaacagtggctaaaattatagcagtagatttgtatct
ggctagattttgtgtgtgtgtaagggctgttacagcgtatgtgccttcatttatctttccacttttacctctttttgccc
tgtaaaaatggaagcttgcttgcaatagacatgttggtaaatacagatactcctgtcaattaatttaaatagaaaaggaa
aatcataatgctttaaat
>XLOC_009225_TCONS_00015935 probable sarcosine oxidase
tttgacatgggaccgtctgatgacaaatccctgagagctgtaatcagcagttgcaagaaaaactcaatcccagttcgggt
tcttgatcatcatcaagtatacgaagaattctctggtacgattgagctacagagggactggattggggtggtgacagaac
atggtggtgtaattaagccaacgaaggctgtggccatgtttcaaacgcttgcagttaaaaatggtgcaatgcttagagac
aatatggaggtgattgaaattaagagagatgaagtgaaaggagggctgttggtttgtacaaagagcggtgagaaattctg
gggtaaaaaatgtgtagtaactgtagggccttggatgaaaaaattggttaaagaggttacaggattggttcttcctctac
agccattggaagcaactgtccactattggaagatcagagaagggcacgaggccaaattcactcttaaaactggtttccca
acattcgcgagccatggcgagccatatatatatggcacaccatcattggagtttccaggattgatcaaaatctcggtgca
cggcggccacccatgtgagcctaatgagaggacgtgggctgcaccgcctttggtggtggactctctgaggcaatggatag
gaggaagattcggaaacctcatagatcccaacgggcatgtgatgacacagtcttgtatgtatacgatgacacctgatgag
gattttgtgatcgactttgttggtggggactttgggaaggatgtggttgttggtggagggttttcagggcatggattcaa
gatggctccagtagttgggaggatactggctgatcttgtgactgttggtgaggcaaaaggtgtggacctcaagtacttta
gtatagaaagattcaaggataatcctgctggaaatgttaaaggattttgaagatcaagtcaacacctattagctgatttt
ctcaattcaatgttctctccccttcactccctcactttagcatgtccctttctcgatcaatgttaattcataaacctgta
actgtggcaaggatataatggaggcagcaagatattatgataattatgataaatttaaatttaattagaacgaagcaaga
ctgttcaaaagggaa
>XLOC_009229_TCONS_00015939 probable wrky transcription factor 17
cttcggctcacccacctcttctttatatacatctccacagcaacgcaccattacaattgctgctccttttctctaatttc
tgttcttgatttgcttttgagtttttctgttttgtgatgtgggatcagtatattttgaaattggattaagaagctttatt
atttttagttttttacaaaaaatggcggtgcaaatgatggggtattctaacatgaacgagcaagtggcgttgcaggaggc
ggcgacggcggggttgaaatcaatggacgatttaatccgcctggtttctcgtaatgaacaacaaaacaagcgaatcgact
gtacagaaataactgattttacggtttctaagtttaaaaaagttatacctattctaaaccggactggccatgcccgtttc
cgccgtgctccggtacatcatccgacaccggagcggttcacttcagttgagtatcaaaatcgtgtttctgggtcctgtca
gttgcctccggagcatactcccgtttctgggtattataagcctcagcagaatcttaatctcaatcttttccctacatctc
cggtagctgctttgacgctggagccgtttccggctccggcatttaatcttgatttcaccaatccaagtgtggtggattcc
accccatttgctaaggagtgtactaatgacgtggcaagcaaagtgggcttcggcttatcggcggcgctgtcgacgtcagg
gacctcgtcaacgacgttcatttcgtctatcaccggcgacgggagcgtgtcaaacggcaaaggtgggtcgttctctatgt
ttacgattccggcagtcccgtctatctccgccggaaagcctccactctccgggaagaggtgccgggagcacagccagtcc
gataacatctccggcaggtgccattgcaagaagaggaaatccagggtaaagaggacaattagagtcccagcttgtagctc
caaaattgcagatattccagccgacgagtattcgtggagaaagtatggtcaaaagccgatcaaaggttcaccattcccac
ggggttattacaagtgcagtacggtaaggggatgcccggcaagaaagcacgtcgagagggctaccgatgatccatcaatg
ctgatagtaacttatgaaggggagcacaggcatatgcaacacgcaatgcagggggatggtcaatttgtcgtgtttgagtc
ggcggctgagaagtgaagaaaaataaagaaagtgagagttcgagggcctttttgtaagttctagttagttggaggggaga
taagtaagggcaagttgagaaacggggtcttcttgtaaaatttgttaaaatagaggaccataattggcaaaaaagaaaaa
tgtctagatttatgattttagtttaatggatcgttattttattgaattattatttatattattttgcgtttaatcaaatc
aatcaggagagctagctttaatttc
>XLOC_009233_TCONS_00015946 ---NA---
gttaataaatgataattataacaagtaaccaagagttgctaacatgtaagtttctatgatcatctaaaacgaagcactca
cccaacaaaatattcagtcacaataacgaatgattattgaacagcaagcccaaagatcaaatccttctccagaaatgaag
aaaacatgggagagaaaacgggaacaaatattaaaaaggaaagaaatcttagcagataccgcttatctaagaactgtata
caactttatgcattattagcagcaccaaacataccctgccggcacttttccttcaactaatattgttaaaagctttcctg
tcattccgcagctacagtctactctattctgtcacagataatatgtaagattgcgataagtgataagatacaaacaacag
tttcaaggctacaaatatgtatcagattgtgaaccgtgacatatgaagtcgaaaaggtgatgcctacaatctgattaaat
attttaaaccagttatcataaccaagaaaccgttcaaggtaaataatacggcaaataggagaatggaaggcatcctggac
atggcctaccttaattgtcatagaagcgggaacggcgccttcgagaactacaatgcaacaaatacagcagtggaaatcaa
aaagaaaatgcaagggattacaataatcaaaatagtaaaaagtaatgattttcttaaacaatcatacattctgttgattt
tgcccataaatcaacctcgtgtcaatacaaaaaaattatgtttttcagatatttaggtaatttgcagcttaagaaaagaa
ctcagctcagtgtgaaatttcaatgaggttaattttatttttctcaaattcaaaattagtaattgagtttacacaaaatc
ggagccagctaagacagccaagtcactttaatctgtacctggggaccgtttctcaagctagaaatccttgtctttagtca
aacaagatcacgaaaatatgataatcaccaagatcacaggaatattttcatatttttaacagttttagaaagttttaatg
actctgtcaagccaaaaagcattacaattgtataatcaaaatacacaaaaatataaacataatgaagatctaaccttttg
gcaaattcatagcaggcaaaaatagtaacaaactttaacatgtacaacagcaaagaatacttcactcaaatactagcttc
attcttgctgcccgcagttttaggacgttggtggtatgtatgtgtgcatatacatagttagacttgttttgagatctagg
cacaacagg
>XLOC_009234_TCONS_00015949 h+-atpase family protein
gagtagatagagaacatgtgatgttgctagcagcccgagcctccagagttgaaaatcaagatgcaatagatgctgccatt
gtagggatgcttgccgatccaaaagaggccagagctggtatccgggaggttcatttctttcctttcaaccctgtggataa
gaggactgcattaacctacatagattctaatggaaattggcatcgtgctagtaaaggtgcccccgagcagatcctagcat
tgtgcaacgccaaggaagatgttaaaaagaaggttcatgctgtaatcgataagtttgctgaacgcggacttcgttcttta
tcagttgcccgtcaggaagtccctgagaagaccaaagagagtccagggggaccatggcagcttgttggtttattaccatt
gtttgatccaccaaggcatgacagtgcagaaacaatcagaagagcattgaatctgggcgtgaatgtaaagatgatcactg
gggaccaactagccatagccaaggagacaggccgcaggcttgggatggggacaaacatgtatccgtcatcatcgttgctt
ggccaagacaaggatgaatctattgcagcacttcctgtagacgagctgattgagaaggctgatgggtttgctggagtatt
tccagagcacaagtatgaaatagtaaaaaggttgcaagaaagaaagcacatatgtggtatgacgggagatggtgttaatg
atgctccggctttaaagaaggcagatatcggcattgcagttgctgatgcaacggatgctgctagaggtgcatccgacatt
gtcctaactgaaccaggacttagtgtcataatcagtgcagtactgaccagcagggcaattttccagagaatgaagaatta
caccatttatgcagtttcgattacaattcgtattgtgtttggatttatgcttattgctctgatatgggaattcgatttcg
cccccttcatggttctaatcattgctatcctaaatgatggaactataatgacaatctcgaaggatcgagtgaagccctct
cctttaccagacagttggaaactgagagagattttcgccactggagtcgtcttgggaggttacttggcactagcgacagt
attgtttttctgggtcatgaaagacactaacttcttctcggatcactttggtgtaagatctattagagatagtcctaggg
aaacaatggcagctttatacctacaagtgagtattattagtcaagcactaatatttgttacaaggtctcgtagctggtcc
tttgctgaacgccctggaatgttcttgatcggtgcttttataatagctcaactggttgctaccctaatagctgtttatgc
gaactggaattttgcaaagatcaaaggatgcggttggggttgggcaggtctcatctggctttacagtattgtaacctatg
ttccacttgacatcctcaagttctgcattcgttatgttttgagcggaaaggcttgggataatcttttggagaacaagact
gctttcactacaaagtctaactatgggaaagaagagagagaggcacaatgggctaccgcacagaggactttacatggtct
tcaaccacgggaaacgaataaccttttcaatgaaaagagcagttatcgggagctctctgaaatcgcagagcaggccaaac
gacgtgctgaggttgccaggcttagggaactgaatacactgaaggggcatgtggaatctgtggtgaagctgaaaggatta
gatattgacacgattcagcaacattacacagtttaaatcagagctcaaaggggaatgtaaaggcattttcgtctacctga
gaagttctatgtaatagtagaagtcacttttatgttgtttcaacttatcctagactagatcttgttccctctacccataa
actttaatagtatgttaatggtttctgtatctatttcttgagcttgttcttagatgaagccatggctgtttcatttaaga
gttttcataaattgacagggatgaagaattattatgaaagcatattgagcactaaattgttgaggatgtag
>XLOC_009236_TCONS_00015953 probable sarcosine oxidase
aaaagctgaagctgaaataggatacaaggtctacttcaagaccatccaatttgacatgggaccgtctgatgacaaatccc
tgagagctgtaatcagcagttgcaagaaaaactcaatcccagttcgggttcttgatcatcatcaagtatacgaagaattc
tctggtacgattgagctacagagggactggattggggtggtgacagaacatggtggtgtaattaagccaacgaaggctgt
ggccatgtttcaaacgcttgcagttaaaaatggtgcaatgcttagagacaatatggaggtgattgaaattaagagagatg
aagtgaaaggagggctgttggtttgtacaaagagcggtgagaaattctggggtaaaaaatgtgtagtaactgtagggcct
tggatgaaaaaattggttaaagaggttacaggattggttcttcctctacagccattggaagcaactgtccactattggaa
gatcagagaagggcacgaggccaaattcactcttaaaactggtttcccaacattcgcgagccatggcgagccatatatat
atggcacaccatcattggagtttccaggattgatcaaaatctcggtgcacggcggccacccatgtgagcctaatgagagg
acgtgggctgcaccgcctttggtggtggactctctgaggcaatggataggaggaagattcggaaacctcatagatcccaa
cgggcatgtgatgacacagtcttgtatgtatacgatgacacctgatgaggattttgtgatcgactttgttggtggggact
ttgggaaggatgtggttgttggtggagggttttcagggcatggattcaagatggctccagtagttgggaggatactggct
gatcttgtgactgttggtgaggcaaaaggtgtggacctcaagtactttagtatagaaagattcaaggataatcctgctgg
aaatgttaaaggattttgaagatcaagtcaacacctattagctgattttctcaattcaatgttctctccccttcactccc
tcactttagcatgtccctttctcgatcaatgttaattcataaacctgtaactgtggcaaggatataatggaggcagcaag
atattatgataattatgataaatttaaatttaatta
>XLOC_009259_TCONS_00015993 fumarate hydratase mitochondrial
ggcggagtcgttgcgctatacaacaagcttcagattgcacacgacttcatacagggaagaaagagatacatttgggccaa
ttcatgttccctccgacaaattatggggtgctcaaacacagcgatcattgcaaaattttgatattggaggcgagcgagaa
cgaatgcctgaaccaattatacgtgcatttgggattcttaaaaagtgcgctgcaaaggtgaacatgacatatggccttga
tccatctattgggaaagcaattatgcaggctgctcaagaagtcgccgagggaaagttaaacgatcattttccactagtgg
tttggcaaactggtagtggcactcaaagtaacatgaacgccaatgaggttattgcaaatagagctgctgaaatcctcggc
cacaagcgcggtgaaaagtttgtgcatccaaacgaccacgtcaacagatcgcaatcttcaaatgacacttttcctactgt
aatgcacattgctgctgcaatggaaatcaattcaagattgatacctaacatgaaacagttacatacttcgctacatacaa
agtcagtcgaatttaaagacattgttaaaattggtcgcacgcacactcaagatgcaacacctttgacccttggacaagaa
tttagtggctacaccactcaagtgaagtatggaattgatcgagttttgtgtactcttcctcgcgtgtatcagcttgctca
agggggcactgctgtagggactggattaaacactaagaaagggtttgatgtaaagattgctgcctcagtagcagaggaaa
ctaatttaccatttgttacagctgaaaataaatttgaagcgctggctgcacatgatgcatttgttgaaaccagtggagcc
ttaaacacgattgctgcctctctcatgaaggtggcaaatgacatacgtttcttaggaagtggtccacggtgtggtctagg
agaactcattcttcctgaaaatgaacctggcagcagtatcatgccgggaaaggtgaaccctactcagtgtgaggctctca
caatggtctgtgctcaggttatgggaaatcatgtagctgttactgtggggggatcaaacggccattttgagctgaatgta
tttaagcctatgattgccagcaatcttttacactcattgagattgattggggatgcatcagcttctttcgagaagaattg
cgtgaggggaattcaagccaataaagaaagaatatctaaactattacatgagtcgctcatgcttgttacatctctgaacc
cgaaaattggctatgacaatgctgcatcagttgccaagaccgcccacaaggagggtagtactttaaaggaagctgccctg
aaacttggagtgctcacttctgaagaatttgatgcgcttgtagtcccggagaacatgattggtccctcggactaatcaaa
tcagatttggtttaagtttttagtttcaagaaattaatcctaaataaagctgcacaggatatacaaatatcctcagtaat
tcattttttgcgatcttctcaattgttagcttcggttttgttggtgtaacagcacgaaaacctccctcatttttgtaaac
gaggtacattgttgaaatttattggaactattgaaactaattttaacgtt
>XLOC_009291_TCONS_00016040 hypothetical protein L484_020814
ttctgctgcatcgcattaagaatctaataatcaatccgtttctttatattatggggaaattaatggatctcctacaatga
atatatttctttacaagtggtgaaaaatgaaaataaaaataattcaatttatgctctcaaaataataggagaaaatacat
gaaaaaaaaaattgaattaaaattgtaataacaatacaatttcaacaaataataatgaaaaaaaatagtatcattagtgg
aataagtatgtaatcgcaagtgctacaactaggagaacatatgcaatcccttgatcaattgctgtgccatcgctggaagg
accagtcggtgccggcgacggcgccgttccttgtccgacactgtattggattagtgccatcagaataaatccaataatgg
agaaactgaacgatttagcggtcgtaattgaattcatcttcgattaagcaatagattcggtataggaaacgaaactttta
gaccaaattttcaaaccaatggtatgacttttaagagaaa
>XLOC_009309_TCONS_00016068 calcium-dependent protein kinase 32-like
atctcgttcccttgaaaaaattgatagttttcttggtatctccatcactaatccctttcgtctgaaaacctggatttcag
ttgaattttttgagatctgagattaccaaggtttgatcgatgggaaattgttgtgcaacacctaaaacgtctgatgagaa
gcctaaccccttttcagttcatggtggtgatctcactataccagatggtggattcaaattctatatattgaacaacccaa
caggccataacattgaggagttttatgagttggggcgcgagcttgggcgaggtgaattcggggttacatatttatgcatt
gataaatctagtggtgaagagttcgcttgtaaatcgatatcgaagaagaaactgaggactagtgtggatattgaggatgt
gaggagagaggttgagattatgaagcatctgcctaagcatcctaatattgttagcataaaggatacttatgaggatgata
atgcagttcatatagtgatggagttgtgtgagggtggagaattgtttgatcggattgtatcccggggacattatactgag
agggctgctgctgctgttactcgcacgattgttgatgttattcagatgtgccacaagcatggagtcatgcatcgtgatct
taaacctgaaaatttcttgtatgcaaataagaaggaaacagcacacttgatggccattgattttgggctttcagtattct
ttaagcctggccagaagtttgatgagattgtgggaagtccttattatatggctccggaggtgttcaaaagatactacggt
ccagaagtggatgtttggagtgctggtgtaattctctacatcttattgtgtggtgttccacctttttgggcagaaaccga
acaaggagttgcccaagcaataattcgatcagttgtagaatttaaaagagatccttggcctaaggtttctgctaatgcaa
aggaccttgtaaagaagatgctcaaccctgaccccaagcagcggcttacagcacaagaagtattagatcatccttggtta
cagaatgccaagaaggctccaaatgtgtctttgggtgaaaccgtgagggcaaggctcaagcaattctccatgatgaacaa
attgaagaaaaaagctctaagcgtgattgccgagcatttatcagcggaggaagtggcaggcataaaggaaggattccaat
tgatggataccggcaacaaggggaagattgaccttaatgagttgagagctggtttgcacaagctcgggcatcagatccca
gaggccgatattcaagttcttatggaagtaggcgatgtagataaagatggatatcttgactatagagagtttgttgcaat
ttctgttcatctgcggaagatggggaatgatgaccatctgcagaaagccttcgagttctttgataaaaaccgaagtgggt
atatagagattgaagagctgagggatgccttagctgacgaggtcgagactaccaatgaagaaattattagtgccattatt
caagacgtagacactgacaaggacggacgtattagttatgaagaatttgctgcaatgatgaaggcgggcacggattggag
aaaggcatcaagacagtattcacgggaacgatataatagtctcagcttgagattgatgaaggatggatcattacggttaa
acaacgagggttcatagcttagagtggttgacatatactttttatgatttcggctaaaaaatttcttcgttttttacttt
ttaattttatttttatccttattgtttactagatcctttttatagggtataactaggcatgagtcccctgtttttatgta
tttcttaagtgtaattaatgttctgcttcatattcttggatgtttgcagaaaaggtatagaacgagaggtgattttttgt
gtaattatcttatcaagacatttaattacttatcttaaagcctttatcgtccaaatattaaggtttccatcacttttaat
gatttagag
>XLOC_009330_TCONS_00016099 amino acid permease 3-like
gtggactgcaagtgctcacataataacagcagtgattggttctggtgttttgtccttggcttgggccactgctcaactgg
gatggatagctggtccaactgtgatgttcttgttctcatttgtcacctactacacctcctctcttctagcatcatgttac
cggtcgggcgatcccgataccggaaatagaaactacacttacatggacgctgtcagagccaacctaggtggatttcaggt
gaaaatttgtggagcaattcagtacttgaatctttttggagtcgccattggttatacaattgcttcatctataagcatga
tggcaatcaagaaatccaattgcttccattcaaaaggagataatagtccttgcagaatttcaagcaatccttacatggtg
gcatttggtgttattcaaataattttctctcaaatcccagatttcgatcaaatatggtggctttcaattgttgctgcggt
catgtcttttacttactcaaccattggtttaggtcttggaattgccaaagttgcagaaactgggataattaggggaagtc
tcactggaattagcattggctatgtcactcaaatggaaaaaatatggagaagcttccaagctcttggcgccatagctttt
gcctattcttactccctcatccttattgaaatacagaatacaatcaaatccccaccgtcagaatacaagacaatgaagaa
agcaactctactaagtgtggtagtaacaacaattttctacatgtcctgtggctgttttggttacgcagcatttggagacc
tttcacctggaaatctcctcactggttttggcttctacaatccatactggctcctcgacatagccaacgctgccattgtt
atccacctcgtaggtgcttaccaagtttattgccaaccccttttcgcctttgttgaaaaaagtgcgttagaatggttccc
ggatagcaaatacatcaccaaagaaatccaagtcccaattctgggatacaagcctttgaaactcaatcttttccgactcg
tgtggagaacaattttcgtgatcattacaacaattatttcaatgctcatgccgttcttcaatgatgttgttggaattcta
ggcgcgtttgggttctggcctcttaccgtatacttcccagtcgaaatgtacatagtccaaaagaagatcccaaaatggag
tgcaagatggctcagcctacaaattctaagtgttgcttgtcttataatctctattgctgctgctgctggctcttttgctg
gagttgtttctgatcttaaagtgtataagcctttcaagaatatgtcctaattttgatcacttttacatcataattgacaa
aaaaagttttctcccaaacaagaaagagatcaaagaatttagaagttcaattatagtaattgttcatagaaggactaaat
ggtgtacttggtacctttgttttcaatctgtaatgtaatttctcactgtatcctgaggatatatattaagcttgtatgta
gttatgtgggattcaaaattccacattttccccaaatttgtagctatatctatttcaatatctcagttgaaatggaaatt
tcaaagccttgtacaagctcttacaatacataaaaaagcatcttgatttc
>XLOC_009361_TCONS_00016159 proteasome subunit beta type-3-a
atcaatcacgcgtggtggctgtatttcaaaacaaggatgataaatcgtcaaatacctttttgtaaatagcttaagcaaaa
[truncated: 3,044,951 more chars]
